# Supplementary material for: Read trimming has minimal effect on bacterial SNP-calling accuracy
Source: Microb Genom. 2020 Dec 17;6(12):mgen000434. doi: 10.1099/mgen.0.000434 (PMC8116680; doi:10.1099/mgen.0.000434)
Supplement: Supplementary material 2 [file mgen-6-434-s002.xlsx]

## Sheet: Index
Index of Supplementary Tables
Table no.	Title
1	Sources of E. coli sequencing data (Illumina paired-end reads of ≥ 150bp).
2	Sources of M. tuberculosis sequencing data (Illumina paired-end reads of ≥ 150bp).
3	Sources of S. aureus sequencing data (Illumina paired-end reads of ≥ 150bp).
4	Environmentally-sourced/reference Gram-negative isolates and associated representative genomes.
5	Performance of trimmer/aligner/caller pipelines across a range of Gram-negative genomes and trimming strategies.
6	Proportion of variants called before and after pre-processing 1606 publicly-archived E. coli sequencing reads.
7	Proportion of variants called before and after pre-processing 3946 publicly-archived M. tuberculosis sequencing reads.
8	Proportion of variants called before and after pre-processing 1100 publicly-archived S. aureus sequencing reads.

## Sheet: Supplementary Table 1
Supplementary Table 1. Sources of E. coli sequencing data (Illumina paired-end reads of ≥ 150bp).
Sample number	SRA sample accession	Species	BioProject ID	SRA run ID	SRA experiment ID	Library strategy	Library selection	Library source	Library layout	Number of reads in this run (millions)	Total number of reads in this sample (millions)	Avg. read length (bp)	Sequencing platform	Model
1	DRS034084	Escherichia coli	PRJDB3087	DRR022997	DRX021052	WGS	RANDOM	GENOMIC	PAIRED	2.5	2.5	465	ILLUMINA	Illumina MiSeq
2	DRS034085	Escherichia coli	PRJDB3087	DRR022998	DRX021053	WGS	RANDOM	GENOMIC	PAIRED	1.15	1.15	568	ILLUMINA	Illumina MiSeq
3	DRS034086	Escherichia coli	PRJDB3087	DRR022999	DRX021054	WGS	RANDOM	GENOMIC	PAIRED	1.26	1.26	571	ILLUMINA	Illumina MiSeq
4	DRS019484	Escherichia coli	PRJDB3552	DRR031240	DRX028242	WGS	RANDOM	GENOMIC	PAIRED	1.42	1.42	425	ILLUMINA	Illumina MiSeq
5	DRS019506	Escherichia coli	PRJDB3552	DRR033768	DRX030488	WGS	RANDOM	GENOMIC	PAIRED	1.04	1.04	449	ILLUMINA	Illumina MiSeq
6	DRS019514	Escherichia coli	PRJDB3552	DRR033776	DRX030496	WGS	RANDOM	GENOMIC	PAIRED	1.06	1.06	447	ILLUMINA	Illumina MiSeq
7	DRS019524	Escherichia coli	PRJDB3552	DRR033786	DRX030506	WGS	RANDOM	GENOMIC	PAIRED	1.76	1.76	437	ILLUMINA	Illumina MiSeq
8	DRS032477	Escherichia coli	PRJDB3868	DRR033904	DRX030624	WGS	RANDOM	GENOMIC	PAIRED	1.02	1.02	485	ILLUMINA	Illumina MiSeq
9	DRS032506	Escherichia coli	PRJDB3868	DRR033933	DRX030653	WGS	RANDOM	GENOMIC	PAIRED	1.1	1.1	539	ILLUMINA	Illumina MiSeq
10	DRS032710	Escherichia coli	PRJDB4884	DRR063287	DRX057528	WGS	RANDOM	GENOMIC	PAIRED	0.36	1.12	390	ILLUMINA	Illumina MiSeq
10	DRS032710	Escherichia coli	PRJDB4884	DRR063414	DRX057655	WGS	RANDOM	GENOMIC	PAIRED	0.76	1.12	422	ILLUMINA	Illumina MiSeq
11	DRS032711	Escherichia coli	PRJDB4884	DRR063288	DRX057529	WGS	RANDOM	GENOMIC	PAIRED	0.49	1.7	400	ILLUMINA	Illumina MiSeq
11	DRS032711	Escherichia coli	PRJDB4884	DRR063415	DRX057656	WGS	RANDOM	GENOMIC	PAIRED	1.21	1.7	374	ILLUMINA	Illumina MiSeq
12	DRS032713	Escherichia coli	PRJDB4884	DRR063290	DRX057531	WGS	RANDOM	GENOMIC	PAIRED	0.36	1	401	ILLUMINA	Illumina MiSeq
12	DRS032713	Escherichia coli	PRJDB4884	DRR063417	DRX057658	WGS	RANDOM	GENOMIC	PAIRED	0.64	1	446	ILLUMINA	Illumina MiSeq
13	DRS032715	Escherichia coli	PRJDB4884	DRR063292	DRX057533	WGS	RANDOM	GENOMIC	PAIRED	0.6	1.59	359	ILLUMINA	Illumina MiSeq
13	DRS032715	Escherichia coli	PRJDB4884	DRR063419	DRX057660	WGS	RANDOM	GENOMIC	PAIRED	0.99	1.59	445	ILLUMINA	Illumina MiSeq
14	DRS032716	Escherichia coli	PRJDB4884	DRR063293	DRX057534	WGS	RANDOM	GENOMIC	PAIRED	0.65	1.54	357	ILLUMINA	Illumina MiSeq
14	DRS032716	Escherichia coli	PRJDB4884	DRR063420	DRX057661	WGS	RANDOM	GENOMIC	PAIRED	0.89	1.54	439	ILLUMINA	Illumina MiSeq
15	DRS032717	Escherichia coli	PRJDB4884	DRR063294	DRX057535	WGS	RANDOM	GENOMIC	PAIRED	0.61	1.7	328	ILLUMINA	Illumina MiSeq
15	DRS032717	Escherichia coli	PRJDB4884	DRR063421	DRX057662	WGS	RANDOM	GENOMIC	PAIRED	1.09	1.7	413	ILLUMINA	Illumina MiSeq
16	DRS032718	Escherichia coli	PRJDB4884	DRR063295	DRX057536	WGS	RANDOM	GENOMIC	PAIRED	0.73	1.78	350	ILLUMINA	Illumina MiSeq
16	DRS032718	Escherichia coli	PRJDB4884	DRR063422	DRX057663	WGS	RANDOM	GENOMIC	PAIRED	1.05	1.78	395	ILLUMINA	Illumina MiSeq
17	DRS032719	Escherichia coli	PRJDB4884	DRR063296	DRX057537	WGS	RANDOM	GENOMIC	PAIRED	0.65	1.3	352	ILLUMINA	Illumina MiSeq
17	DRS032719	Escherichia coli	PRJDB4884	DRR063423	DRX057664	WGS	RANDOM	GENOMIC	PAIRED	0.65	1.3	431	ILLUMINA	Illumina MiSeq
18	DRS032720	Escherichia coli	PRJDB4884	DRR063297	DRX057538	WGS	RANDOM	GENOMIC	PAIRED	0.63	1.44	347	ILLUMINA	Illumina MiSeq
18	DRS032720	Escherichia coli	PRJDB4884	DRR063424	DRX057665	WGS	RANDOM	GENOMIC	PAIRED	0.81	1.44	387	ILLUMINA	Illumina MiSeq
19	DRS032721	Escherichia coli	PRJDB4884	DRR063298	DRX057539	WGS	RANDOM	GENOMIC	PAIRED	0.54	1.41	359	ILLUMINA	Illumina MiSeq
19	DRS032721	Escherichia coli	PRJDB4884	DRR063425	DRX057666	WGS	RANDOM	GENOMIC	PAIRED	0.87	1.41	375	ILLUMINA	Illumina MiSeq
20	DRS032724	Escherichia coli	PRJDB4884	DRR063301	DRX057542	WGS	RANDOM	GENOMIC	PAIRED	0.66	1.01	415	ILLUMINA	Illumina MiSeq
20	DRS032724	Escherichia coli	PRJDB4884	DRR063426	DRX057667	WGS	RANDOM	GENOMIC	PAIRED	0.34	1.01	499	ILLUMINA	Illumina MiSeq
21	DRS032730	Escherichia coli	PRJDB4884	DRR063307	DRX057548	WGS	RANDOM	GENOMIC	PAIRED	0.93	1.89	349	ILLUMINA	Illumina MiSeq
21	DRS032730	Escherichia coli	PRJDB4884	DRR063429	DRX057670	WGS	RANDOM	GENOMIC	PAIRED	0.96	1.89	411	ILLUMINA	Illumina MiSeq
22	DRS032731	Escherichia coli	PRJDB4884	DRR063308	DRX057549	WGS	RANDOM	GENOMIC	PAIRED	0.7	1.49	305	ILLUMINA	Illumina MiSeq
22	DRS032731	Escherichia coli	PRJDB4884	DRR063430	DRX057671	WGS	RANDOM	GENOMIC	PAIRED	0.78	1.49	392	ILLUMINA	Illumina MiSeq
23	DRS032732	Escherichia coli	PRJDB4884	DRR063309	DRX057550	WGS	RANDOM	GENOMIC	PAIRED	0.88	1.82	337	ILLUMINA	Illumina MiSeq
23	DRS032732	Escherichia coli	PRJDB4884	DRR063431	DRX057672	WGS	RANDOM	GENOMIC	PAIRED	0.93	1.82	366	ILLUMINA	Illumina MiSeq
24	DRS032735	Escherichia coli	PRJDB4884	DRR063312	DRX057553	WGS	RANDOM	GENOMIC	PAIRED	0.82	1.26	348	ILLUMINA	Illumina MiSeq
24	DRS032735	Escherichia coli	PRJDB4884	DRR063432	DRX057673	WGS	RANDOM	GENOMIC	PAIRED	0.44	1.26	515	ILLUMINA	Illumina MiSeq
25	DRS032740	Escherichia coli	PRJDB4884	DRR063317	DRX057558	WGS	RANDOM	GENOMIC	PAIRED	0.89	1.25	335	ILLUMINA	Illumina MiSeq
25	DRS032740	Escherichia coli	PRJDB4884	DRR063434	DRX057675	WGS	RANDOM	GENOMIC	PAIRED	0.36	1.25	488	ILLUMINA	Illumina MiSeq
26	DRS032750	Escherichia coli	PRJDB4884	DRR063327	DRX057568	WGS	RANDOM	GENOMIC	PAIRED	0.69	1.64	313	ILLUMINA	Illumina MiSeq
26	DRS032750	Escherichia coli	PRJDB4884	DRR063442	DRX057683	WGS	RANDOM	GENOMIC	PAIRED	0.96	1.64	324	ILLUMINA	Illumina MiSeq
27	DRS032752	Escherichia coli	PRJDB4884	DRR063329	DRX057570	WGS	RANDOM	GENOMIC	PAIRED	1.28	1.28	365	ILLUMINA	Illumina MiSeq
28	DRS032756	Escherichia coli	PRJDB4884	DRR063333	DRX057574	WGS	RANDOM	GENOMIC	PAIRED	0.63	1.02	432	ILLUMINA	Illumina MiSeq
28	DRS032756	Escherichia coli	PRJDB4884	DRR063443	DRX057684	WGS	RANDOM	GENOMIC	PAIRED	0.39	1.02	474	ILLUMINA	Illumina MiSeq
29	DRS032782	Escherichia coli	PRJDB4884	DRR063359	DRX057600	WGS	RANDOM	GENOMIC	PAIRED	1.55	1.55	390	ILLUMINA	Illumina MiSeq
30	DRS032786	Escherichia coli	PRJDB4884	DRR063363	DRX057604	WGS	RANDOM	GENOMIC	PAIRED	0.64	1.12	359	ILLUMINA	Illumina MiSeq
30	DRS032786	Escherichia coli	PRJDB4884	DRR063458	DRX057699	WGS	RANDOM	GENOMIC	PAIRED	0.47	1.12	463	ILLUMINA	Illumina MiSeq
31	DRS032792	Escherichia coli	PRJDB4884	DRR063369	DRX057610	WGS	RANDOM	GENOMIC	PAIRED	0.91	1.33	495	ILLUMINA	Illumina MiSeq
32	DRS032803	Escherichia coli	PRJDB4884	DRR063380	DRX057621	WGS	RANDOM	GENOMIC	PAIRED	0.59	1.48	505	ILLUMINA	Illumina MiSeq
33	DRS032808	Escherichia coli	PRJDB4884	DRR063385	DRX057626	WGS	RANDOM	GENOMIC	PAIRED	0.49	1.04	495	ILLUMINA	Illumina MiSeq
34	DRS032812	Escherichia coli	PRJDB4884	DRR063389	DRX057630	WGS	RANDOM	GENOMIC	PAIRED	0.58	1.27	480	ILLUMINA	Illumina MiSeq
34	DRS032812	Escherichia coli	PRJDB4884	DRR063480	DRX057721	WGS	RANDOM	GENOMIC	PAIRED	0.69	1.27	479	ILLUMINA	Illumina MiSeq
35	DRS032818	Escherichia coli	PRJDB4884	DRR063395	DRX057636	WGS	RANDOM	GENOMIC	PAIRED	0.49	1.33	489	ILLUMINA	Illumina MiSeq
36	DRS032822	Escherichia coli	PRJDB4884	DRR063399	DRX057640	WGS	RANDOM	GENOMIC	PAIRED	0.65	1.31	489	ILLUMINA	Illumina MiSeq
37	DRS032825	Escherichia coli	PRJDB4884	DRR063402	DRX057643	WGS	RANDOM	GENOMIC	PAIRED	0.52	1.11	443	ILLUMINA	Illumina MiSeq
38	DRS032830	Escherichia coli	PRJDB4884	DRR063407	DRX057648	WGS	RANDOM	GENOMIC	PAIRED	0.63	1.23	473	ILLUMINA	Illumina MiSeq
39	DRS032834	Escherichia coli	PRJDB4884	DRR063411	DRX057652	WGS	RANDOM	GENOMIC	PAIRED	0.47	1.23	474	ILLUMINA	Illumina MiSeq
40	DRS032835	Escherichia coli	PRJDB4884	DRR063412	DRX057653	WGS	RANDOM	GENOMIC	PAIRED	0.58	1.09	468	ILLUMINA	Illumina MiSeq
41	DRS043043	Escherichia coli	PRJDB5007	DRR065946	DRX060089	WGS	RANDOM	GENOMIC	PAIRED	1.46	1.62	537	ILLUMINA	Illumina MiSeq
42	DRS043044	Escherichia coli	PRJDB5007	DRR065947	DRX060090	WGS	RANDOM	GENOMIC	PAIRED	1.16	1.33	600	ILLUMINA	Illumina MiSeq
43	DRS043045	Escherichia coli	PRJDB5007	DRR065948	DRX060091	WGS	RANDOM	GENOMIC	PAIRED	1.38	1.54	600	ILLUMINA	Illumina MiSeq
44	DRS047641	Escherichia coli	PRJDB5173	DRR075629	DRX069526	WGS	RANDOM	GENOMIC	PAIRED	1.18	1.18	556	ILLUMINA	Illumina MiSeq
45	DRS047642	Escherichia coli	PRJDB5173	DRR075630	DRX069527	WGS	RANDOM	GENOMIC	PAIRED	1.09	1.09	560	ILLUMINA	Illumina MiSeq
46	DRS041975	Escherichia coli	PRJDB5602	DRR089017	DRX082840	WGS	RANDOM	GENOMIC	PAIRED	0.6	1.91	565	ILLUMINA	Illumina MiSeq
47	DRS042011	Escherichia coli	PRJDB5602	DRR089053	DRX082876	WGS	RANDOM	GENOMIC	PAIRED	1.16	1.16	540	ILLUMINA	Illumina MiSeq
48	DRS042018	Escherichia coli	PRJDB5602	DRR089060	DRX082883	WGS	RANDOM	GENOMIC	PAIRED	1.07	1.07	542	ILLUMINA	Illumina MiSeq
49	DRS042020	Escherichia coli	PRJDB5602	DRR089062	DRX082885	WGS	RANDOM	GENOMIC	PAIRED	1.16	1.16	543	ILLUMINA	Illumina MiSeq
50	DRS042021	Escherichia coli	PRJDB5602	DRR089063	DRX082886	WGS	RANDOM	GENOMIC	PAIRED	1.07	1.07	564	ILLUMINA	Illumina MiSeq
51	DRS042023	Escherichia coli	PRJDB5602	DRR089065	DRX082888	WGS	RANDOM	GENOMIC	PAIRED	1.05	1.05	565	ILLUMINA	Illumina MiSeq
52	DRS122352	Escherichia coli	PRJDB9275	DRR207640	DRX197990	WGS	RANDOM	GENOMIC	PAIRED	2.6	2.6	363	ILLUMINA	Illumina MiSeq
53	DRS122353	Escherichia coli	PRJDB9275	DRR207641	DRX197991	WGS	RANDOM	GENOMIC	PAIRED	2.35	2.35	360	ILLUMINA	Illumina MiSeq
54	DRS122354	Escherichia coli	PRJDB9275	DRR207642	DRX197992	WGS	RANDOM	GENOMIC	PAIRED	2.5	2.5	372	ILLUMINA	Illumina MiSeq
55	DRS122355	Escherichia coli	PRJDB9275	DRR207643	DRX197993	WGS	RANDOM	GENOMIC	PAIRED	3.21	3.21	354	ILLUMINA	Illumina MiSeq
56	DRS122356	Escherichia coli	PRJDB9275	DRR207644	DRX197994	WGS	RANDOM	GENOMIC	PAIRED	2.6	2.6	321	ILLUMINA	Illumina MiSeq
57	DRS122357	Escherichia coli	PRJDB9275	DRR207645	DRX197995	WGS	RANDOM	GENOMIC	PAIRED	2.18	2.18	343	ILLUMINA	Illumina MiSeq
58	DRS122358	Escherichia coli	PRJDB9275	DRR207646	DRX197996	WGS	RANDOM	GENOMIC	PAIRED	2.4	2.4	333	ILLUMINA	Illumina MiSeq
59	DRS122359	Escherichia coli	PRJDB9275	DRR207647	DRX197997	WGS	RANDOM	GENOMIC	PAIRED	3.74	3.74	327	ILLUMINA	Illumina MiSeq
60	SRS1112221	Escherichia coli	PRJNA230968	SRR2637186	SRX1331467	WGS	RANDOM	GENOMIC	PAIRED	1.09	1.09	473	ILLUMINA	Illumina MiSeq
61	SRS1112230	Escherichia coli	PRJNA230968	SRR2637254	SRX1331482	WGS	RANDOM	GENOMIC	PAIRED	1.13	1.13	469	ILLUMINA	Illumina MiSeq
62	SRS1112232	Escherichia coli	PRJNA230968	SRR2637253	SRX1331480	WGS	RANDOM	GENOMIC	PAIRED	1.16	1.16	468	ILLUMINA	Illumina MiSeq
63	SRS1144595	Escherichia coli	PRJNA230968	SRR2890033	SRX1409671	WGS	RANDOM	GENOMIC	PAIRED	1.04	1.04	477	ILLUMINA	Illumina MiSeq
64	SRS1144599	Escherichia coli	PRJNA230968	SRR2890040	SRX1409678	WGS	RANDOM	GENOMIC	PAIRED	1.25	1.25	476	ILLUMINA	Illumina MiSeq
65	SRS1144600	Escherichia coli	PRJNA230968	SRR2890039	SRX1409677	WGS	RANDOM	GENOMIC	PAIRED	1.01	1.01	474	ILLUMINA	Illumina MiSeq
66	SRS1144601	Escherichia coli	PRJNA230968	SRR2890038	SRX1409676	WGS	RANDOM	GENOMIC	PAIRED	1.4	1.4	474	ILLUMINA	Illumina MiSeq
67	SRS1144607	Escherichia coli	PRJNA230968	SRR2890042	SRX1409680	WGS	RANDOM	GENOMIC	PAIRED	1.19	1.19	474	ILLUMINA	Illumina MiSeq
68	SRS1144608	Escherichia coli	PRJNA230968	SRR2890041	SRX1409679	WGS	RANDOM	GENOMIC	PAIRED	1.26	1.26	473	ILLUMINA	Illumina MiSeq
69	SRS1271129	Escherichia coli	PRJNA230968	SRR3136825	SRX1555403	WGS	RANDOM	GENOMIC	PAIRED	1.12	1.12	470	ILLUMINA	Illumina MiSeq
70	SRS1271130	Escherichia coli	PRJNA230968	SRR3136824	SRX1555402	WGS	RANDOM	GENOMIC	PAIRED	1.05	1.05	469	ILLUMINA	Illumina MiSeq
71	SRS1271133	Escherichia coli	PRJNA230968	SRR3136829	SRX1555407	WGS	RANDOM	GENOMIC	PAIRED	1.27	1.27	465	ILLUMINA	Illumina MiSeq
72	SRS1271135	Escherichia coli	PRJNA230968	SRR3136827	SRX1555405	WGS	RANDOM	GENOMIC	PAIRED	1.06	1.06	474	ILLUMINA	Illumina MiSeq
73	SRS1271137	Escherichia coli	PRJNA230968	SRR3136834	SRX1555412	WGS	RANDOM	GENOMIC	PAIRED	1.08	1.08	468	ILLUMINA	Illumina MiSeq
74	SRS1271138	Escherichia coli	PRJNA230968	SRR3136833	SRX1555411	WGS	RANDOM	GENOMIC	PAIRED	1.01	1.01	470	ILLUMINA	Illumina MiSeq
75	SRS1271140	Escherichia coli	PRJNA230968	SRR3136831	SRX1555409	WGS	RANDOM	GENOMIC	PAIRED	1.11	1.11	465	ILLUMINA	Illumina MiSeq
76	SRS1271141	Escherichia coli	PRJNA230968	SRR3136830	SRX1555408	WGS	RANDOM	GENOMIC	PAIRED	1.09	1.09	467	ILLUMINA	Illumina MiSeq
77	SRS1271144	Escherichia coli	PRJNA230968	SRR3136835	SRX1555413	WGS	RANDOM	GENOMIC	PAIRED	1.15	1.15	469	ILLUMINA	Illumina MiSeq
78	SRS1271145	Escherichia coli	PRJNA230968	SRR3136838	SRX1555416	WGS	RANDOM	GENOMIC	PAIRED	1.25	1.25	468	ILLUMINA	Illumina MiSeq
79	SRS1271256	Escherichia coli	PRJNA230968	SRR3137259	SRX1555737	WGS	RANDOM	GENOMIC	PAIRED	2.38	2.38	455	ILLUMINA	Illumina MiSeq
80	SRS1272824	Escherichia coli	PRJNA230968	SRR3139474	SRX1557465	WGS	RANDOM	GENOMIC	PAIRED	1.18	1.18	448	ILLUMINA	Illumina MiSeq
81	SRS1274088	Escherichia coli	PRJNA230968	SRR3142768	SRX1559365	WGS	RANDOM	GENOMIC	PAIRED	1.15	1.15	475	ILLUMINA	Illumina MiSeq
82	SRS1274089	Escherichia coli	PRJNA230968	SRR3142767	SRX1559364	WGS	RANDOM	GENOMIC	PAIRED	1.24	1.24	466	ILLUMINA	Illumina MiSeq
83	SRS1281878	Escherichia coli	PRJNA230968	SRR3156769	SRX1567940	WGS	RANDOM	GENOMIC	PAIRED	1.36	1.36	472	ILLUMINA	Illumina MiSeq
84	SRS1281879	Escherichia coli	PRJNA230968	SRR3156770	SRX1567943	WGS	RANDOM	GENOMIC	PAIRED	1.2	1.2	475	ILLUMINA	Illumina MiSeq
85	SRS1281881	Escherichia coli	PRJNA230968	SRR3156767	SRX1567937	WGS	RANDOM	GENOMIC	PAIRED	1.08	1.08	325	ILLUMINA	Illumina MiSeq
86	SRS1281884	Escherichia coli	PRJNA230968	SRR3156776	SRX1567950	WGS	RANDOM	GENOMIC	PAIRED	1.32	1.32	469	ILLUMINA	Illumina MiSeq
87	SRS1281885	Escherichia coli	PRJNA230968	SRR3156775	SRX1567949	WGS	RANDOM	GENOMIC	PAIRED	1.28	1.28	474	ILLUMINA	Illumina MiSeq
88	SRS1281886	Escherichia coli	PRJNA230968	SRR3156774	SRX1567948	WGS	RANDOM	GENOMIC	PAIRED	1.4	1.4	474	ILLUMINA	Illumina MiSeq
89	SRS1281888	Escherichia coli	PRJNA230968	SRR3156772	SRX1567946	WGS	RANDOM	GENOMIC	PAIRED	1.63	1.63	471	ILLUMINA	Illumina MiSeq
90	SRS1296768	Escherichia coli	PRJNA230968	SRR3173391	SRX1585695	WGS	RANDOM	GENOMIC	PAIRED	1	1	480	ILLUMINA	Illumina MiSeq
91	SRS1296804	Escherichia coli	PRJNA230968	SRR3173519	SRX1585714	WGS	RANDOM	GENOMIC	PAIRED	1.23	1.23	456	ILLUMINA	Illumina MiSeq
92	SRS1296805	Escherichia coli	PRJNA230968	SRR3173518	SRX1585713	WGS	RANDOM	GENOMIC	PAIRED	1.38	1.38	453	ILLUMINA	Illumina MiSeq
93	SRS1300673	Escherichia coli	PRJNA230968	SRR3178417	SRX1592721	WGS	RANDOM	GENOMIC	PAIRED	1	1	469	ILLUMINA	Illumina MiSeq
94	SRS1300677	Escherichia coli	PRJNA230968	SRR3178420	SRX1592724	WGS	RANDOM	GENOMIC	PAIRED	1.13	1.13	467	ILLUMINA	Illumina MiSeq
95	SRS1300678	Escherichia coli	PRJNA230968	SRR3178421	SRX1592725	WGS	RANDOM	GENOMIC	PAIRED	1	1	465	ILLUMINA	Illumina MiSeq
96	SRS1300683	Escherichia coli	PRJNA230968	SRR3178428	SRX1592726	WGS	RANDOM	GENOMIC	PAIRED	1.22	1.22	468	ILLUMINA	Illumina MiSeq
97	SRS2063885	Escherichia coli	PRJNA230968	SRR5366626	SRX2661894	WGS	RANDOM	GENOMIC	PAIRED	1.22	1.22	469	ILLUMINA	Illumina MiSeq
98	SRS2063891	Escherichia coli	PRJNA230968	SRR5366647	SRX2661915	WGS	RANDOM	GENOMIC	PAIRED	1.01	1.01	476	ILLUMINA	Illumina MiSeq
99	SRS2140008	Escherichia coli	PRJNA230968	SRR5469633	SRX2754776	WGS	RANDOM	GENOMIC	PAIRED	1.07	1.07	473	ILLUMINA	Illumina MiSeq
100	SRS2140009	Escherichia coli	PRJNA230968	SRR5469635	SRX2754778	WGS	RANDOM	GENOMIC	PAIRED	1.04	1.04	473	ILLUMINA	Illumina MiSeq
101	SRS2140010	Escherichia coli	PRJNA230968	SRR5469636	SRX2754779	WGS	RANDOM	GENOMIC	PAIRED	1.17	1.17	473	ILLUMINA	Illumina MiSeq
102	SRS2140011	Escherichia coli	PRJNA230968	SRR5469637	SRX2754780	WGS	RANDOM	GENOMIC	PAIRED	1.04	1.04	467	ILLUMINA	Illumina MiSeq
103	SRS2140013	Escherichia coli	PRJNA230968	SRR5469639	SRX2754782	WGS	RANDOM	GENOMIC	PAIRED	1.34	1.34	467	ILLUMINA	Illumina MiSeq
104	SRS2140014	Escherichia coli	PRJNA230968	SRR5469640	SRX2754783	WGS	RANDOM	GENOMIC	PAIRED	1.34	1.34	463	ILLUMINA	Illumina MiSeq
105	SRS2140015	Escherichia coli	PRJNA230968	SRR5469641	SRX2754784	WGS	RANDOM	GENOMIC	PAIRED	1	1	477	ILLUMINA	Illumina MiSeq
106	SRS2140016	Escherichia coli	PRJNA230968	SRR5469642	SRX2754785	WGS	RANDOM	GENOMIC	PAIRED	1	1	472	ILLUMINA	Illumina MiSeq
107	SRS2140017	Escherichia coli	PRJNA230968	SRR5469643	SRX2754786	WGS	RANDOM	GENOMIC	PAIRED	1.12	1.12	472	ILLUMINA	Illumina MiSeq
108	SRS2140018	Escherichia coli	PRJNA230968	SRR5469644	SRX2754787	WGS	RANDOM	GENOMIC	PAIRED	1.24	1.24	464	ILLUMINA	Illumina MiSeq
109	SRS2140019	Escherichia coli	PRJNA230968	SRR5469645	SRX2754788	WGS	RANDOM	GENOMIC	PAIRED	1.39	1.39	462	ILLUMINA	Illumina MiSeq
110	SRS2140020	Escherichia coli	PRJNA230968	SRR5469646	SRX2754789	WGS	RANDOM	GENOMIC	PAIRED	1.41	1.41	463	ILLUMINA	Illumina MiSeq
111	SRS2140021	Escherichia coli	PRJNA230968	SRR5469647	SRX2754790	WGS	RANDOM	GENOMIC	PAIRED	1.23	1.23	466	ILLUMINA	Illumina MiSeq
112	SRS2140024	Escherichia coli	PRJNA230968	SRR5469651	SRX2754794	WGS	RANDOM	GENOMIC	PAIRED	1.17	1.17	452	ILLUMINA	Illumina MiSeq
113	SRS2140025	Escherichia coli	PRJNA230968	SRR5469652	SRX2754795	WGS	RANDOM	GENOMIC	PAIRED	1.73	1.73	461	ILLUMINA	Illumina MiSeq
114	SRS2159037	Escherichia coli	PRJNA230968	SRR5494788	SRX2775745	WGS	RANDOM	GENOMIC	PAIRED	1.2	1.2	481	ILLUMINA	Illumina MiSeq
115	SRS2159042	Escherichia coli	PRJNA230968	SRR5494793	SRX2775750	WGS	RANDOM	GENOMIC	PAIRED	1.09	1.09	479	ILLUMINA	Illumina MiSeq
116	SRS2159043	Escherichia coli	PRJNA230968	SRR5494795	SRX2775752	WGS	RANDOM	GENOMIC	PAIRED	1.07	1.07	477	ILLUMINA	Illumina MiSeq
117	SRS2159046	Escherichia coli	PRJNA230968	SRR5494797	SRX2775754	WGS	RANDOM	GENOMIC	PAIRED	1.13	1.13	480	ILLUMINA	Illumina MiSeq
118	SRS2159047	Escherichia coli	PRJNA230968	SRR5494798	SRX2775755	WGS	RANDOM	GENOMIC	PAIRED	1.06	1.06	481	ILLUMINA	Illumina MiSeq
119	SRS2159055	Escherichia coli	PRJNA230968	SRR5494806	SRX2775763	WGS	RANDOM	GENOMIC	PAIRED	1.26	1.26	481	ILLUMINA	Illumina MiSeq
120	SRS2177890	Escherichia coli	PRJNA230968	SRR5527736	SRX2796919	WGS	RANDOM	GENOMIC	PAIRED	0.46	1.02	455	ILLUMINA	Illumina MiSeq
120	SRS2177890	Escherichia coli	PRJNA230968	SRR5666375	SRX2901967	WGS	RANDOM	GENOMIC	PAIRED	0.56	1.02	502	ILLUMINA	Illumina MiSeq
121	SRS2177891	Escherichia coli	PRJNA230968	SRR5527737	SRX2796920	WGS	RANDOM	GENOMIC	PAIRED	0.37	1.14	454	ILLUMINA	Illumina MiSeq
121	SRS2177891	Escherichia coli	PRJNA230968	SRR5666370	SRX2901962	WGS	RANDOM	GENOMIC	PAIRED	0.77	1.14	502	ILLUMINA	Illumina MiSeq
122	SRS2177894	Escherichia coli	PRJNA230968	SRR5527740	SRX2796923	WGS	RANDOM	GENOMIC	PAIRED	1.18	1.69	442	ILLUMINA	Illumina MiSeq
122	SRS2177894	Escherichia coli	PRJNA230968	SRR5666374	SRX2901966	WGS	RANDOM	GENOMIC	PAIRED	0.51	1.69	502	ILLUMINA	Illumina MiSeq
123	SRS2406984	Escherichia coli	PRJNA230968	SRR5896260	SRX3061806	WGS	RANDOM	GENOMIC	PAIRED	1.37	2.09	492	ILLUMINA	Illumina MiSeq
123	SRS2406984	Escherichia coli	PRJNA230968	SRR6118623	SRX3231309	WGS	RANDOM	GENOMIC	PAIRED	0.72	2.09	486	ILLUMINA	Illumina MiSeq
124	SRS2411451	Escherichia coli	PRJNA230968	SRR5905062	SRX3066620	WGS	RANDOM	GENOMIC	PAIRED	1.59	1.85	492	ILLUMINA	Illumina MiSeq
124	SRS2411451	Escherichia coli	PRJNA230968	SRR6118664	SRX3231348	WGS	RANDOM	GENOMIC	PAIRED	0.26	1.85	487	ILLUMINA	Illumina MiSeq
125	SRS2411452	Escherichia coli	PRJNA230968	SRR5905063	SRX3066621	WGS	RANDOM	GENOMIC	PAIRED	1.26	1.5	490	ILLUMINA	Illumina MiSeq
125	SRS2411452	Escherichia coli	PRJNA230968	SRR6118661	SRX3231345	WGS	RANDOM	GENOMIC	PAIRED	0.24	1.5	489	ILLUMINA	Illumina MiSeq
126	SRS2411454	Escherichia coli	PRJNA230968	SRR5905059	SRX3066617	WGS	RANDOM	GENOMIC	PAIRED	1.48	1.86	491	ILLUMINA	Illumina MiSeq
126	SRS2411454	Escherichia coli	PRJNA230968	SRR6118666	SRX3231350	WGS	RANDOM	GENOMIC	PAIRED	0.38	1.86	488	ILLUMINA	Illumina MiSeq
127	SRS2411455	Escherichia coli	PRJNA230968	SRR5905061	SRX3066619	WGS	RANDOM	GENOMIC	PAIRED	1.28	1.49	490	ILLUMINA	Illumina MiSeq
127	SRS2411455	Escherichia coli	PRJNA230968	SRR6118630	SRX3231316	WGS	RANDOM	GENOMIC	PAIRED	0.21	1.49	484	ILLUMINA	Illumina MiSeq
128	SRS2411457	Escherichia coli	PRJNA230968	SRR5905057	SRX3066615	WGS	RANDOM	GENOMIC	PAIRED	2.14	2.14	493	ILLUMINA	Illumina MiSeq
129	SRS2423232	Escherichia coli	PRJNA230968	SRR5925116	SRX3085689	WGS	RANDOM	GENOMIC	PAIRED	1.8	1.8	494	ILLUMINA	Illumina MiSeq
130	SRS2455711	Escherichia coli	PRJNA230968	SRR5962999	SRX3121030	WGS	RANDOM	GENOMIC	PAIRED	1.07	1.07	494	ILLUMINA	Illumina MiSeq
131	SRS2456083	Escherichia coli	PRJNA230968	SRR5963470	SRX3121501	WGS	RANDOM	GENOMIC	PAIRED	1.1	1.1	493	ILLUMINA	Illumina MiSeq
132	SRS2456227	Escherichia coli	PRJNA230968	SRR5963898	SRX3121646	WGS	RANDOM	GENOMIC	PAIRED	1	1	493	ILLUMINA	Illumina MiSeq
133	SRS2456237	Escherichia coli	PRJNA230968	SRR5963907	SRX3121655	WGS	RANDOM	GENOMIC	PAIRED	1.26	1.26	494	ILLUMINA	Illumina MiSeq
134	SRS2478380	Escherichia coli	PRJNA230968	SRR5990715	SRX3146422	WGS	RANDOM	GENOMIC	PAIRED	0.85	1.62	490	ILLUMINA	Illumina MiSeq
134	SRS2478380	Escherichia coli	PRJNA230968	SRR6080515	SRX3219503	WGS	RANDOM	GENOMIC	PAIRED	0.76	1.62	485	ILLUMINA	Illumina MiSeq
135	SRS2478398	Escherichia coli	PRJNA230968	SRR5990736	SRX3146443	WGS	RANDOM	GENOMIC	PAIRED	0.75	1.37	492	ILLUMINA	Illumina MiSeq
135	SRS2478398	Escherichia coli	PRJNA230968	SRR6080583	SRX3219570	WGS	RANDOM	GENOMIC	PAIRED	0.62	1.37	490	ILLUMINA	Illumina MiSeq
136	SRS2478402	Escherichia coli	PRJNA230968	SRR5990738	SRX3146445	WGS	RANDOM	GENOMIC	PAIRED	0.9	1.57	491	ILLUMINA	Illumina MiSeq
136	SRS2478402	Escherichia coli	PRJNA230968	SRR6080577	SRX3219564	WGS	RANDOM	GENOMIC	PAIRED	0.66	1.57	481	ILLUMINA	Illumina MiSeq
137	SRS2478433	Escherichia coli	PRJNA230968	SRR5990769	SRX3146476	WGS	RANDOM	GENOMIC	PAIRED	0.84	1.76	485	ILLUMINA	Illumina MiSeq
137	SRS2478433	Escherichia coli	PRJNA230968	SRR6080571	SRX3219559	WGS	RANDOM	GENOMIC	PAIRED	0.93	1.76	481	ILLUMINA	Illumina MiSeq
138	SRS2478434	Escherichia coli	PRJNA230968	SRR5990770	SRX3146477	WGS	RANDOM	GENOMIC	PAIRED	1.09	2	487	ILLUMINA	Illumina MiSeq
138	SRS2478434	Escherichia coli	PRJNA230968	SRR6080573	SRX3219561	WGS	RANDOM	GENOMIC	PAIRED	0.91	2	486	ILLUMINA	Illumina MiSeq
139	SRS2478435	Escherichia coli	PRJNA230968	SRR5990771	SRX3146478	WGS	RANDOM	GENOMIC	PAIRED	1.47	2.24	481	ILLUMINA	Illumina MiSeq
139	SRS2478435	Escherichia coli	PRJNA230968	SRR6080582	SRX3219569	WGS	RANDOM	GENOMIC	PAIRED	0.77	2.24	482	ILLUMINA	Illumina MiSeq
140	SRS2478444	Escherichia coli	PRJNA230968	SRR5990780	SRX3146487	WGS	RANDOM	GENOMIC	PAIRED	1.23	1.23	478	ILLUMINA	Illumina MiSeq
141	SRS2478445	Escherichia coli	PRJNA230968	SRR5990781	SRX3146488	WGS	RANDOM	GENOMIC	PAIRED	1.1	1.1	479	ILLUMINA	Illumina MiSeq
142	SRS2478446	Escherichia coli	PRJNA230968	SRR5990782	SRX3146489	WGS	RANDOM	GENOMIC	PAIRED	0.68	1.29	493	ILLUMINA	Illumina MiSeq
142	SRS2478446	Escherichia coli	PRJNA230968	SRR6080568	SRX3219556	WGS	RANDOM	GENOMIC	PAIRED	0.61	1.29	490	ILLUMINA	Illumina MiSeq
143	SRS2478447	Escherichia coli	PRJNA230968	SRR5990783	SRX3146490	WGS	RANDOM	GENOMIC	PAIRED	0.79	1.61	484	ILLUMINA	Illumina MiSeq
143	SRS2478447	Escherichia coli	PRJNA230968	SRR6080570	SRX3219558	WGS	RANDOM	GENOMIC	PAIRED	0.82	1.61	485	ILLUMINA	Illumina MiSeq
144	SRS2478450	Escherichia coli	PRJNA230968	SRR5990786	SRX3146493	WGS	RANDOM	GENOMIC	PAIRED	0.91	1.63	492	ILLUMINA	Illumina MiSeq
144	SRS2478450	Escherichia coli	PRJNA230968	SRR6080567	SRX3219555	WGS	RANDOM	GENOMIC	PAIRED	0.73	1.63	489	ILLUMINA	Illumina MiSeq
145	SRS2478547	Escherichia coli	PRJNA230968	SRR5990905	SRX3146588	WGS	RANDOM	GENOMIC	PAIRED	1.12	2.01	487	ILLUMINA	Illumina MiSeq
145	SRS2478547	Escherichia coli	PRJNA230968	SRR6080586	SRX3219573	WGS	RANDOM	GENOMIC	PAIRED	0.89	2.01	486	ILLUMINA	Illumina MiSeq
146	SRS2478550	Escherichia coli	PRJNA230968	SRR5990908	SRX3146591	WGS	RANDOM	GENOMIC	PAIRED	0.94	1.73	484	ILLUMINA	Illumina MiSeq
146	SRS2478550	Escherichia coli	PRJNA230968	SRR6080578	SRX3219565	WGS	RANDOM	GENOMIC	PAIRED	0.79	1.73	484	ILLUMINA	Illumina MiSeq
147	SRS2478560	Escherichia coli	PRJNA230968	SRR5990929	SRX3146612	WGS	RANDOM	GENOMIC	PAIRED	0.79	1.51	491	ILLUMINA	Illumina MiSeq
147	SRS2478560	Escherichia coli	PRJNA230968	SRR6080584	SRX3219571	WGS	RANDOM	GENOMIC	PAIRED	0.72	1.51	488	ILLUMINA	Illumina MiSeq
148	SRS2478561	Escherichia coli	PRJNA230968	SRR5990930	SRX3146613	WGS	RANDOM	GENOMIC	PAIRED	0.9	1.47	492	ILLUMINA	Illumina MiSeq
148	SRS2478561	Escherichia coli	PRJNA230968	SRR6080587	SRX3219574	WGS	RANDOM	GENOMIC	PAIRED	0.58	1.47	492	ILLUMINA	Illumina MiSeq
149	SRS2479161	Escherichia coli	PRJNA230968	SRR5991535	SRX3147206	WGS	RANDOM	GENOMIC	PAIRED	0.65	1.34	493	ILLUMINA	Illumina MiSeq
149	SRS2479161	Escherichia coli	PRJNA230968	SRR6080574	SRX3219562	WGS	RANDOM	GENOMIC	PAIRED	0.7	1.34	486	ILLUMINA	Illumina MiSeq
150	SRS2627934	Escherichia coli	PRJNA230968	SRR6214475	SRX3323149	WGS	RANDOM	GENOMIC	PAIRED	1.05	1.05	483	ILLUMINA	Illumina MiSeq
151	SRS2650593	Escherichia coli	PRJNA230968	SRR6244082	SRX3351264	WGS	RANDOM	GENOMIC	PAIRED	1	1	484	ILLUMINA	Illumina MiSeq
152	SRS2727279	Escherichia coli	PRJNA230968	SRR6337239	SRX3436315	WGS	RANDOM	GENOMIC	PAIRED	1.26	1.26	465	ILLUMINA	Illumina MiSeq
153	SRS2739762	Escherichia coli	PRJNA230968	SRR6354174	SRX3450839	WGS	RANDOM	GENOMIC	PAIRED	1.12	1.12	491	ILLUMINA	Illumina MiSeq
154	SRS2739764	Escherichia coli	PRJNA230968	SRR6354175	SRX3450840	WGS	RANDOM	GENOMIC	PAIRED	1.01	1.01	490	ILLUMINA	Illumina MiSeq
155	SRS2739769	Escherichia coli	PRJNA230968	SRR6354181	SRX3450846	WGS	RANDOM	GENOMIC	PAIRED	1.07	1.07	489	ILLUMINA	Illumina MiSeq
156	SRS2739770	Escherichia coli	PRJNA230968	SRR6354183	SRX3450848	WGS	RANDOM	GENOMIC	PAIRED	1.22	1.22	479	ILLUMINA	Illumina MiSeq
157	SRS2739771	Escherichia coli	PRJNA230968	SRR6354185	SRX3450850	WGS	RANDOM	GENOMIC	PAIRED	1.31	1.31	489	ILLUMINA	Illumina MiSeq
158	SRS2739772	Escherichia coli	PRJNA230968	SRR6354184	SRX3450849	WGS	RANDOM	GENOMIC	PAIRED	1.09	1.09	485	ILLUMINA	Illumina MiSeq
159	SRS2739774	Escherichia coli	PRJNA230968	SRR6354187	SRX3450852	WGS	RANDOM	GENOMIC	PAIRED	1.13	1.13	486	ILLUMINA	Illumina MiSeq
160	SRS2844292	Escherichia coli	PRJNA230968	SRR6484497	SRX3574346	WGS	RANDOM	GENOMIC	PAIRED	1.22	1.22	471	ILLUMINA	Illumina MiSeq
161	SRS2844371	Escherichia coli	PRJNA230968	SRR6484576	SRX3574425	WGS	RANDOM	GENOMIC	PAIRED	1.09	1.09	473	ILLUMINA	Illumina MiSeq
162	SRS2844408	Escherichia coli	PRJNA230968	SRR6484614	SRX3574463	WGS	RANDOM	GENOMIC	PAIRED	0.87	1.6	472	ILLUMINA	Illumina MiSeq
162	SRS2844408	Escherichia coli	PRJNA230968	SRR9335709	SRX6102045	WGS	RANDOM	GENOMIC	PAIRED	0.73	1.6	472	ILLUMINA	Illumina MiSeq
163	SRS2844513	Escherichia coli	PRJNA230968	SRR6484720	SRX3574569	WGS	RANDOM	GENOMIC	PAIRED	1.03	1.03	470	ILLUMINA	Illumina MiSeq
164	SRS2844983	Escherichia coli	PRJNA230968	SRR6485190	SRX3575039	WGS	RANDOM	GENOMIC	PAIRED	1.39	1.39	469	ILLUMINA	Illumina MiSeq
165	SRS2846666	Escherichia coli	PRJNA230968	SRR6486936	SRX3576785	WGS	RANDOM	GENOMIC	PAIRED	1.03	1.03	458	ILLUMINA	Illumina MiSeq
166	SRS2846681	Escherichia coli	PRJNA230968	SRR6486953	SRX3576801	WGS	RANDOM	GENOMIC	PAIRED	1.04	1.04	473	ILLUMINA	Illumina MiSeq
167	SRS2846734	Escherichia coli	PRJNA230968	SRR6487020	SRX3576868	WGS	RANDOM	GENOMIC	PAIRED	1.12	1.12	469	ILLUMINA	Illumina MiSeq
168	SRS2846778	Escherichia coli	PRJNA230968	SRR6487132	SRX3576980	WGS	RANDOM	GENOMIC	PAIRED	1	1	453	ILLUMINA	Illumina MiSeq
169	SRS2846783	Escherichia coli	PRJNA230968	SRR6487137	SRX3576985	WGS	RANDOM	GENOMIC	PAIRED	1.15	1.15	469	ILLUMINA	Illumina MiSeq
170	SRS2846784	Escherichia coli	PRJNA230968	SRR6487138	SRX3576986	WGS	RANDOM	GENOMIC	PAIRED	1.01	1.01	473	ILLUMINA	Illumina MiSeq
171	SRS2846785	Escherichia coli	PRJNA230968	SRR6487139	SRX3576987	WGS	RANDOM	GENOMIC	PAIRED	0.66	1.37	479	ILLUMINA	Illumina MiSeq
171	SRS2846785	Escherichia coli	PRJNA230968	SRR9335713	SRX6102049	WGS	RANDOM	GENOMIC	PAIRED	0.71	1.37	447	ILLUMINA	Illumina MiSeq
172	SRS2874300	Escherichia coli	PRJNA230968	SRR6552364	SRX3607078	WGS	RANDOM	GENOMIC	PAIRED	0.4	1.02	472	ILLUMINA	Illumina MiSeq
172	SRS2874300	Escherichia coli	PRJNA230968	SRR9335726	SRX6102062	WGS	RANDOM	GENOMIC	PAIRED	0.62	1.02	492	ILLUMINA	Illumina MiSeq
173	SRS2874303	Escherichia coli	PRJNA230968	SRR6560640	SRX3607081	WGS	RANDOM	GENOMIC	PAIRED	0.51	1.16	455	ILLUMINA	Illumina MiSeq
173	SRS2874303	Escherichia coli	PRJNA230968	SRR9335600	SRX6101936	WGS	RANDOM	GENOMIC	PAIRED	0.65	1.16	450	ILLUMINA	Illumina MiSeq
174	SRS2874323	Escherichia coli	PRJNA230968	SRR6586651	SRX3607101	WGS	RANDOM	GENOMIC	PAIRED	0.38	1.25	474	ILLUMINA	Illumina MiSeq
174	SRS2874323	Escherichia coli	PRJNA230968	SRR9335602	SRX6101938	WGS	RANDOM	GENOMIC	PAIRED	0.87	1.25	469	ILLUMINA	Illumina MiSeq
175	SRS2874378	Escherichia coli	PRJNA230968	SRR6604541	SRX3607252	WGS	RANDOM	GENOMIC	PAIRED	0.63	1.65	461	ILLUMINA	Illumina MiSeq
175	SRS2874378	Escherichia coli	PRJNA230968	SRR9335597	SRX6101933	WGS	RANDOM	GENOMIC	PAIRED	1.02	1.65	441	ILLUMINA	Illumina MiSeq
176	SRS2874388	Escherichia coli	PRJNA230968	SRR6612840	SRX3607262	WGS	RANDOM	GENOMIC	PAIRED	0.64	1.52	451	ILLUMINA	Illumina MiSeq
176	SRS2874388	Escherichia coli	PRJNA230968	SRR9335604	SRX6101940	WGS	RANDOM	GENOMIC	PAIRED	0.88	1.52	442	ILLUMINA	Illumina MiSeq
177	SRS2882505	Escherichia coli	PRJNA230968	SRR6627690	SRX3615382	WGS	RANDOM	GENOMIC	PAIRED	0.46	1.39	471	ILLUMINA	Illumina MiSeq
177	SRS2882505	Escherichia coli	PRJNA230968	SRR9335705	SRX6102041	WGS	RANDOM	GENOMIC	PAIRED	0.93	1.39	457	ILLUMINA	Illumina MiSeq
178	SRS2882522	Escherichia coli	PRJNA230968	SRR6627707	SRX3615399	WGS	RANDOM	GENOMIC	PAIRED	0.48	1.22	461	ILLUMINA	Illumina MiSeq
178	SRS2882522	Escherichia coli	PRJNA230968	SRR9335727	SRX6102063	WGS	RANDOM	GENOMIC	PAIRED	0.74	1.22	469	ILLUMINA	Illumina MiSeq
179	SRS2890576	Escherichia coli	PRJNA230968	SRR6635774	SRX3623464	WGS	RANDOM	GENOMIC	PAIRED	0.51	1.48	470	ILLUMINA	Illumina MiSeq
179	SRS2890576	Escherichia coli	PRJNA230968	SRR9335615	SRX6101951	WGS	RANDOM	GENOMIC	PAIRED	0.97	1.48	429	ILLUMINA	Illumina MiSeq
180	SRS2890579	Escherichia coli	PRJNA230968	SRR6635776	SRX3623466	WGS	RANDOM	GENOMIC	PAIRED	0.47	1.51	475	ILLUMINA	Illumina MiSeq
180	SRS2890579	Escherichia coli	PRJNA230968	SRR9335598	SRX6101934	WGS	RANDOM	GENOMIC	PAIRED	1.05	1.51	451	ILLUMINA	Illumina MiSeq
181	SRS2890595	Escherichia coli	PRJNA230968	SRR6635793	SRX3623483	WGS	RANDOM	GENOMIC	PAIRED	0.39	1.37	479	ILLUMINA	Illumina MiSeq
181	SRS2890595	Escherichia coli	PRJNA230968	SRR9335585	SRX6101921	WGS	RANDOM	GENOMIC	PAIRED	0.98	1.37	459	ILLUMINA	Illumina MiSeq
182	SRS3025545	Escherichia coli	PRJNA230968	SRR6814028	SRX3771018	WGS	RANDOM	GENOMIC	PAIRED	1.33	1.33	448	ILLUMINA	Illumina MiSeq
183	SRS3025558	Escherichia coli	PRJNA230968	SRR6814043	SRX3771033	WGS	RANDOM	GENOMIC	PAIRED	1.03	1.03	430	ILLUMINA	Illumina MiSeq
184	SRS3025560	Escherichia coli	PRJNA230968	SRR6814047	SRX3771036	WGS	RANDOM	GENOMIC	PAIRED	1.29	1.29	420	ILLUMINA	Illumina MiSeq
185	SRS3025564	Escherichia coli	PRJNA230968	SRR6814054	SRX3771042	WGS	RANDOM	GENOMIC	PAIRED	1.42	1.42	420	ILLUMINA	Illumina MiSeq
186	SRS3025971	Escherichia coli	PRJNA230968	SRR6814460	SRX3771448	WGS	RANDOM	GENOMIC	PAIRED	1.38	1.38	426	ILLUMINA	Illumina MiSeq
187	SRS3026276	Escherichia coli	PRJNA230968	SRR6814847	SRX3771829	WGS	RANDOM	GENOMIC	PAIRED	1.4	1.4	439	ILLUMINA	Illumina MiSeq
188	SRS3026307	Escherichia coli	PRJNA230968	SRR6814897	SRX3771861	WGS	RANDOM	GENOMIC	PAIRED	1.34	1.34	435	ILLUMINA	Illumina MiSeq
189	SRS3173553	Escherichia coli	PRJNA230968	SRR7010514	SRX3942993	WGS	RANDOM	GENOMIC	PAIRED	1.02	1.02	377	ILLUMINA	Illumina MiSeq
190	SRS3175084	Escherichia coli	PRJNA230968	SRR7012116	SRX3944568	WGS	RANDOM	GENOMIC	PAIRED	1.18	1.18	444	ILLUMINA	Illumina MiSeq
191	SRS3175198	Escherichia coli	PRJNA230968	SRR7012233	SRX3944685	WGS	RANDOM	GENOMIC	PAIRED	1.23	1.23	377	ILLUMINA	Illumina MiSeq
192	SRS3938756	Escherichia coli	PRJNA230968	SRR8062182	SRX4891662	WGS	RANDOM	GENOMIC	PAIRED	1.17	1.17	393	ILLUMINA	Illumina MiSeq
193	SRS3957114	Escherichia coli	PRJNA230968	SRR8084349	SRX4911392	WGS	RANDOM	GENOMIC	PAIRED	1.01	1.01	368	ILLUMINA	Illumina MiSeq
194	SRS3957116	Escherichia coli	PRJNA230968	SRR8084351	SRX4911394	WGS	RANDOM	GENOMIC	PAIRED	1.25	1.25	478	ILLUMINA	Illumina MiSeq
195	SRS3957383	Escherichia coli	PRJNA230968	SRR8084738	SRX4911697	WGS	RANDOM	GENOMIC	PAIRED	0.97	1.79	390	ILLUMINA	Illumina MiSeq
195	SRS3957383	Escherichia coli	PRJNA230968	SRR8187233	SRX5007067	WGS	RANDOM	GENOMIC	PAIRED	0.81	1.79	485	ILLUMINA	Illumina MiSeq
196	SRS4040958	Escherichia coli	PRJNA230968	SRR8187106	SRX5006940	WGS	RANDOM	GENOMIC	PAIRED	1.09	1.09	445	ILLUMINA	Illumina MiSeq
197	SRS4121050	Escherichia coli	PRJNA230968	SRR8297599	SRX5112104	WGS	RANDOM	GENOMIC	PAIRED	1.4	1.4	409	ILLUMINA	Illumina MiSeq
198	SRS4121062	Escherichia coli	PRJNA230968	SRR8297613	SRX5112118	WGS	RANDOM	GENOMIC	PAIRED	1.42	1.42	428	ILLUMINA	Illumina MiSeq
199	SRS4121066	Escherichia coli	PRJNA230968	SRR8297617	SRX5112122	WGS	RANDOM	GENOMIC	PAIRED	1.14	1.14	406	ILLUMINA	Illumina MiSeq
200	SRS4121076	Escherichia coli	PRJNA230968	SRR8297627	SRX5112132	WGS	RANDOM	GENOMIC	PAIRED	1.04	1.04	428	ILLUMINA	Illumina MiSeq
201	SRS4211386	Escherichia coli	PRJNA230968	SRR8397399	SRX5206743	WGS	RANDOM	GENOMIC	PAIRED	1.13	1.13	386	ILLUMINA	Illumina MiSeq
202	SRS4211394	Escherichia coli	PRJNA230968	SRR8397407	SRX5206751	WGS	RANDOM	GENOMIC	PAIRED	1.46	1.46	393	ILLUMINA	Illumina MiSeq
203	SRS4211460	Escherichia coli	PRJNA230968	SRR8397474	SRX5206818	WGS	RANDOM	GENOMIC	PAIRED	1.29	1.29	384	ILLUMINA	Illumina MiSeq
204	SRS4249188	Escherichia coli	PRJNA230968	SRR8439523	SRX5246953	WGS	RANDOM	GENOMIC	PAIRED	1.32	1.32	386	ILLUMINA	Illumina MiSeq
205	SRS4249195	Escherichia coli	PRJNA230968	SRR8439529	SRX5246959	WGS	RANDOM	GENOMIC	PAIRED	1.07	1.07	401	ILLUMINA	Illumina MiSeq
206	SRS4249201	Escherichia coli	PRJNA230968	SRR8439536	SRX5246966	WGS	RANDOM	GENOMIC	PAIRED	1.18	1.18	399	ILLUMINA	Illumina MiSeq
207	SRS4249460	Escherichia coli	PRJNA230968	SRR8439824	SRX5247254	WGS	RANDOM	GENOMIC	PAIRED	1.21	1.21	375	ILLUMINA	Illumina MiSeq
208	SRS4952746	Escherichia coli	PRJNA230968	SRR9280646	SRX6050372	WGS	RANDOM	GENOMIC	PAIRED	1.2	1.2	384	ILLUMINA	Illumina MiSeq
209	SRS4952752	Escherichia coli	PRJNA230968	SRR9280652	SRX6050378	WGS	RANDOM	GENOMIC	PAIRED	1.5	1.5	388	ILLUMINA	Illumina MiSeq
210	SRS4952758	Escherichia coli	PRJNA230968	SRR9280661	SRX6050386	WGS	RANDOM	GENOMIC	PAIRED	1.23	1.23	361	ILLUMINA	Illumina MiSeq
211	SRS4952760	Escherichia coli	PRJNA230968	SRR9280664	SRX6050389	WGS	RANDOM	GENOMIC	PAIRED	1.06	1.06	387	ILLUMINA	Illumina MiSeq
212	SRS4952763	Escherichia coli	PRJNA230968	SRR9280667	SRX6050392	WGS	RANDOM	GENOMIC	PAIRED	1.06	1.06	407	ILLUMINA	Illumina MiSeq
213	SRS4952764	Escherichia coli	PRJNA230968	SRR9280668	SRX6050393	WGS	RANDOM	GENOMIC	PAIRED	1.18	1.18	374	ILLUMINA	Illumina MiSeq
214	SRS4952769	Escherichia coli	PRJNA230968	SRR9280681	SRX6050406	WGS	RANDOM	GENOMIC	PAIRED	1.36	1.36	362	ILLUMINA	Illumina MiSeq
215	SRS4952770	Escherichia coli	PRJNA230968	SRR9280682	SRX6050407	WGS	RANDOM	GENOMIC	PAIRED	1.01	1.01	412	ILLUMINA	Illumina MiSeq
216	SRS4952773	Escherichia coli	PRJNA230968	SRR9280684	SRX6050409	WGS	RANDOM	GENOMIC	PAIRED	1.07	1.07	391	ILLUMINA	Illumina MiSeq
217	SRS4952775	Escherichia coli	PRJNA230968	SRR9281752	SRX6051467	WGS	RANDOM	GENOMIC	PAIRED	1.19	1.19	388	ILLUMINA	Illumina MiSeq
218	SRS4952792	Escherichia coli	PRJNA230968	SRR9281769	SRX6051484	WGS	RANDOM	GENOMIC	PAIRED	1.22	1.22	380	ILLUMINA	Illumina MiSeq
219	SRS4952795	Escherichia coli	PRJNA230968	SRR9281772	SRX6051487	WGS	RANDOM	GENOMIC	PAIRED	1.17	1.17	373	ILLUMINA	Illumina MiSeq
220	SRS4952848	Escherichia coli	PRJNA230968	SRR9281828	SRX6051543	WGS	RANDOM	GENOMIC	PAIRED	1.08	1.08	398	ILLUMINA	Illumina MiSeq
221	SRS4952849	Escherichia coli	PRJNA230968	SRR9281829	SRX6051544	WGS	RANDOM	GENOMIC	PAIRED	1.01	1.01	422	ILLUMINA	Illumina MiSeq
222	SRS4952851	Escherichia coli	PRJNA230968	SRR9281831	SRX6051546	WGS	RANDOM	GENOMIC	PAIRED	1.21	1.21	389	ILLUMINA	Illumina MiSeq
223	SRS4952857	Escherichia coli	PRJNA230968	SRR9280676	SRX6050401	WGS	RANDOM	GENOMIC	PAIRED	1.02	1.02	417	ILLUMINA	Illumina MiSeq
224	SRS562161	Escherichia coli	PRJNA230968	SRR1177195	SRX476384	WGS	RANDOM	GENOMIC	PAIRED	1.07	1.07	449	ILLUMINA	Illumina MiSeq
225	SRS562221	Escherichia coli	PRJNA230968	SRR1177255	SRX476443	WGS	RANDOM	GENOMIC	PAIRED	1.01	1.01	476	ILLUMINA	Illumina MiSeq
226	SRS562238	Escherichia coli	PRJNA230968	SRR1177280	SRX476468	WGS	RANDOM	GENOMIC	PAIRED	1.14	1.14	466	ILLUMINA	Illumina MiSeq
227	SRS562240	Escherichia coli	PRJNA230968	SRR1177282	SRX476470	WGS	RANDOM	GENOMIC	PAIRED	1.08	1.08	452	ILLUMINA	Illumina MiSeq
228	SRS562248	Escherichia coli	PRJNA230968	SRR1177290	SRX476479	WGS	RANDOM	GENOMIC	PAIRED	1	1	464	ILLUMINA	Illumina MiSeq
229	SRS562390	Escherichia coli	PRJNA230968	SRR1177568	SRX476671	WGS	RANDOM	GENOMIC	PAIRED	1.06	1.06	471	ILLUMINA	Illumina MiSeq
230	SRS562407	Escherichia coli	PRJNA230968	SRR1177585	SRX476689	WGS	RANDOM	GENOMIC	PAIRED	1.16	1.16	473	ILLUMINA	Illumina MiSeq
231	SRS562445	Escherichia coli	PRJNA230968	SRR1177624	SRX476726	WGS	RANDOM	GENOMIC	PAIRED	1.18	1.18	446	ILLUMINA	Illumina MiSeq
232	SRS563011	Escherichia coli	PRJNA230968	SRR1178255	SRX477342	WGS	RANDOM	GENOMIC	PAIRED	1.1	1.1	430	ILLUMINA	Illumina MiSeq
233	SRS563015	Escherichia coli	PRJNA230968	SRR1178259	SRX477346	WGS	RANDOM	GENOMIC	PAIRED	1.04	1.04	449	ILLUMINA	Illumina MiSeq
234	SRS563020	Escherichia coli	PRJNA230968	SRR1178263	SRX477350	WGS	RANDOM	GENOMIC	PAIRED	1.01	1.01	456	ILLUMINA	Illumina MiSeq
235	SRS563024	Escherichia coli	PRJNA230968	SRR1178267	SRX477354	WGS	RANDOM	GENOMIC	PAIRED	1.27	1.27	453	ILLUMINA	Illumina MiSeq
236	SRS565300	Escherichia coli	PRJNA230968	SRR1181524	SRX480362	WGS	RANDOM	GENOMIC	PAIRED	1.07	1.07	412	ILLUMINA	Illumina MiSeq
237	SRS565303	Escherichia coli	PRJNA230968	SRR1181527	SRX480365	WGS	RANDOM	GENOMIC	PAIRED	1.07	1.07	455	ILLUMINA	Illumina MiSeq
238	SRS565310	Escherichia coli	PRJNA230968	SRR1181534	SRX480372	WGS	RANDOM	GENOMIC	PAIRED	1.33	1.33	447	ILLUMINA	Illumina MiSeq
239	SRS565312	Escherichia coli	PRJNA230968	SRR1181536	SRX480374	WGS	RANDOM	GENOMIC	PAIRED	1.07	1.07	447	ILLUMINA	Illumina MiSeq
240	SRS565313	Escherichia coli	PRJNA230968	SRR1181537	SRX480375	WGS	RANDOM	GENOMIC	PAIRED	1.11	1.11	450	ILLUMINA	Illumina MiSeq
241	SRS565318	Escherichia coli	PRJNA230968	SRR1181543	SRX480380	WGS	RANDOM	GENOMIC	PAIRED	1.1	1.1	436	ILLUMINA	Illumina MiSeq
242	SRS565319	Escherichia coli	PRJNA230968	SRR1181544	SRX480381	WGS	RANDOM	GENOMIC	PAIRED	1.32	1.32	439	ILLUMINA	Illumina MiSeq
243	SRS565324	Escherichia coli	PRJNA230968	SRR1181550	SRX480387	WGS	RANDOM	GENOMIC	PAIRED	1.21	1.21	416	ILLUMINA	Illumina MiSeq
244	SRS565325	Escherichia coli	PRJNA230968	SRR1181549	SRX480386	WGS	RANDOM	GENOMIC	PAIRED	1.14	1.14	427	ILLUMINA	Illumina MiSeq
245	SRS565327	Escherichia coli	PRJNA230968	SRR1181553	SRX480390	WGS	RANDOM	GENOMIC	PAIRED	1.23	1.23	441	ILLUMINA	Illumina MiSeq
246	SRS565328	Escherichia coli	PRJNA230968	SRR1181552	SRX480389	WGS	RANDOM	GENOMIC	PAIRED	1.01	1.01	423	ILLUMINA	Illumina MiSeq
247	SRS565330	Escherichia coli	PRJNA230968	SRR1181555	SRX480392	WGS	RANDOM	GENOMIC	PAIRED	1.13	1.13	426	ILLUMINA	Illumina MiSeq
248	SRS567656	Escherichia coli	PRJNA230968	SRR1185780	SRX483160	WGS	RANDOM	GENOMIC	PAIRED	1.56	1.56	428	ILLUMINA	Illumina MiSeq
249	SRS567660	Escherichia coli	PRJNA230968	SRR1185783	SRX483163	WGS	RANDOM	GENOMIC	PAIRED	1.01	1.01	463	ILLUMINA	Illumina MiSeq
250	SRS567678	Escherichia coli	PRJNA230968	SRR1185803	SRX483183	WGS	RANDOM	GENOMIC	PAIRED	1.82	1.82	403	ILLUMINA	Illumina MiSeq
251	SRS567712	Escherichia coli	PRJNA230968	SRR1185838	SRX483218	WGS	RANDOM	GENOMIC	PAIRED	1.77	1.77	420	ILLUMINA	Illumina MiSeq
252	SRS567720	Escherichia coli	PRJNA230968	SRR1185846	SRX483226	WGS	RANDOM	GENOMIC	PAIRED	1.06	1.06	462	ILLUMINA	Illumina MiSeq
253	SRS567725	Escherichia coli	PRJNA230968	SRR1185851	SRX483231	WGS	RANDOM	GENOMIC	PAIRED	1.49	1.49	435	ILLUMINA	Illumina MiSeq
254	SRS568001	Escherichia coli	PRJNA230968	SRR1186325	SRX483685	WGS	RANDOM	GENOMIC	PAIRED	1.27	1.27	417	ILLUMINA	Illumina MiSeq
255	SRS568013	Escherichia coli	PRJNA230968	SRR1186338	SRX483698	WGS	RANDOM	GENOMIC	PAIRED	1.39	1.39	410	ILLUMINA	Illumina MiSeq
256	SRS568042	Escherichia coli	PRJNA230968	SRR1186366	SRX483728	WGS	RANDOM	GENOMIC	PAIRED	1.88	1.88	400	ILLUMINA	Illumina MiSeq
257	SRS577605	Escherichia coli	PRJNA230968	SRR1198904	SRX495399	WGS	RANDOM	GENOMIC	PAIRED	1.23	1.23	463	ILLUMINA	Illumina MiSeq
258	SRS577617	Escherichia coli	PRJNA230968	SRR1198917	SRX495412	WGS	RANDOM	GENOMIC	PAIRED	1.15	1.15	461	ILLUMINA	Illumina MiSeq
259	SRS577636	Escherichia coli	PRJNA230968	SRR1198936	SRX495431	WGS	RANDOM	GENOMIC	PAIRED	1.41	1.41	450	ILLUMINA	Illumina MiSeq
260	SRS577648	Escherichia coli	PRJNA230968	SRR1198948	SRX495443	WGS	RANDOM	GENOMIC	PAIRED	1.15	1.15	463	ILLUMINA	Illumina MiSeq
261	SRS580035	Escherichia coli	PRJNA230968	SRR1201301	SRX498164	WGS	RANDOM	GENOMIC	PAIRED	1.77	1.77	378	ILLUMINA	Illumina MiSeq
262	SRS580036	Escherichia coli	PRJNA230968	SRR1201302	SRX498165	WGS	RANDOM	GENOMIC	PAIRED	1.02	1.02	408	ILLUMINA	Illumina MiSeq
263	SRS580037	Escherichia coli	PRJNA230968	SRR1201303	SRX498166	WGS	RANDOM	GENOMIC	PAIRED	1.09	1.09	389	ILLUMINA	Illumina MiSeq
264	SRS580045	Escherichia coli	PRJNA230968	SRR1201313	SRX498177	WGS	RANDOM	GENOMIC	PAIRED	1.17	1.17	389	ILLUMINA	Illumina MiSeq
265	SRS580047	Escherichia coli	PRJNA230968	SRR1201315	SRX498179	WGS	RANDOM	GENOMIC	PAIRED	1.01	1.01	386	ILLUMINA	Illumina MiSeq
266	SRS580048	Escherichia coli	PRJNA230968	SRR1201316	SRX498180	WGS	RANDOM	GENOMIC	PAIRED	1.09	1.09	384	ILLUMINA	Illumina MiSeq
267	SRS580051	Escherichia coli	PRJNA230968	SRR1201320	SRX498184	WGS	RANDOM	GENOMIC	PAIRED	1.08	1.08	391	ILLUMINA	Illumina MiSeq
268	SRS580058	Escherichia coli	PRJNA230968	SRR1201330	SRX498194	WGS	RANDOM	GENOMIC	PAIRED	1.57	1.57	368	ILLUMINA	Illumina MiSeq
269	SRS580077	Escherichia coli	PRJNA230968	SRR1201358	SRX498239	WGS	RANDOM	GENOMIC	PAIRED	1.35	1.35	381	ILLUMINA	Illumina MiSeq
270	SRS583793	Escherichia coli	PRJNA230968	SRR1207444	SRX502975	WGS	RANDOM	GENOMIC	PAIRED	1.15	1.15	437	ILLUMINA	Illumina MiSeq
271	SRS583797	Escherichia coli	PRJNA230968	SRR1207448	SRX502979	WGS	RANDOM	GENOMIC	PAIRED	1	1	438	ILLUMINA	Illumina MiSeq
272	SRS583812	Escherichia coli	PRJNA230968	SRR1207464	SRX502995	WGS	RANDOM	GENOMIC	PAIRED	1.01	1.01	439	ILLUMINA	Illumina MiSeq
273	SRS583828	Escherichia coli	PRJNA230968	SRR1207481	SRX503012	WGS	RANDOM	GENOMIC	PAIRED	1.06	1.06	429	ILLUMINA	Illumina MiSeq
274	SRS583858	Escherichia coli	PRJNA230968	SRR1207510	SRX503041	WGS	RANDOM	GENOMIC	PAIRED	1.38	1.38	444	ILLUMINA	Illumina MiSeq
275	SRS583872	Escherichia coli	PRJNA230968	SRR1207525	SRX503056	WGS	RANDOM	GENOMIC	PAIRED	1.09	1.09	437	ILLUMINA	Illumina MiSeq
276	SRS583889	Escherichia coli	PRJNA230968	SRR1207541	SRX503072	WGS	RANDOM	GENOMIC	PAIRED	1.22	1.22	444	ILLUMINA	Illumina MiSeq
277	SRS583892	Escherichia coli	PRJNA230968	SRR1207544	SRX503075	WGS	RANDOM	GENOMIC	PAIRED	1.01	1.01	451	ILLUMINA	Illumina MiSeq
278	SRS583898	Escherichia coli	PRJNA230968	SRR1207550	SRX503081	WGS	RANDOM	GENOMIC	PAIRED	1.25	1.25	437	ILLUMINA	Illumina MiSeq
279	SRS583901	Escherichia coli	PRJNA230968	SRR1207554	SRX503085	WGS	RANDOM	GENOMIC	PAIRED	1.26	1.26	440	ILLUMINA	Illumina MiSeq
280	SRS585619	Escherichia coli	PRJNA230968	SRR1212224	SRX506530	WGS	RANDOM	GENOMIC	PAIRED	1.09	1.09	451	ILLUMINA	Illumina MiSeq
281	SRS585654	Escherichia coli	PRJNA230968	SRR1212276	SRX506566	WGS	RANDOM	GENOMIC	PAIRED	1.06	1.06	457	ILLUMINA	Illumina MiSeq
282	SRS585682	Escherichia coli	PRJNA230968	SRR1212323	SRX506598	WGS	RANDOM	GENOMIC	PAIRED	1.09	1.09	445	ILLUMINA	Illumina MiSeq
283	SRS585688	Escherichia coli	PRJNA230968	SRR1212329	SRX506604	WGS	RANDOM	GENOMIC	PAIRED	1.37	1.37	434	ILLUMINA	Illumina MiSeq
284	SRS585695	Escherichia coli	PRJNA230968	SRR1212336	SRX506611	WGS	RANDOM	GENOMIC	PAIRED	1.12	1.12	428	ILLUMINA	Illumina MiSeq
285	SRS585722	Escherichia coli	PRJNA230968	SRR1212362	SRX506638	WGS	RANDOM	GENOMIC	PAIRED	1.16	1.16	433	ILLUMINA	Illumina MiSeq
286	SRS585753	Escherichia coli	PRJNA230968	SRR1212394	SRX506670	WGS	RANDOM	GENOMIC	PAIRED	1.02	1.02	461	ILLUMINA	Illumina MiSeq
287	SRS589723	Escherichia coli	PRJNA230968	SRR1220712	SRX512400	WGS	RANDOM	GENOMIC	PAIRED	1.05	1.05	461	ILLUMINA	Illumina MiSeq
288	SRS589736	Escherichia coli	PRJNA230968	SRR1220726	SRX512413	WGS	RANDOM	GENOMIC	PAIRED	1.43	1.43	438	ILLUMINA	Illumina MiSeq
289	SRS589748	Escherichia coli	PRJNA230968	SRR1220738	SRX512425	WGS	RANDOM	GENOMIC	PAIRED	1.14	1.14	462	ILLUMINA	Illumina MiSeq
290	SRS589765	Escherichia coli	PRJNA230968	SRR1220756	SRX512443	WGS	RANDOM	GENOMIC	PAIRED	1.2	1.2	446	ILLUMINA	Illumina MiSeq
291	SRS589795	Escherichia coli	PRJNA230968	SRR1220786	SRX512473	WGS	RANDOM	GENOMIC	PAIRED	1.37	1.37	442	ILLUMINA	Illumina MiSeq
292	SRS589796	Escherichia coli	PRJNA230968	SRR1220787	SRX512474	WGS	RANDOM	GENOMIC	PAIRED	1.13	1.13	449	ILLUMINA	Illumina MiSeq
293	SRS589807	Escherichia coli	PRJNA230968	SRR1220799	SRX512485	WGS	RANDOM	GENOMIC	PAIRED	1.22	1.22	468	ILLUMINA	Illumina MiSeq
294	SRS589812	Escherichia coli	PRJNA230968	SRR1220804	SRX512490	WGS	RANDOM	GENOMIC	PAIRED	1.24	1.24	450	ILLUMINA	Illumina MiSeq
295	SRS589814	Escherichia coli	PRJNA230968	SRR1220805	SRX512491	WGS	RANDOM	GENOMIC	PAIRED	1.09	1.09	449	ILLUMINA	Illumina MiSeq
296	SRS597972	Escherichia coli	PRJNA230968	SRR1263427	SRX528057	WGS	RANDOM	GENOMIC	PAIRED	1.02	1.02	468	ILLUMINA	Illumina MiSeq
297	SRS598035	Escherichia coli	PRJNA230968	SRR1263919	SRX528120	WGS	RANDOM	GENOMIC	PAIRED	1.08	1.08	456	ILLUMINA	Illumina MiSeq
298	SRS598043	Escherichia coli	PRJNA230968	SRR1263927	SRX528128	WGS	RANDOM	GENOMIC	PAIRED	1.19	1.19	463	ILLUMINA	Illumina MiSeq
299	SRS601218	Escherichia coli	PRJNA230968	SRR1269335	SRX532245	WGS	RANDOM	GENOMIC	PAIRED	1.04	1.04	406	ILLUMINA	Illumina MiSeq
300	SRS601238	Escherichia coli	PRJNA230968	SRR1269355	SRX532265	WGS	RANDOM	GENOMIC	PAIRED	1.53	1.53	419	ILLUMINA	Illumina MiSeq
301	SRS601246	Escherichia coli	PRJNA230968	SRR1269363	SRX532273	WGS	RANDOM	GENOMIC	PAIRED	1.04	1.04	372	ILLUMINA	Illumina MiSeq
302	SRS601252	Escherichia coli	PRJNA230968	SRR1269369	SRX532279	WGS	RANDOM	GENOMIC	PAIRED	1.14	1.14	388	ILLUMINA	Illumina MiSeq
303	SRS601264	Escherichia coli	PRJNA230968	SRR1269382	SRX532292	WGS	RANDOM	GENOMIC	PAIRED	1.01	1.01	401	ILLUMINA	Illumina MiSeq
304	SRS601272	Escherichia coli	PRJNA230968	SRR1269391	SRX532301	WGS	RANDOM	GENOMIC	PAIRED	1.04	1.04	400	ILLUMINA	Illumina MiSeq
305	SRS601275	Escherichia coli	PRJNA230968	SRR1269394	SRX532304	WGS	RANDOM	GENOMIC	PAIRED	1.11	1.11	416	ILLUMINA	Illumina MiSeq
306	SRS653105	Escherichia coli	PRJNA230968	SRR1505382	SRX644917	WGS	RANDOM	GENOMIC	PAIRED	1.2	1.2	442	ILLUMINA	Illumina MiSeq
307	SRS653107	Escherichia coli	PRJNA230968	SRR1505386	SRX644920	WGS	RANDOM	GENOMIC	PAIRED	1.18	1.18	459	ILLUMINA	Illumina MiSeq
308	SRS653108	Escherichia coli	PRJNA230968	SRR1505383	SRX644918	WGS	RANDOM	GENOMIC	PAIRED	1.16	1.16	447	ILLUMINA	Illumina MiSeq
309	SRS653112	Escherichia coli	PRJNA230968	SRR1505391	SRX644924	WGS	RANDOM	GENOMIC	PAIRED	1.24	1.24	469	ILLUMINA	Illumina MiSeq
310	SRS653114	Escherichia coli	PRJNA230968	SRR1505392	SRX644926	WGS	RANDOM	GENOMIC	PAIRED	1.41	1.41	441	ILLUMINA	Illumina MiSeq
311	SRS653127	Escherichia coli	PRJNA230968	SRR1505405	SRX644939	WGS	RANDOM	GENOMIC	PAIRED	1.47	1.47	428	ILLUMINA	Illumina MiSeq
312	SRS653128	Escherichia coli	PRJNA230968	SRR1505406	SRX644940	WGS	RANDOM	GENOMIC	PAIRED	1.66	1.66	422	ILLUMINA	Illumina MiSeq
313	SRS653129	Escherichia coli	PRJNA230968	SRR1505410	SRX644941	WGS	RANDOM	GENOMIC	PAIRED	1.32	1.32	455	ILLUMINA	Illumina MiSeq
314	SRS653131	Escherichia coli	PRJNA230968	SRR1505411	SRX644942	WGS	RANDOM	GENOMIC	PAIRED	1.01	1.01	457	ILLUMINA	Illumina MiSeq
315	SRS653132	Escherichia coli	PRJNA230968	SRR1505413	SRX644944	WGS	RANDOM	GENOMIC	PAIRED	1.37	1.37	456	ILLUMINA	Illumina MiSeq
316	SRS653133	Escherichia coli	PRJNA230968	SRR1505414	SRX644945	WGS	RANDOM	GENOMIC	PAIRED	1.05	1.05	458	ILLUMINA	Illumina MiSeq
317	SRS653136	Escherichia coli	PRJNA230968	SRR1505418	SRX644949	WGS	RANDOM	GENOMIC	PAIRED	1.18	1.18	475	ILLUMINA	Illumina MiSeq
318	SRS653142	Escherichia coli	PRJNA230968	SRR1505424	SRX644955	WGS	RANDOM	GENOMIC	PAIRED	1.1	1.1	421	ILLUMINA	Illumina MiSeq
319	SRS653146	Escherichia coli	PRJNA230968	SRR1505428	SRX644959	WGS	RANDOM	GENOMIC	PAIRED	1.1	1.1	465	ILLUMINA	Illumina MiSeq
320	SRS653150	Escherichia coli	PRJNA230968	SRR1505433	SRX644963	WGS	RANDOM	GENOMIC	PAIRED	1.15	1.15	465	ILLUMINA	Illumina MiSeq
321	SRS653156	Escherichia coli	PRJNA230968	SRR1505443	SRX644969	WGS	RANDOM	GENOMIC	PAIRED	1.63	1.63	406	ILLUMINA	Illumina MiSeq
322	SRS653159	Escherichia coli	PRJNA230968	SRR1505446	SRX644972	WGS	RANDOM	GENOMIC	PAIRED	1.56	1.56	431	ILLUMINA	Illumina MiSeq
323	SRS653160	Escherichia coli	PRJNA230968	SRR1505447	SRX644973	WGS	RANDOM	GENOMIC	PAIRED	1.24	1.24	472	ILLUMINA	Illumina MiSeq
324	SRS653169	Escherichia coli	PRJNA230968	SRR1505457	SRX644983	WGS	RANDOM	GENOMIC	PAIRED	1.15	1.15	475	ILLUMINA	Illumina MiSeq
325	SRS653171	Escherichia coli	PRJNA230968	SRR1505458	SRX644984	WGS	RANDOM	GENOMIC	PAIRED	1.24	1.24	451	ILLUMINA	Illumina MiSeq
326	SRS653174	Escherichia coli	PRJNA230968	SRR1505462	SRX644988	WGS	RANDOM	GENOMIC	PAIRED	1.02	1.02	476	ILLUMINA	Illumina MiSeq
327	SRS653176	Escherichia coli	PRJNA230968	SRR1505465	SRX644990	WGS	RANDOM	GENOMIC	PAIRED	1.08	1.08	452	ILLUMINA	Illumina MiSeq
328	SRS653181	Escherichia coli	PRJNA230968	SRR1505470	SRX644995	WGS	RANDOM	GENOMIC	PAIRED	1.08	1.08	459	ILLUMINA	Illumina MiSeq
329	SRS653183	Escherichia coli	PRJNA230968	SRR1505472	SRX644997	WGS	RANDOM	GENOMIC	PAIRED	1.18	1.18	434	ILLUMINA	Illumina MiSeq
330	SRS653185	Escherichia coli	PRJNA230968	SRR1505474	SRX644999	WGS	RANDOM	GENOMIC	PAIRED	1.18	1.18	423	ILLUMINA	Illumina MiSeq
331	SRS653190	Escherichia coli	PRJNA230968	SRR1505481	SRX645005	WGS	RANDOM	GENOMIC	PAIRED	1.31	1.31	448	ILLUMINA	Illumina MiSeq
332	SRS653192	Escherichia coli	PRJNA230968	SRR1505485	SRX645007	WGS	RANDOM	GENOMIC	PAIRED	1	1	445	ILLUMINA	Illumina MiSeq
333	SRS653196	Escherichia coli	PRJNA230968	SRR1505489	SRX645011	WGS	RANDOM	GENOMIC	PAIRED	1.45	1.45	459	ILLUMINA	Illumina MiSeq
334	SRS679393	Escherichia coli	PRJNA230968	SRR1544291	SRX675747	WGS	RANDOM	GENOMIC	PAIRED	0.18	1.04	403	ILLUMINA	Illumina MiSeq
334	SRS679393	Escherichia coli	PRJNA230968	SRR2133152	SRX1123517	WGS	RANDOM	GENOMIC	PAIRED	0.86	1.04	473	ILLUMINA	Illumina MiSeq
335	SRS873576	Escherichia coli	PRJNA230968	SRR1914399	SRX955782	WGS	RANDOM	GENOMIC	PAIRED	1.07	1.07	481	ILLUMINA	Illumina MiSeq
336	SRS874667	Escherichia coli	PRJNA230968	SRR1916373	SRX957262	WGS	RANDOM	GENOMIC	PAIRED	1.39	1.39	472	ILLUMINA	Illumina MiSeq
337	SRS874668	Escherichia coli	PRJNA230968	SRR1916372	SRX957261	WGS	RANDOM	GENOMIC	PAIRED	1.12	1.12	468	ILLUMINA	Illumina MiSeq
338	SRS874671	Escherichia coli	PRJNA230968	SRR1916377	SRX957266	WGS	RANDOM	GENOMIC	PAIRED	1.13	1.13	478	ILLUMINA	Illumina MiSeq
339	SRS874679	Escherichia coli	PRJNA230968	SRR1916379	SRX957268	WGS	RANDOM	GENOMIC	PAIRED	1.02	1.02	477	ILLUMINA	Illumina MiSeq
340	SRS874680	Escherichia coli	PRJNA230968	SRR1916378	SRX957267	WGS	RANDOM	GENOMIC	PAIRED	1.06	1.06	474	ILLUMINA	Illumina MiSeq
341	SRS874681	Escherichia coli	PRJNA230968	SRR1916390	SRX957279	WGS	RANDOM	GENOMIC	PAIRED	1.39	1.39	465	ILLUMINA	Illumina MiSeq
342	SRS874682	Escherichia coli	PRJNA230968	SRR1916391	SRX957280	WGS	RANDOM	GENOMIC	PAIRED	1.2	1.2	473	ILLUMINA	Illumina MiSeq
343	SRS874687	Escherichia coli	PRJNA230968	SRR1916395	SRX957284	WGS	RANDOM	GENOMIC	PAIRED	1.41	1.41	470	ILLUMINA	Illumina MiSeq
344	SRS893459	Escherichia coli	PRJNA230968	SRR1952757	SRX978679	WGS	RANDOM	GENOMIC	PAIRED	1.26	1.26	485	ILLUMINA	Illumina MiSeq
345	SRS909364	Escherichia coli	PRJNA230968	SRR1973611	SRX994955	WGS	RANDOM	GENOMIC	PAIRED	1.23	1.23	484	ILLUMINA	Illumina MiSeq
346	SRS909405	Escherichia coli	PRJNA230968	SRR1973656	SRX995000	WGS	RANDOM	GENOMIC	PAIRED	1	1	486	ILLUMINA	Illumina MiSeq
347	SRS909463	Escherichia coli	PRJNA230968	SRR1973727	SRX995067	WGS	RANDOM	GENOMIC	PAIRED	1.06	1.06	489	ILLUMINA	Illumina MiSeq
348	SRS909521	Escherichia coli	PRJNA230968	SRR1973803	SRX995141	WGS	RANDOM	GENOMIC	PAIRED	1.18	1.18	482	ILLUMINA	Illumina MiSeq
349	SRS909590	Escherichia coli	PRJNA230968	SRR1973882	SRX995218	WGS	RANDOM	GENOMIC	PAIRED	1.05	1.05	447	ILLUMINA	Illumina MiSeq
350	SRS909715	Escherichia coli	PRJNA230968	SRR1974031	SRX995374	WGS	RANDOM	GENOMIC	PAIRED	1.09	1.09	482	ILLUMINA	Illumina MiSeq
351	SRS914970	Escherichia coli	PRJNA230968	SRR1982111	SRX1000998	WGS	RANDOM	GENOMIC	PAIRED	1.09	1.09	475	ILLUMINA	Illumina MiSeq
352	SRS914983	Escherichia coli	PRJNA230968	SRR1982121	SRX1001008	WGS	RANDOM	GENOMIC	PAIRED	1	1	477	ILLUMINA	Illumina MiSeq
353	SRS915030	Escherichia coli	PRJNA230968	SRR1982167	SRX1001055	WGS	RANDOM	GENOMIC	PAIRED	1	1	471	ILLUMINA	Illumina MiSeq
354	SRS955982	Escherichia coli	PRJNA230968	SRR2054377	SRX1051847	WGS	RANDOM	GENOMIC	PAIRED	1.3	1.3	469	ILLUMINA	Illumina MiSeq
355	SRS955985	Escherichia coli	PRJNA230968	SRR2054380	SRX1051850	WGS	RANDOM	GENOMIC	PAIRED	1.19	1.19	451	ILLUMINA	Illumina MiSeq
356	SRS955990	Escherichia coli	PRJNA230968	SRR2054383	SRX1051853	WGS	RANDOM	GENOMIC	PAIRED	1.05	1.05	460	ILLUMINA	Illumina MiSeq
357	SRS955992	Escherichia coli	PRJNA230968	SRR2054387	SRX1051857	WGS	RANDOM	GENOMIC	PAIRED	1.14	1.14	469	ILLUMINA	Illumina MiSeq
358	SRS977050	Escherichia coli	PRJNA230968	SRR2085603	SRX1079748	WGS	RANDOM	GENOMIC	PAIRED	1.05	1.05	462	ILLUMINA	Illumina MiSeq
359	SRS977685	Escherichia coli	PRJNA230968	SRR2085642	SRX1079787	WGS	RANDOM	GENOMIC	PAIRED	1.23	1.23	465	ILLUMINA	Illumina MiSeq
360	SRS977752	Escherichia coli	PRJNA230968	SRR2085667	SRX1079812	WGS	RANDOM	GENOMIC	PAIRED	1.12	1.12	468	ILLUMINA	Illumina MiSeq
361	SRS977780	Escherichia coli	PRJNA230968	SRR2085678	SRX1079824	WGS	RANDOM	GENOMIC	PAIRED	1.16	1.16	473	ILLUMINA	Illumina MiSeq
362	SRS977783	Escherichia coli	PRJNA230968	SRR2085677	SRX1079823	WGS	RANDOM	GENOMIC	PAIRED	1.15	1.15	468	ILLUMINA	Illumina MiSeq
363	SRS977792	Escherichia coli	PRJNA230968	SRR2085699	SRX1079845	WGS	RANDOM	GENOMIC	PAIRED	1.34	1.34	456	ILLUMINA	Illumina MiSeq
364	SRS977794	Escherichia coli	PRJNA230968	SRR2085736	SRX1079882	WGS	RANDOM	GENOMIC	PAIRED	1.37	1.37	461	ILLUMINA	Illumina MiSeq
365	SRS977798	Escherichia coli	PRJNA230968	SRR2085793	SRX1079939	WGS	RANDOM	GENOMIC	PAIRED	1.43	1.43	462	ILLUMINA	Illumina MiSeq
366	SRS977893	Escherichia coli	PRJNA230968	SRR2085771	SRX1079917	WGS	RANDOM	GENOMIC	PAIRED	1.06	1.06	474	ILLUMINA	Illumina MiSeq
367	SRS977935	Escherichia coli	PRJNA230968	SRR2085746	SRX1079892	WGS	RANDOM	GENOMIC	PAIRED	1.13	1.13	463	ILLUMINA	Illumina MiSeq
368	SRS977943	Escherichia coli	PRJNA230968	SRR2085734	SRX1079880	WGS	RANDOM	GENOMIC	PAIRED	1.26	1.26	462	ILLUMINA	Illumina MiSeq
369	SRS977944	Escherichia coli	PRJNA230968	SRR2085737	SRX1079883	WGS	RANDOM	GENOMIC	PAIRED	1.13	1.13	471	ILLUMINA	Illumina MiSeq
370	SRS977946	Escherichia coli	PRJNA230968	SRR2085733	SRX1079879	WGS	RANDOM	GENOMIC	PAIRED	1.42	1.42	459	ILLUMINA	Illumina MiSeq
371	SRS977963	Escherichia coli	PRJNA230968	SRR2085700	SRX1079846	WGS	RANDOM	GENOMIC	PAIRED	1.25	1.25	471	ILLUMINA	Illumina MiSeq
372	SRS977970	Escherichia coli	PRJNA230968	SRR2085696	SRX1079842	WGS	RANDOM	GENOMIC	PAIRED	1.25	1.25	469	ILLUMINA	Illumina MiSeq
373	SRS977976	Escherichia coli	PRJNA230968	SRR2085683	SRX1079829	WGS	RANDOM	GENOMIC	PAIRED	1.69	1.69	446	ILLUMINA	Illumina MiSeq
374	SRS3025460	Escherichia coli	PRJNA232925	SRR6813807	SRX3770815	WGS	RANDOM	GENOMIC	PAIRED	1.99	1.99	481	ILLUMINA	Illumina MiSeq
375	SRS3026445	Escherichia coli	PRJNA232925	SRR6815034	SRX3771998	WGS	RANDOM	GENOMIC	PAIRED	1.78	1.78	482	ILLUMINA	Illumina MiSeq
376	SRS3026446	Escherichia coli	PRJNA232925	SRR6815035	SRX3771999	WGS	RANDOM	GENOMIC	PAIRED	2.08	2.08	479	ILLUMINA	Illumina MiSeq
377	SRS3026503	Escherichia coli	PRJNA232925	SRR6815092	SRX3772056	WGS	RANDOM	GENOMIC	PAIRED	1.04	1.04	484	ILLUMINA	Illumina MiSeq
378	SRS3093848	Escherichia coli	PRJNA232925	SRR6900229	SRX3849288	WGS	RANDOM	GENOMIC	PAIRED	2.09	2.09	482	ILLUMINA	Illumina MiSeq
379	SRS3093889	Escherichia coli	PRJNA232925	SRR6900306	SRX3849344	WGS	RANDOM	GENOMIC	PAIRED	1.8	1.8	468	ILLUMINA	Illumina MiSeq
380	SRS3093891	Escherichia coli	PRJNA232925	SRR6900328	SRX3849359	WGS	RANDOM	GENOMIC	PAIRED	1.19	1.19	469	ILLUMINA	Illumina MiSeq
381	SRS3093894	Escherichia coli	PRJNA232925	SRR6900329	SRX3849360	WGS	RANDOM	GENOMIC	PAIRED	1.58	1.58	468	ILLUMINA	Illumina MiSeq
382	SRS3096172	Escherichia coli	PRJNA232925	SRR6903159	SRX3851952	WGS	RANDOM	GENOMIC	PAIRED	1.47	1.47	481	ILLUMINA	Illumina MiSeq
383	SRS3096173	Escherichia coli	PRJNA232925	SRR6903160	SRX3851953	WGS	RANDOM	GENOMIC	PAIRED	1.62	1.62	450	ILLUMINA	Illumina MiSeq
384	SRS3096174	Escherichia coli	PRJNA232925	SRR6903161	SRX3851954	WGS	RANDOM	GENOMIC	PAIRED	1.53	1.53	476	ILLUMINA	Illumina MiSeq
385	SRS3096178	Escherichia coli	PRJNA232925	SRR6903165	SRX3851958	WGS	RANDOM	GENOMIC	PAIRED	1.71	1.71	471	ILLUMINA	Illumina MiSeq
386	SRS3096179	Escherichia coli	PRJNA232925	SRR6903166	SRX3851959	WGS	RANDOM	GENOMIC	PAIRED	1.71	1.71	451	ILLUMINA	Illumina MiSeq
387	SRS602879	Escherichia coli	PRJNA232925	SRR1272511	SRX534153	WGS	RANDOM	GENOMIC	PAIRED	1.02	1.02	489	ILLUMINA	Illumina MiSeq
388	SRS602890	Escherichia coli	PRJNA232925	SRR1272522	SRX534164	WGS	RANDOM	GENOMIC	PAIRED	1.07	1.07	485	ILLUMINA	Illumina MiSeq
389	SRS602985	Escherichia coli	PRJNA232925	SRR1272880	SRX534259	WGS	RANDOM	GENOMIC	PAIRED	1.22	1.22	490	ILLUMINA	Illumina MiSeq
390	SRS602988	Escherichia coli	PRJNA232925	SRR1272883	SRX534262	WGS	RANDOM	GENOMIC	PAIRED	1.4	1.4	483	ILLUMINA	Illumina MiSeq
391	SRS595040	Escherichia coli	PRJNA245029	SRR1289649	SRX522695	WGS	RANDOM	GENOMIC	PAIRED	1.75	1.75	196	ILLUMINA	Illumina MiSeq
392	SRS605188	Escherichia coli	PRJNA245029	SRR1283282	SRX540160	WGS	RANDOM	GENOMIC	PAIRED	2.29	2.29	197	ILLUMINA	Illumina HiSeq 2500
393	SRS3223174	Escherichia coli	PRJNA251752	SRR6936923	SRX3881595	WGS	RANDOM	GENOMIC	PAIRED	1.5	1.5	461	ILLUMINA	Illumina MiSeq
394	SRS3223178	Escherichia coli	PRJNA251752	SRR6936924	SRX3881596	WGS	RANDOM	GENOMIC	PAIRED	1.5	1.5	468	ILLUMINA	Illumina MiSeq
395	SRS3223180	Escherichia coli	PRJNA251752	SRR6936984	SRX3881655	WGS	RANDOM	GENOMIC	PAIRED	1.46	1.46	463	ILLUMINA	Illumina MiSeq
396	SRS3223193	Escherichia coli	PRJNA251752	SRR6937624	SRX3882291	WGS	RANDOM	GENOMIC	PAIRED	1.18	1.18	464	ILLUMINA	Illumina MiSeq
397	SRS3223194	Escherichia coli	PRJNA251752	SRR6937634	SRX3882298	WGS	RANDOM	GENOMIC	PAIRED	1.45	1.45	472	ILLUMINA	Illumina MiSeq
398	SRS4108461	Escherichia coli	PRJNA251752	SRR8282889	SRX5097684	WGS	RANDOM	GENOMIC	PAIRED	1.02	1.02	477	ILLUMINA	Illumina MiSeq
399	SRS4568279	Escherichia coli	PRJNA251752	SRR8834200	SRX5622437	WGS	RANDOM	GENOMIC	PAIRED	1.18	1.18	467	ILLUMINA	Illumina MiSeq
400	SRS5579434	Escherichia coli	PRJNA251752	SRR10312178	SRX7023398	WGS	RANDOM	GENOMIC	PAIRED	1.11	1.11	467	ILLUMINA	Illumina MiSeq
401	SRS732423	Escherichia coli	PRJNA251752	SRR1633515	SRX745446	WGS	RANDOM	GENOMIC	PAIRED	1.01	1.01	478	ILLUMINA	Illumina MiSeq
402	SRS732448	Escherichia coli	PRJNA251752	SRR1633542	SRX745473	WGS	RANDOM	GENOMIC	PAIRED	1.09	1.09	474	ILLUMINA	Illumina MiSeq
403	SRS634267	Escherichia coli	PRJNA252455	SRR1377393	SRX589587	WGS	RANDOM	GENOMIC	PAIRED	2.61	2.61	180	ILLUMINA	Illumina HiSeq 2000
404	SRS1526793	Escherichia coli	PRJNA259288	SRR3721964	SRX1879754	WGS	RANDOM	GENOMIC	PAIRED	1.98	1.98	200	ILLUMINA	Illumina HiSeq 2500
405	SRS1526794	Escherichia coli	PRJNA259288	SRR3721963	SRX1879753	WGS	RANDOM	GENOMIC	PAIRED	1.95	1.95	200	ILLUMINA	Illumina HiSeq 2500
406	SRS1526795	Escherichia coli	PRJNA259288	SRR3721965	SRX1879755	WGS	RANDOM	GENOMIC	PAIRED	1.83	1.83	200	ILLUMINA	Illumina HiSeq 2500
407	SRS1526803	Escherichia coli	PRJNA259288	SRR3721973	SRX1879763	WGS	RANDOM	GENOMIC	PAIRED	1.14	1.14	200	ILLUMINA	Illumina HiSeq 2500
408	SRS1526810	Escherichia coli	PRJNA259288	SRR3721979	SRX1879773	WGS	RANDOM	GENOMIC	PAIRED	1.07	1.07	200	ILLUMINA	Illumina HiSeq 2500
409	SRS1526811	Escherichia coli	PRJNA259288	SRR3721980	SRX1879774	WGS	RANDOM	GENOMIC	PAIRED	1.19	1.19	200	ILLUMINA	Illumina HiSeq 2500
410	SRS1526821	Escherichia coli	PRJNA259288	SRR3721990	SRX1879784	WGS	RANDOM	GENOMIC	PAIRED	1.19	1.19	200	ILLUMINA	Illumina HiSeq 2500
411	SRS1526826	Escherichia coli	PRJNA259288	SRR3721995	SRX1879789	WGS	RANDOM	GENOMIC	PAIRED	1.02	1.02	200	ILLUMINA	Illumina HiSeq 2500
412	SRS1526836	Escherichia coli	PRJNA259288	SRR3722005	SRX1879799	WGS	RANDOM	GENOMIC	PAIRED	1.61	1.61	200	ILLUMINA	Illumina HiSeq 2500
413	SRS1526838	Escherichia coli	PRJNA259288	SRR3722007	SRX1879801	WGS	RANDOM	GENOMIC	PAIRED	1.49	1.49	200	ILLUMINA	Illumina HiSeq 2500
414	SRS1526839	Escherichia coli	PRJNA259288	SRR3722008	SRX1879802	WGS	RANDOM	GENOMIC	PAIRED	1.65	1.65	200	ILLUMINA	Illumina HiSeq 2500
415	SRS1526845	Escherichia coli	PRJNA259288	SRR3722014	SRX1879808	WGS	RANDOM	GENOMIC	PAIRED	1.23	1.23	200	ILLUMINA	Illumina HiSeq 2500
416	SRS1526846	Escherichia coli	PRJNA259288	SRR3722016	SRX1879810	WGS	RANDOM	GENOMIC	PAIRED	1.01	1.01	200	ILLUMINA	Illumina HiSeq 2500
417	SRS1526847	Escherichia coli	PRJNA259288	SRR3722015	SRX1879809	WGS	RANDOM	GENOMIC	PAIRED	1.39	1.39	200	ILLUMINA	Illumina HiSeq 2500
418	SRS1526849	Escherichia coli	PRJNA259288	SRR3722018	SRX1879812	WGS	RANDOM	GENOMIC	PAIRED	1.94	1.94	200	ILLUMINA	Illumina HiSeq 2500
419	SRS1526850	Escherichia coli	PRJNA259288	SRR3722019	SRX1879813	WGS	RANDOM	GENOMIC	PAIRED	1.68	1.68	200	ILLUMINA	Illumina HiSeq 2500
420	SRS1526851	Escherichia coli	PRJNA259288	SRR3722020	SRX1879814	WGS	RANDOM	GENOMIC	PAIRED	1.73	1.73	200	ILLUMINA	Illumina HiSeq 2500
421	SRS1526853	Escherichia coli	PRJNA259288	SRR3722022	SRX1879816	WGS	RANDOM	GENOMIC	PAIRED	1.41	1.41	200	ILLUMINA	Illumina HiSeq 2500
422	SRS1526855	Escherichia coli	PRJNA259288	SRR3722024	SRX1879818	WGS	RANDOM	GENOMIC	PAIRED	1.09	1.09	200	ILLUMINA	Illumina HiSeq 2500
423	SRS1526861	Escherichia coli	PRJNA259288	SRR3722030	SRX1879824	WGS	RANDOM	GENOMIC	PAIRED	3.08	3.08	200	ILLUMINA	Illumina HiSeq 2500
424	SRS1526865	Escherichia coli	PRJNA259288	SRR3722034	SRX1879828	WGS	RANDOM	GENOMIC	PAIRED	2.14	2.14	200	ILLUMINA	Illumina HiSeq 2500
425	SRS1526866	Escherichia coli	PRJNA259288	SRR3722035	SRX1879829	WGS	RANDOM	GENOMIC	PAIRED	1.27	1.27	200	ILLUMINA	Illumina HiSeq 2500
426	SRS1526868	Escherichia coli	PRJNA259288	SRR3722037	SRX1879831	WGS	RANDOM	GENOMIC	PAIRED	1.11	1.11	200	ILLUMINA	Illumina HiSeq 2500
427	SRS1526869	Escherichia coli	PRJNA259288	SRR3722038	SRX1879832	WGS	RANDOM	GENOMIC	PAIRED	2.33	2.33	200	ILLUMINA	Illumina HiSeq 2500
428	SRS1526875	Escherichia coli	PRJNA259288	SRR3722044	SRX1879838	WGS	RANDOM	GENOMIC	PAIRED	1.47	1.47	200	ILLUMINA	Illumina HiSeq 2500
429	SRS1526884	Escherichia coli	PRJNA259288	SRR3722055	SRX1879847	WGS	RANDOM	GENOMIC	PAIRED	1.55	1.55	200	ILLUMINA	Illumina HiSeq 2500
430	SRS1526885	Escherichia coli	PRJNA259288	SRR3722056	SRX1879848	WGS	RANDOM	GENOMIC	PAIRED	1.62	1.62	200	ILLUMINA	Illumina HiSeq 2500
431	SRS1526894	Escherichia coli	PRJNA259288	SRR3722066	SRX1879857	WGS	RANDOM	GENOMIC	PAIRED	1	1	200	ILLUMINA	Illumina HiSeq 2500
432	SRS1526897	Escherichia coli	PRJNA259288	SRR3722070	SRX1879860	WGS	RANDOM	GENOMIC	PAIRED	1.59	1.59	200	ILLUMINA	Illumina HiSeq 2500
433	SRS1526903	Escherichia coli	PRJNA259288	SRR3722077	SRX1879866	WGS	RANDOM	GENOMIC	PAIRED	1.18	1.18	200	ILLUMINA	Illumina HiSeq 2500
434	SRS1526904	Escherichia coli	PRJNA259288	SRR3722078	SRX1879867	WGS	RANDOM	GENOMIC	PAIRED	1.61	1.61	200	ILLUMINA	Illumina HiSeq 2500
435	SRS1526909	Escherichia coli	PRJNA259288	SRR3722084	SRX1879872	WGS	RANDOM	GENOMIC	PAIRED	1.14	1.14	200	ILLUMINA	Illumina HiSeq 2500
436	SRS1526910	Escherichia coli	PRJNA259288	SRR3722085	SRX1879873	WGS	RANDOM	GENOMIC	PAIRED	1.03	1.03	200	ILLUMINA	Illumina HiSeq 2500
437	SRS1526911	Escherichia coli	PRJNA259288	SRR3722086	SRX1879874	WGS	RANDOM	GENOMIC	PAIRED	1.34	1.34	200	ILLUMINA	Illumina HiSeq 2500
438	SRS1526914	Escherichia coli	PRJNA259288	SRR3722089	SRX1879877	WGS	RANDOM	GENOMIC	PAIRED	1.26	1.26	200	ILLUMINA	Illumina HiSeq 2500
439	SRS1526921	Escherichia coli	PRJNA259288	SRR3722096	SRX1879884	WGS	RANDOM	GENOMIC	PAIRED	1.29	1.29	200	ILLUMINA	Illumina HiSeq 2500
440	SRS1526948	Escherichia coli	PRJNA259288	SRR3722123	SRX1879911	WGS	RANDOM	GENOMIC	PAIRED	1.12	1.12	202	ILLUMINA	Illumina HiSeq 2500
441	SRS1526950	Escherichia coli	PRJNA259288	SRR3722125	SRX1879913	WGS	RANDOM	GENOMIC	PAIRED	1.15	1.15	202	ILLUMINA	Illumina HiSeq 2500
442	SRS1526954	Escherichia coli	PRJNA259288	SRR3722129	SRX1879917	WGS	RANDOM	GENOMIC	PAIRED	1.31	1.31	301	ILLUMINA	Illumina MiSeq
443	SRS1526971	Escherichia coli	PRJNA259288	SRR3722146	SRX1879934	WGS	RANDOM	GENOMIC	PAIRED	1.66	1.66	200	ILLUMINA	Illumina HiSeq 2500
444	SRS1526972	Escherichia coli	PRJNA259288	SRR3722147	SRX1879935	WGS	RANDOM	GENOMIC	PAIRED	2.23	2.23	200	ILLUMINA	Illumina HiSeq 2500
445	SRS1526993	Escherichia coli	PRJNA259288	SRR3722188	SRX1879957	WGS	RANDOM	GENOMIC	PAIRED	3.47	3.47	200	ILLUMINA	Illumina HiSeq 2500
446	SRS1526999	Escherichia coli	PRJNA259288	SRR3722194	SRX1879963	WGS	RANDOM	GENOMIC	PAIRED	2.6	2.6	200	ILLUMINA	Illumina HiSeq 2500
447	SRS1527002	Escherichia coli	PRJNA259288	SRR3722197	SRX1879966	WGS	RANDOM	GENOMIC	PAIRED	1.73	1.73	200	ILLUMINA	Illumina HiSeq 2500
448	SRS1527004	Escherichia coli	PRJNA259288	SRR3722199	SRX1879968	WGS	RANDOM	GENOMIC	PAIRED	3.21	3.21	200	ILLUMINA	Illumina HiSeq 2500
449	SRS1527005	Escherichia coli	PRJNA259288	SRR3722200	SRX1879969	WGS	RANDOM	GENOMIC	PAIRED	2.3	2.3	200	ILLUMINA	Illumina HiSeq 2500
450	SRS1527006	Escherichia coli	PRJNA259288	SRR3722201	SRX1879970	WGS	RANDOM	GENOMIC	PAIRED	1.74	1.74	200	ILLUMINA	Illumina HiSeq 2500
451	SRS1527008	Escherichia coli	PRJNA259288	SRR3722203	SRX1879972	WGS	RANDOM	GENOMIC	PAIRED	1.53	1.53	200	ILLUMINA	Illumina HiSeq 2500
452	SRS1527009	Escherichia coli	PRJNA259288	SRR3722204	SRX1879973	WGS	RANDOM	GENOMIC	PAIRED	1.59	1.59	200	ILLUMINA	Illumina HiSeq 2500
453	SRS1527011	Escherichia coli	PRJNA259288	SRR3722206	SRX1879975	WGS	RANDOM	GENOMIC	PAIRED	2.81	2.81	200	ILLUMINA	Illumina HiSeq 2500
454	SRS1527016	Escherichia coli	PRJNA259288	SRR3722211	SRX1879980	WGS	RANDOM	GENOMIC	PAIRED	1.39	1.39	200	ILLUMINA	Illumina HiSeq 2500
455	SRS1527018	Escherichia coli	PRJNA259288	SRR3722213	SRX1879982	WGS	RANDOM	GENOMIC	PAIRED	1.1	1.1	200	ILLUMINA	Illumina HiSeq 2500
456	SRS1527041	Escherichia coli	PRJNA259288	SRR3722236	SRX1880005	WGS	RANDOM	GENOMIC	PAIRED	1.02	1.02	200	ILLUMINA	Illumina HiSeq 2500
457	SRS1010298	Escherichia coli	PRJNA268206	SRR2125687	SRX1117065	WGS	RANDOM	GENOMIC	PAIRED	1.23	1.23	482	ILLUMINA	Illumina MiSeq
458	SRS1010303	Escherichia coli	PRJNA268206	SRR2125693	SRX1117071	WGS	RANDOM	GENOMIC	PAIRED	1.03	1.03	473	ILLUMINA	Illumina MiSeq
459	SRS1010304	Escherichia coli	PRJNA268206	SRR2125697	SRX1117075	WGS	RANDOM	GENOMIC	PAIRED	1.18	1.18	480	ILLUMINA	Illumina MiSeq
460	SRS1010391	Escherichia coli	PRJNA268206	SRR2125823	SRX1117187	WGS	RANDOM	GENOMIC	PAIRED	1.06	1.06	481	ILLUMINA	Illumina MiSeq
461	SRS1010404	Escherichia coli	PRJNA268206	SRR2125833	SRX1117198	WGS	RANDOM	GENOMIC	PAIRED	1.25	1.25	489	ILLUMINA	Illumina MiSeq
462	SRS1010407	Escherichia coli	PRJNA268206	SRR2125874	SRX1117227	WGS	RANDOM	GENOMIC	PAIRED	1.42	1.42	480	ILLUMINA	Illumina MiSeq
463	SRS1010414	Escherichia coli	PRJNA268206	SRR2125867	SRX1117220	WGS	RANDOM	GENOMIC	PAIRED	1.1	1.1	467	ILLUMINA	Illumina MiSeq
464	SRS1010417	Escherichia coli	PRJNA268206	SRR2125866	SRX1117219	WGS	RANDOM	GENOMIC	PAIRED	1.3	1.3	481	ILLUMINA	Illumina MiSeq
465	SRS1010435	Escherichia coli	PRJNA268206	SRR2125879	SRX1117233	WGS	RANDOM	GENOMIC	PAIRED	1.07	1.07	476	ILLUMINA	Illumina MiSeq
466	SRS1010445	Escherichia coli	PRJNA268206	SRR2125881	SRX1117235	WGS	RANDOM	GENOMIC	PAIRED	1.26	1.26	482	ILLUMINA	Illumina MiSeq
467	SRS1014463	Escherichia coli	PRJNA268206	SRR2131161	SRX1121806	WGS	RANDOM	GENOMIC	PAIRED	1.09	1.09	429	ILLUMINA	Illumina MiSeq
468	SRS1014464	Escherichia coli	PRJNA268206	SRR2131163	SRX1121808	WGS	RANDOM	GENOMIC	PAIRED	1.36	1.36	375	ILLUMINA	Illumina MiSeq
469	SRS1014465	Escherichia coli	PRJNA268206	SRR2131171	SRX1121816	WGS	RANDOM	GENOMIC	PAIRED	1.19	1.19	389	ILLUMINA	Illumina MiSeq
470	SRS1014466	Escherichia coli	PRJNA268206	SRR2131170	SRX1121815	WGS	RANDOM	GENOMIC	PAIRED	1.24	1.24	431	ILLUMINA	Illumina MiSeq
471	SRS1014468	Escherichia coli	PRJNA268206	SRR2131168	SRX1121813	WGS	RANDOM	GENOMIC	PAIRED	1.39	1.39	397	ILLUMINA	Illumina MiSeq
472	SRS1014469	Escherichia coli	PRJNA268206	SRR2131167	SRX1121812	WGS	RANDOM	GENOMIC	PAIRED	1.07	1.07	406	ILLUMINA	Illumina MiSeq
473	SRS1014471	Escherichia coli	PRJNA268206	SRR2131164	SRX1121809	WGS	RANDOM	GENOMIC	PAIRED	1.35	1.35	372	ILLUMINA	Illumina MiSeq
474	SRS1014472	Escherichia coli	PRJNA268206	SRR2131165	SRX1121810	WGS	RANDOM	GENOMIC	PAIRED	1	1	400	ILLUMINA	Illumina MiSeq
475	SRS1014474	Escherichia coli	PRJNA268206	SRR2131172	SRX1121817	WGS	RANDOM	GENOMIC	PAIRED	1.1	1.1	399	ILLUMINA	Illumina MiSeq
476	SRS1014986	Escherichia coli	PRJNA268206	SRR2131805	SRX1122354	WGS	RANDOM	GENOMIC	PAIRED	1.09	1.09	416	ILLUMINA	Illumina MiSeq
477	SRS1015188	Escherichia coli	PRJNA268206	SRR2132068	SRX1122548	WGS	RANDOM	GENOMIC	PAIRED	1.07	1.07	480	ILLUMINA	Illumina MiSeq
478	SRS1015191	Escherichia coli	PRJNA268206	SRR2132073	SRX1122552	WGS	RANDOM	GENOMIC	PAIRED	1.06	1.06	478	ILLUMINA	Illumina MiSeq
479	SRS1015192	Escherichia coli	PRJNA268206	SRR2132072	SRX1122551	WGS	RANDOM	GENOMIC	PAIRED	1.1	1.1	468	ILLUMINA	Illumina MiSeq
480	SRS1015195	Escherichia coli	PRJNA268206	SRR2132075	SRX1122554	WGS	RANDOM	GENOMIC	PAIRED	1.12	1.12	478	ILLUMINA	Illumina MiSeq
481	SRS1015196	Escherichia coli	PRJNA268206	SRR2132077	SRX1122556	WGS	RANDOM	GENOMIC	PAIRED	1.12	1.12	481	ILLUMINA	Illumina MiSeq
482	SRS1015319	Escherichia coli	PRJNA268206	SRR2132202	SRX1122681	WGS	RANDOM	GENOMIC	PAIRED	1.98	1.98	252	ILLUMINA	Illumina MiSeq
483	SRS1015320	Escherichia coli	PRJNA268206	SRR2132201	SRX1122680	WGS	RANDOM	GENOMIC	PAIRED	2.07	2.07	249	ILLUMINA	Illumina MiSeq
484	SRS1015324	Escherichia coli	PRJNA268206	SRR2132207	SRX1122684	WGS	RANDOM	GENOMIC	PAIRED	2.18	2.18	249	ILLUMINA	Illumina MiSeq
485	SRS1015326	Escherichia coli	PRJNA268206	SRR2132210	SRX1122687	WGS	RANDOM	GENOMIC	PAIRED	2.04	2.04	252	ILLUMINA	Illumina MiSeq
486	SRS1015328	Escherichia coli	PRJNA268206	SRR2132211	SRX1122688	WGS	RANDOM	GENOMIC	PAIRED	1.99	1.99	251	ILLUMINA	Illumina MiSeq
487	SRS1046691	Escherichia coli	PRJNA268206	SRR2188128	SRX1166371	WGS	RANDOM	GENOMIC	PAIRED	1.5	1.5	418	ILLUMINA	Illumina MiSeq
488	SRS1054369	Escherichia coli	PRJNA268206	SRR2239744	SRX1182110	WGS	RANDOM	GENOMIC	PAIRED	1.49	1.49	467	ILLUMINA	Illumina MiSeq
489	SRS1067714	Escherichia coli	PRJNA268206	SRR2395819	SRX1241696	WGS	RANDOM	GENOMIC	PAIRED	2.2	2.2	267	ILLUMINA	Illumina MiSeq
490	SRS1067726	Escherichia coli	PRJNA268206	SRR2395910	SRX1241718	WGS	RANDOM	GENOMIC	PAIRED	2.08	2.08	268	ILLUMINA	Illumina MiSeq
491	SRS1068110	Escherichia coli	PRJNA268206	SRR2397426	SRX1242510	WGS	RANDOM	GENOMIC	PAIRED	1.9	1.9	398	ILLUMINA	Illumina MiSeq
492	SRS1068111	Escherichia coli	PRJNA268206	SRR2397425	SRX1242509	WGS	RANDOM	GENOMIC	PAIRED	1.21	1.21	427	ILLUMINA	Illumina MiSeq
493	SRS1068114	Escherichia coli	PRJNA268206	SRR2397459	SRX1242511	WGS	RANDOM	GENOMIC	PAIRED	2.24	2.24	371	ILLUMINA	Illumina MiSeq
494	SRS1071519	Escherichia coli	PRJNA268206	SRR2423590	SRX1250817	WGS	RANDOM	GENOMIC	PAIRED	1.47	1.47	486	ILLUMINA	Illumina MiSeq
495	SRS1071568	Escherichia coli	PRJNA268206	SRR2423594	SRX1250821	WGS	RANDOM	GENOMIC	PAIRED	1.35	1.35	490	ILLUMINA	Illumina MiSeq
496	SRS1071569	Escherichia coli	PRJNA268206	SRR2423589	SRX1250816	WGS	RANDOM	GENOMIC	PAIRED	1.28	1.28	471	ILLUMINA	Illumina MiSeq
497	SRS1071572	Escherichia coli	PRJNA268206	SRR2423304	SRX1250701	WGS	RANDOM	GENOMIC	PAIRED	1.41	1.41	486	ILLUMINA	Illumina MiSeq
498	SRS1130218	Escherichia coli	PRJNA268206	SRR2774895	SRX1371231	WGS	RANDOM	GENOMIC	PAIRED	1.16	1.16	424	ILLUMINA	Illumina MiSeq
499	SRS1130221	Escherichia coli	PRJNA268206	SRR2774952	SRX1371258	WGS	RANDOM	GENOMIC	PAIRED	3.18	3.18	387	ILLUMINA	Illumina MiSeq
500	SRS1130228	Escherichia coli	PRJNA268206	SRR2775028	SRX1371270	WGS	RANDOM	GENOMIC	PAIRED	2.03	2.03	418	ILLUMINA	Illumina MiSeq
501	SRS1130229	Escherichia coli	PRJNA268206	SRR2775027	SRX1371269	WGS	RANDOM	GENOMIC	PAIRED	1.02	1.02	424	ILLUMINA	Illumina MiSeq
502	SRS1130230	Escherichia coli	PRJNA268206	SRR2775029	SRX1371271	WGS	RANDOM	GENOMIC	PAIRED	1.76	1.76	422	ILLUMINA	Illumina MiSeq
503	SRS1130236	Escherichia coli	PRJNA268206	SRR2775031	SRX1371273	WGS	RANDOM	GENOMIC	PAIRED	1.3	1.3	417	ILLUMINA	Illumina MiSeq
504	SRS1133502	Escherichia coli	PRJNA268206	SRR2814837	SRX1382518	WGS	RANDOM	GENOMIC	PAIRED	2.54	2.54	390	ILLUMINA	Illumina MiSeq
505	SRS1133504	Escherichia coli	PRJNA268206	SRR2814840	SRX1382519	WGS	RANDOM	GENOMIC	PAIRED	1.32	1.32	411	ILLUMINA	Illumina MiSeq
506	SRS1133513	Escherichia coli	PRJNA268206	SRR2815076	SRX1382572	WGS	RANDOM	GENOMIC	PAIRED	1.09	1.09	404	ILLUMINA	Illumina MiSeq
507	SRS1133514	Escherichia coli	PRJNA268206	SRR2815075	SRX1382571	WGS	RANDOM	GENOMIC	PAIRED	2.3	2.3	407	ILLUMINA	Illumina MiSeq
508	SRS1135477	Escherichia coli	PRJNA268206	SRR2826835	SRX1386649	WGS	RANDOM	GENOMIC	PAIRED	1.22	1.22	419	ILLUMINA	Illumina MiSeq
509	SRS1135478	Escherichia coli	PRJNA268206	SRR2826836	SRX1386650	WGS	RANDOM	GENOMIC	PAIRED	2.01	2.01	403	ILLUMINA	Illumina MiSeq
510	SRS1153262	Escherichia coli	PRJNA268206	SRR2920601	SRX1420107	WGS	RANDOM	GENOMIC	PAIRED	2.2	2.2	411	ILLUMINA	Illumina MiSeq
511	SRS1153263	Escherichia coli	PRJNA268206	SRR2920607	SRX1420108	WGS	RANDOM	GENOMIC	PAIRED	1.59	1.59	409	ILLUMINA	Illumina MiSeq
512	SRS1153266	Escherichia coli	PRJNA268206	SRR2920605	SRX1420112	WGS	RANDOM	GENOMIC	PAIRED	1.18	1.18	450	ILLUMINA	Illumina MiSeq
513	SRS1153267	Escherichia coli	PRJNA268206	SRR2920604	SRX1420111	WGS	RANDOM	GENOMIC	PAIRED	2.11	2.11	397	ILLUMINA	Illumina MiSeq
514	SRS1153268	Escherichia coli	PRJNA268206	SRR2920606	SRX1420110	WGS	RANDOM	GENOMIC	PAIRED	1.82	1.82	426	ILLUMINA	Illumina MiSeq
515	SRS1153397	Escherichia coli	PRJNA268206	SRR2920600	SRX1420193	WGS	RANDOM	GENOMIC	PAIRED	1.38	1.38	439	ILLUMINA	Illumina MiSeq
516	SRS1153398	Escherichia coli	PRJNA268206	SRR2920598	SRX1420192	WGS	RANDOM	GENOMIC	PAIRED	1.26	1.26	449	ILLUMINA	Illumina MiSeq
517	SRS1153399	Escherichia coli	PRJNA268206	SRR2920599	SRX1420191	WGS	RANDOM	GENOMIC	PAIRED	1.13	1.13	451	ILLUMINA	Illumina MiSeq
518	SRS1157504	Escherichia coli	PRJNA268206	SRR2920461	SRX1425251	WGS	RANDOM	GENOMIC	PAIRED	1.03	1.03	391	ILLUMINA	Illumina MiSeq
519	SRS1157505	Escherichia coli	PRJNA268206	SRR2920462	SRX1425250	WGS	RANDOM	GENOMIC	PAIRED	1.04	1.04	391	ILLUMINA	Illumina MiSeq
520	SRS1187709	Escherichia coli	PRJNA268206	SRR2970897	SRX1460292	WGS	RANDOM	GENOMIC	PAIRED	1.46	1.46	491	ILLUMINA	Illumina MiSeq
521	SRS1187748	Escherichia coli	PRJNA268206	SRR2970939	SRX1460331	WGS	RANDOM	GENOMIC	PAIRED	1.46	1.46	490	ILLUMINA	Illumina MiSeq
522	SRS1193179	Escherichia coli	PRJNA268206	SRR2977533	SRX1467088	WGS	RANDOM	GENOMIC	PAIRED	1.42	1.42	429	ILLUMINA	Illumina MiSeq
523	SRS1193192	Escherichia coli	PRJNA268206	SRR2977535	SRX1467103	WGS	RANDOM	GENOMIC	PAIRED	1.01	1.01	440	ILLUMINA	Illumina MiSeq
524	SRS1193197	Escherichia coli	PRJNA268206	SRR2977539	SRX1467107	WGS	RANDOM	GENOMIC	PAIRED	1.36	1.36	444	ILLUMINA	Illumina MiSeq
525	SRS1200671	Escherichia coli	PRJNA268206	SRR2986093	SRX1474625	WGS	RANDOM	GENOMIC	PAIRED	1.51	1.51	442	ILLUMINA	Illumina MiSeq
526	SRS1200674	Escherichia coli	PRJNA268206	SRR2986090	SRX1474622	WGS	RANDOM	GENOMIC	PAIRED	2.21	2.21	459	ILLUMINA	Illumina MiSeq
527	SRS1200696	Escherichia coli	PRJNA268206	SRR2986114	SRX1474646	WGS	RANDOM	GENOMIC	PAIRED	3.34	3.34	425	ILLUMINA	Illumina MiSeq
528	SRS1200876	Escherichia coli	PRJNA268206	SRR2986295	SRX1474827	WGS	RANDOM	GENOMIC	PAIRED	1.47	1.47	476	ILLUMINA	Illumina MiSeq
529	SRS1208376	Escherichia coli	PRJNA268206	SRR3016233	SRX1484885	WGS	RANDOM	GENOMIC	PAIRED	1.05	1.05	475	ILLUMINA	Illumina MiSeq
530	SRS1208381	Escherichia coli	PRJNA268206	SRR3016234	SRX1484886	WGS	RANDOM	GENOMIC	PAIRED	1.44	1.44	466	ILLUMINA	Illumina MiSeq
531	SRS1246002	Escherichia coli	PRJNA268206	SRR3098447	SRX1528425	WGS	RANDOM	GENOMIC	PAIRED	2.23	2.23	423	ILLUMINA	Illumina MiSeq
532	SRS1246003	Escherichia coli	PRJNA268206	SRR3098446	SRX1528424	WGS	RANDOM	GENOMIC	PAIRED	2.32	2.32	446	ILLUMINA	Illumina MiSeq
533	SRS1246057	Escherichia coli	PRJNA268206	SRR3098448	SRX1528426	WGS	RANDOM	GENOMIC	PAIRED	2.56	2.56	421	ILLUMINA	Illumina MiSeq
534	SRS1246058	Escherichia coli	PRJNA268206	SRR3098455	SRX1528433	WGS	RANDOM	GENOMIC	PAIRED	2.47	2.47	416	ILLUMINA	Illumina MiSeq
535	SRS1246059	Escherichia coli	PRJNA268206	SRR3098454	SRX1528432	WGS	RANDOM	GENOMIC	PAIRED	1.97	1.97	445	ILLUMINA	Illumina MiSeq
536	SRS1251652	Escherichia coli	PRJNA268206	SRR3106215	SRX1534643	WGS	RANDOM	GENOMIC	PAIRED	1.31	1.31	493	ILLUMINA	Illumina MiSeq
537	SRS1251653	Escherichia coli	PRJNA268206	SRR3106213	SRX1534641	WGS	RANDOM	GENOMIC	PAIRED	1.32	1.32	490	ILLUMINA	Illumina MiSeq
538	SRS1251654	Escherichia coli	PRJNA268206	SRR3106214	SRX1534642	WGS	RANDOM	GENOMIC	PAIRED	1.22	1.22	494	ILLUMINA	Illumina MiSeq
539	SRS1251656	Escherichia coli	PRJNA268206	SRR3106223	SRX1534651	WGS	RANDOM	GENOMIC	PAIRED	2.26	2.26	420	ILLUMINA	Illumina MiSeq
540	SRS1251658	Escherichia coli	PRJNA268206	SRR3106221	SRX1534649	WGS	RANDOM	GENOMIC	PAIRED	3.23	3.23	425	ILLUMINA	Illumina MiSeq
541	SRS1251659	Escherichia coli	PRJNA268206	SRR3106220	SRX1534648	WGS	RANDOM	GENOMIC	PAIRED	1.5	1.5	492	ILLUMINA	Illumina MiSeq
542	SRS1251660	Escherichia coli	PRJNA268206	SRR3106219	SRX1534647	WGS	RANDOM	GENOMIC	PAIRED	1.36	1.36	492	ILLUMINA	Illumina MiSeq
543	SRS1251661	Escherichia coli	PRJNA268206	SRR3106218	SRX1534646	WGS	RANDOM	GENOMIC	PAIRED	1.67	1.67	490	ILLUMINA	Illumina MiSeq
544	SRS1251662	Escherichia coli	PRJNA268206	SRR3106217	SRX1534645	WGS	RANDOM	GENOMIC	PAIRED	1.21	1.21	491	ILLUMINA	Illumina MiSeq
545	SRS1251663	Escherichia coli	PRJNA268206	SRR3106216	SRX1534644	WGS	RANDOM	GENOMIC	PAIRED	1.05	1.05	493	ILLUMINA	Illumina MiSeq
546	SRS1251671	Escherichia coli	PRJNA268206	SRR3106234	SRX1534662	WGS	RANDOM	GENOMIC	PAIRED	2.27	2.27	473	ILLUMINA	Illumina MiSeq
547	SRS1274825	Escherichia coli	PRJNA268206	SRR3144198	SRX1560209	WGS	RANDOM	GENOMIC	PAIRED	1.93	1.93	495	ILLUMINA	Illumina MiSeq
548	SRS1274827	Escherichia coli	PRJNA268206	SRR3144197	SRX1560208	WGS	RANDOM	GENOMIC	PAIRED	2.5	2.5	493	ILLUMINA	Illumina MiSeq
549	SRS1274848	Escherichia coli	PRJNA268206	SRR3144230	SRX1560236	WGS	RANDOM	GENOMIC	PAIRED	2.09	2.09	493	ILLUMINA	Illumina MiSeq
550	SRS1274850	Escherichia coli	PRJNA268206	SRR3144229	SRX1560234	WGS	RANDOM	GENOMIC	PAIRED	2.86	2.86	490	ILLUMINA	Illumina MiSeq
551	SRS1275389	Escherichia coli	PRJNA268206	SRR3144766	SRX1560813	WGS	RANDOM	GENOMIC	PAIRED	2.37	2.37	493	ILLUMINA	Illumina MiSeq
552	SRS1297395	Escherichia coli	PRJNA268206	SRR3171609	SRX1586756	WGS	RANDOM	GENOMIC	PAIRED	1.56	1.56	489	ILLUMINA	Illumina MiSeq
553	SRS1297457	Escherichia coli	PRJNA268206	SRR3171745	SRX1586915	WGS	RANDOM	GENOMIC	PAIRED	1.55	1.55	493	ILLUMINA	Illumina MiSeq
554	SRS1299350	Escherichia coli	PRJNA268206	SRR3175128	SRX1589683	WGS	RANDOM	GENOMIC	PAIRED	1.42	1.42	492	ILLUMINA	Illumina MiSeq
555	SRS1299351	Escherichia coli	PRJNA268206	SRR3175139	SRX1589694	WGS	RANDOM	GENOMIC	PAIRED	1.32	1.32	492	ILLUMINA	Illumina MiSeq
556	SRS1299352	Escherichia coli	PRJNA268206	SRR3175134	SRX1589689	WGS	RANDOM	GENOMIC	PAIRED	1.38	1.38	493	ILLUMINA	Illumina MiSeq
557	SRS1299353	Escherichia coli	PRJNA268206	SRR3175132	SRX1589687	WGS	RANDOM	GENOMIC	PAIRED	1.61	1.61	492	ILLUMINA	Illumina MiSeq
558	SRS1299354	Escherichia coli	PRJNA268206	SRR3175131	SRX1589686	WGS	RANDOM	GENOMIC	PAIRED	1.37	1.37	494	ILLUMINA	Illumina MiSeq
559	SRS1299355	Escherichia coli	PRJNA268206	SRR3175130	SRX1589685	WGS	RANDOM	GENOMIC	PAIRED	1.08	1.08	489	ILLUMINA	Illumina MiSeq
560	SRS1299373	Escherichia coli	PRJNA268206	SRR3175275	SRX1589754	WGS	RANDOM	GENOMIC	PAIRED	1.36	1.36	491	ILLUMINA	Illumina MiSeq
561	SRS1299374	Escherichia coli	PRJNA268206	SRR3175218	SRX1589725	WGS	RANDOM	GENOMIC	PAIRED	1.31	1.31	492	ILLUMINA	Illumina MiSeq
562	SRS1299375	Escherichia coli	PRJNA268206	SRR3175217	SRX1589724	WGS	RANDOM	GENOMIC	PAIRED	1.15	1.15	487	ILLUMINA	Illumina MiSeq
563	SRS1299376	Escherichia coli	PRJNA268206	SRR3175216	SRX1589723	WGS	RANDOM	GENOMIC	PAIRED	2.49	2.49	490	ILLUMINA	Illumina MiSeq
564	SRS1299377	Escherichia coli	PRJNA268206	SRR3175215	SRX1589722	WGS	RANDOM	GENOMIC	PAIRED	1.75	1.75	486	ILLUMINA	Illumina MiSeq
565	SRS1299378	Escherichia coli	PRJNA268206	SRR3175214	SRX1589721	WGS	RANDOM	GENOMIC	PAIRED	1.34	1.34	493	ILLUMINA	Illumina MiSeq
566	SRS1306776	Escherichia coli	PRJNA268206	SRR3182713	SRX1596752	WGS	RANDOM	GENOMIC	PAIRED	1.57	1.57	493	ILLUMINA	Illumina MiSeq
567	SRS1308453	Escherichia coli	PRJNA268206	SRR3185246	SRX1598475	WGS	RANDOM	GENOMIC	PAIRED	1.02	1.02	493	ILLUMINA	Illumina MiSeq
568	SRS1308455	Escherichia coli	PRJNA268206	SRR3185249	SRX1598478	WGS	RANDOM	GENOMIC	PAIRED	2.13	2.13	486	ILLUMINA	Illumina MiSeq
569	SRS1308458	Escherichia coli	PRJNA268206	SRR3185254	SRX1598482	WGS	RANDOM	GENOMIC	PAIRED	1.08	1.08	490	ILLUMINA	Illumina MiSeq
570	SRS1308989	Escherichia coli	PRJNA268206	SRR3185912	SRX1599020	WGS	RANDOM	GENOMIC	PAIRED	2.22	2.22	489	ILLUMINA	Illumina MiSeq
571	SRS1314729	Escherichia coli	PRJNA268206	SRR3194369	SRX1605018	WGS	RANDOM	GENOMIC	PAIRED	1.92	1.92	491	ILLUMINA	Illumina MiSeq
572	SRS1314744	Escherichia coli	PRJNA268206	SRR3194378	SRX1605027	WGS	RANDOM	GENOMIC	PAIRED	2.61	2.61	492	ILLUMINA	Illumina MiSeq
573	SRS1314754	Escherichia coli	PRJNA268206	SRR3194382	SRX1605031	WGS	RANDOM	GENOMIC	PAIRED	2.48	2.48	491	ILLUMINA	Illumina MiSeq
574	SRS1318933	Escherichia coli	PRJNA268206	SRR3199590	SRX1609450	WGS	RANDOM	GENOMIC	PAIRED	2.23	2.23	494	ILLUMINA	Illumina MiSeq
575	SRS1320236	Escherichia coli	PRJNA268206	SRR3201148	SRX1610944	WGS	RANDOM	GENOMIC	PAIRED	2.63	4.76	585	ILLUMINA	Illumina MiSeq
575	SRS1320236	Escherichia coli	PRJNA268206	SRR3323104	SRX1675302	WGS	RANDOM	GENOMIC	PAIRED	2.12	4.76	491	ILLUMINA	Illumina MiSeq
576	SRS1320238	Escherichia coli	PRJNA268206	SRR3201150	SRX1610946	WGS	RANDOM	GENOMIC	PAIRED	2.47	4.49	591	ILLUMINA	Illumina MiSeq
576	SRS1320238	Escherichia coli	PRJNA268206	SRR3323091	SRX1675288	WGS	RANDOM	GENOMIC	PAIRED	2.02	4.49	495	ILLUMINA	Illumina MiSeq
577	SRS1320245	Escherichia coli	PRJNA268206	SRR3201237	SRX1610953	WGS	RANDOM	GENOMIC	PAIRED	1.87	3.36	591	ILLUMINA	Illumina MiSeq
577	SRS1320245	Escherichia coli	PRJNA268206	SRR3323105	SRX1675303	WGS	RANDOM	GENOMIC	PAIRED	1.49	3.36	494	ILLUMINA	Illumina MiSeq
578	SRS1320256	Escherichia coli	PRJNA268206	SRR3201247	SRX1610964	WGS	RANDOM	GENOMIC	PAIRED	2.54	4.61	589	ILLUMINA	Illumina MiSeq
578	SRS1320256	Escherichia coli	PRJNA268206	SRR3323103	SRX1675301	WGS	RANDOM	GENOMIC	PAIRED	2.08	4.61	493	ILLUMINA	Illumina MiSeq
579	SRS1320259	Escherichia coli	PRJNA268206	SRR3201249	SRX1610967	WGS	RANDOM	GENOMIC	PAIRED	1.58	2.81	590	ILLUMINA	Illumina MiSeq
579	SRS1320259	Escherichia coli	PRJNA268206	SRR3325867	SRX1676214	WGS	RANDOM	GENOMIC	PAIRED	1.23	2.81	493	ILLUMINA	Illumina MiSeq
580	SRS1347299	Escherichia coli	PRJNA268206	SRR3236167	SRX1640796	WGS	RANDOM	GENOMIC	PAIRED	3.15	3.15	459	ILLUMINA	Illumina MiSeq
581	SRS1349849	Escherichia coli	PRJNA268206	SRR3241324	SRX1643979	WGS	RANDOM	GENOMIC	PAIRED	1.23	1.23	489	ILLUMINA	Illumina MiSeq
582	SRS1349922	Escherichia coli	PRJNA268206	SRR3241576	SRX1644068	WGS	RANDOM	GENOMIC	PAIRED	1.42	1.42	589	ILLUMINA	Illumina MiSeq
583	SRS1349925	Escherichia coli	PRJNA268206	SRR3241696	SRX1644084	WGS	RANDOM	GENOMIC	PAIRED	1.37	1.37	590	ILLUMINA	Illumina MiSeq
584	SRS1349926	Escherichia coli	PRJNA268206	SRR3241694	SRX1644083	WGS	RANDOM	GENOMIC	PAIRED	1.19	1.19	589	ILLUMINA	Illumina MiSeq
585	SRS1349927	Escherichia coli	PRJNA268206	SRR3241689	SRX1644082	WGS	RANDOM	GENOMIC	PAIRED	1.49	1.49	590	ILLUMINA	Illumina MiSeq
586	SRS1349930	Escherichia coli	PRJNA268206	SRR3241810	SRX1644100	WGS	RANDOM	GENOMIC	PAIRED	1.42	1.42	588	ILLUMINA	Illumina MiSeq
587	SRS1349931	Escherichia coli	PRJNA268206	SRR3241816	SRX1644104	WGS	RANDOM	GENOMIC	PAIRED	1.36	1.36	590	ILLUMINA	Illumina MiSeq
588	SRS1349932	Escherichia coli	PRJNA268206	SRR3241815	SRX1644103	WGS	RANDOM	GENOMIC	PAIRED	1.73	1.73	589	ILLUMINA	Illumina MiSeq
589	SRS1349934	Escherichia coli	PRJNA268206	SRR3241811	SRX1644101	WGS	RANDOM	GENOMIC	PAIRED	1.45	1.45	591	ILLUMINA	Illumina MiSeq
590	SRS1380548	Escherichia coli	PRJNA268206	SRR3344214	SRX1685464	WGS	RANDOM	GENOMIC	PAIRED	1.47	1.47	493	ILLUMINA	Illumina MiSeq
591	SRS1380549	Escherichia coli	PRJNA268206	SRR3344213	SRX1685463	WGS	RANDOM	GENOMIC	PAIRED	1.21	1.21	494	ILLUMINA	Illumina MiSeq
592	SRS1380552	Escherichia coli	PRJNA268206	SRR3344222	SRX1685472	WGS	RANDOM	GENOMIC	PAIRED	1.72	1.72	491	ILLUMINA	Illumina MiSeq
593	SRS1380554	Escherichia coli	PRJNA268206	SRR3344219	SRX1685469	WGS	RANDOM	GENOMIC	PAIRED	1.34	1.34	493	ILLUMINA	Illumina MiSeq
594	SRS1380556	Escherichia coli	PRJNA268206	SRR3344217	SRX1685467	WGS	RANDOM	GENOMIC	PAIRED	2.13	2.13	489	ILLUMINA	Illumina MiSeq
595	SRS1397521	Escherichia coli	PRJNA268206	SRR3383900	SRX1705191	WGS	RANDOM	GENOMIC	PAIRED	1.51	1.51	483	ILLUMINA	Illumina MiSeq
596	SRS1397522	Escherichia coli	PRJNA268206	SRR3383897	SRX1705189	WGS	RANDOM	GENOMIC	PAIRED	1.56	1.56	486	ILLUMINA	Illumina MiSeq
597	SRS1403675	Escherichia coli	PRJNA268206	SRR3403680	SRX1714415	WGS	RANDOM	GENOMIC	PAIRED	2.24	2.24	491	ILLUMINA	Illumina MiSeq
598	SRS1403676	Escherichia coli	PRJNA268206	SRR3403678	SRX1714413	WGS	RANDOM	GENOMIC	PAIRED	2.57	2.57	493	ILLUMINA	Illumina MiSeq
599	SRS1403677	Escherichia coli	PRJNA268206	SRR3403679	SRX1714414	WGS	RANDOM	GENOMIC	PAIRED	3.59	3.59	488	ILLUMINA	Illumina MiSeq
600	SRS1403683	Escherichia coli	PRJNA268206	SRR3403672	SRX1714407	WGS	RANDOM	GENOMIC	PAIRED	2.19	2.19	491	ILLUMINA	Illumina MiSeq
601	SRS1403687	Escherichia coli	PRJNA268206	SRR3403669	SRX1714404	WGS	RANDOM	GENOMIC	PAIRED	1.97	1.97	491	ILLUMINA	Illumina MiSeq
602	SRS1403705	Escherichia coli	PRJNA268206	SRR3403683	SRX1714418	WGS	RANDOM	GENOMIC	PAIRED	2	2	492	ILLUMINA	Illumina MiSeq
603	SRS1404654	Escherichia coli	PRJNA268206	SRR3405207	SRX1715665	WGS	RANDOM	GENOMIC	PAIRED	2.11	2.11	489	ILLUMINA	Illumina MiSeq
604	SRS1404658	Escherichia coli	PRJNA268206	SRR3405225	SRX1715684	WGS	RANDOM	GENOMIC	PAIRED	1.84	1.84	489	ILLUMINA	Illumina MiSeq
605	SRS1404659	Escherichia coli	PRJNA268206	SRR3405224	SRX1715683	WGS	RANDOM	GENOMIC	PAIRED	2.91	2.91	485	ILLUMINA	Illumina MiSeq
606	SRS1404672	Escherichia coli	PRJNA268206	SRR3405211	SRX1715669	WGS	RANDOM	GENOMIC	PAIRED	2.58	2.58	477	ILLUMINA	Illumina MiSeq
607	SRS1404689	Escherichia coli	PRJNA268206	SRR3405400	SRX1715716	WGS	RANDOM	GENOMIC	PAIRED	1.89	1.89	487	ILLUMINA	Illumina MiSeq
608	SRS1404690	Escherichia coli	PRJNA268206	SRR3405410	SRX1715726	WGS	RANDOM	GENOMIC	PAIRED	1.87	1.87	494	ILLUMINA	Illumina MiSeq
609	SRS1404693	Escherichia coli	PRJNA268206	SRR3405412	SRX1715728	WGS	RANDOM	GENOMIC	PAIRED	2.22	2.22	494	ILLUMINA	Illumina MiSeq
610	SRS1404694	Escherichia coli	PRJNA268206	SRR3405411	SRX1715727	WGS	RANDOM	GENOMIC	PAIRED	2.04	2.04	494	ILLUMINA	Illumina MiSeq
611	SRS1404710	Escherichia coli	PRJNA268206	SRR3405428	SRX1715745	WGS	RANDOM	GENOMIC	PAIRED	2.07	2.07	495	ILLUMINA	Illumina MiSeq
612	SRS1404744	Escherichia coli	PRJNA268206	SRR3405462	SRX1715779	WGS	RANDOM	GENOMIC	PAIRED	2.45	2.45	494	ILLUMINA	Illumina MiSeq
613	SRS1404769	Escherichia coli	PRJNA268206	SRR3405477	SRX1715794	WGS	RANDOM	GENOMIC	PAIRED	1.55	1.55	496	ILLUMINA	Illumina MiSeq
614	SRS1404770	Escherichia coli	PRJNA268206	SRR3405476	SRX1715793	WGS	RANDOM	GENOMIC	PAIRED	1.99	1.99	493	ILLUMINA	Illumina MiSeq
615	SRS1404771	Escherichia coli	PRJNA268206	SRR3405475	SRX1715792	WGS	RANDOM	GENOMIC	PAIRED	1.84	1.84	493	ILLUMINA	Illumina MiSeq
616	SRS1404772	Escherichia coli	PRJNA268206	SRR3405474	SRX1715791	WGS	RANDOM	GENOMIC	PAIRED	1.87	1.87	495	ILLUMINA	Illumina MiSeq
617	SRS1404773	Escherichia coli	PRJNA268206	SRR3405473	SRX1715790	WGS	RANDOM	GENOMIC	PAIRED	1.64	1.64	494	ILLUMINA	Illumina MiSeq
618	SRS1404784	Escherichia coli	PRJNA268206	SRR3405502	SRX1715819	WGS	RANDOM	GENOMIC	PAIRED	1.75	1.75	495	ILLUMINA	Illumina MiSeq
619	SRS1404785	Escherichia coli	PRJNA268206	SRR3405503	SRX1715820	WGS	RANDOM	GENOMIC	PAIRED	1.99	1.99	493	ILLUMINA	Illumina MiSeq
620	SRS1404786	Escherichia coli	PRJNA268206	SRR3405514	SRX1715831	WGS	RANDOM	GENOMIC	PAIRED	2.35	2.35	491	ILLUMINA	Illumina MiSeq
621	SRS1404840	Escherichia coli	PRJNA268206	SRR3405571	SRX1715876	WGS	RANDOM	GENOMIC	PAIRED	1.09	1.09	491	ILLUMINA	Illumina MiSeq
622	SRS1404841	Escherichia coli	PRJNA268206	SRR3405570	SRX1715875	WGS	RANDOM	GENOMIC	PAIRED	2.48	2.48	491	ILLUMINA	Illumina MiSeq
623	SRS1404858	Escherichia coli	PRJNA268206	SRR3405608	SRX1715911	WGS	RANDOM	GENOMIC	PAIRED	2.16	2.16	469	ILLUMINA	Illumina MiSeq
624	SRS1404860	Escherichia coli	PRJNA268206	SRR3405604	SRX1715908	WGS	RANDOM	GENOMIC	PAIRED	2.32	2.32	489	ILLUMINA	Illumina MiSeq
625	SRS1404871	Escherichia coli	PRJNA268206	SRR3405614	SRX1715917	WGS	RANDOM	GENOMIC	PAIRED	2.53	2.53	483	ILLUMINA	Illumina MiSeq
626	SRS1404884	Escherichia coli	PRJNA268206	SRR3405572	SRX1715877	WGS	RANDOM	GENOMIC	PAIRED	1.76	1.76	491	ILLUMINA	Illumina MiSeq
627	SRS1404887	Escherichia coli	PRJNA268206	SRR3405624	SRX1715927	WGS	RANDOM	GENOMIC	PAIRED	2.75	2.75	477	ILLUMINA	Illumina MiSeq
628	SRS1404888	Escherichia coli	PRJNA268206	SRR3405623	SRX1715926	WGS	RANDOM	GENOMIC	PAIRED	2.22	2.22	479	ILLUMINA	Illumina MiSeq
629	SRS1404889	Escherichia coli	PRJNA268206	SRR3405622	SRX1715925	WGS	RANDOM	GENOMIC	PAIRED	2.25	2.25	489	ILLUMINA	Illumina MiSeq
630	SRS1404892	Escherichia coli	PRJNA268206	SRR3405619	SRX1715922	WGS	RANDOM	GENOMIC	PAIRED	2.37	2.37	484	ILLUMINA	Illumina MiSeq
631	SRS1405132	Escherichia coli	PRJNA268206	SRR3406057	SRX1716169	WGS	RANDOM	GENOMIC	PAIRED	1.73	1.73	494	ILLUMINA	Illumina MiSeq
632	SRS1405134	Escherichia coli	PRJNA268206	SRR3406058	SRX1716170	WGS	RANDOM	GENOMIC	PAIRED	2.06	2.06	494	ILLUMINA	Illumina MiSeq
633	SRS1405148	Escherichia coli	PRJNA268206	SRR3406063	SRX1716175	WGS	RANDOM	GENOMIC	PAIRED	1.88	1.88	494	ILLUMINA	Illumina MiSeq
634	SRS1405149	Escherichia coli	PRJNA268206	SRR3406061	SRX1716173	WGS	RANDOM	GENOMIC	PAIRED	1.69	1.69	495	ILLUMINA	Illumina MiSeq
635	SRS1405150	Escherichia coli	PRJNA268206	SRR3406062	SRX1716174	WGS	RANDOM	GENOMIC	PAIRED	2.03	2.03	494	ILLUMINA	Illumina MiSeq
636	SRS1405151	Escherichia coli	PRJNA268206	SRR3406060	SRX1716172	WGS	RANDOM	GENOMIC	PAIRED	1.57	1.57	495	ILLUMINA	Illumina MiSeq
637	SRS1407021	Escherichia coli	PRJNA268206	SRR3414332	SRX1718880	WGS	RANDOM	GENOMIC	PAIRED	1.34	1.34	495	ILLUMINA	Illumina MiSeq
638	SRS1407022	Escherichia coli	PRJNA268206	SRR3414331	SRX1718879	WGS	RANDOM	GENOMIC	PAIRED	1.47	1.47	494	ILLUMINA	Illumina MiSeq
639	SRS1407023	Escherichia coli	PRJNA268206	SRR3414330	SRX1718878	WGS	RANDOM	GENOMIC	PAIRED	1.48	1.48	495	ILLUMINA	Illumina MiSeq
640	SRS1407034	Escherichia coli	PRJNA268206	SRR3414439	SRX1718912	WGS	RANDOM	GENOMIC	PAIRED	1.46	1.46	494	ILLUMINA	Illumina MiSeq
641	SRS1407036	Escherichia coli	PRJNA268206	SRR3414456	SRX1718913	WGS	RANDOM	GENOMIC	PAIRED	1.89	1.89	492	ILLUMINA	Illumina MiSeq
642	SRS1407038	Escherichia coli	PRJNA268206	SRR3414434	SRX1718907	WGS	RANDOM	GENOMIC	PAIRED	1.35	1.35	495	ILLUMINA	Illumina MiSeq
643	SRS1410451	Escherichia coli	PRJNA268206	SRR3437127	SRX1725000	WGS	RANDOM	GENOMIC	PAIRED	2.46	2.46	489	ILLUMINA	Illumina MiSeq
644	SRS1410621	Escherichia coli	PRJNA268206	SRR3437695	SRX1725209	WGS	RANDOM	GENOMIC	PAIRED	2	2	490	ILLUMINA	Illumina MiSeq
645	SRS1410622	Escherichia coli	PRJNA268206	SRR3437696	SRX1725210	WGS	RANDOM	GENOMIC	PAIRED	2	2	492	ILLUMINA	Illumina MiSeq
646	SRS1410623	Escherichia coli	PRJNA268206	SRR3437697	SRX1725211	WGS	RANDOM	GENOMIC	PAIRED	2.05	2.05	491	ILLUMINA	Illumina MiSeq
647	SRS1410624	Escherichia coli	PRJNA268206	SRR3437698	SRX1725212	WGS	RANDOM	GENOMIC	PAIRED	2.54	2.54	491	ILLUMINA	Illumina MiSeq
648	SRS1410685	Escherichia coli	PRJNA268206	SRR3437821	SRX1725280	WGS	RANDOM	GENOMIC	PAIRED	2.08	2.08	492	ILLUMINA	Illumina MiSeq
649	SRS1410689	Escherichia coli	PRJNA268206	SRR3437872	SRX1725289	WGS	RANDOM	GENOMIC	PAIRED	2.41	2.41	491	ILLUMINA	Illumina MiSeq
650	SRS1410690	Escherichia coli	PRJNA268206	SRR3437873	SRX1725290	WGS	RANDOM	GENOMIC	PAIRED	1.79	1.79	492	ILLUMINA	Illumina MiSeq
651	SRS1410695	Escherichia coli	PRJNA268206	SRR3437876	SRX1725295	WGS	RANDOM	GENOMIC	PAIRED	2.17	2.17	492	ILLUMINA	Illumina MiSeq
652	SRS1410696	Escherichia coli	PRJNA268206	SRR3437877	SRX1725296	WGS	RANDOM	GENOMIC	PAIRED	2.3	2.3	492	ILLUMINA	Illumina MiSeq
653	SRS1412174	Escherichia coli	PRJNA268206	SRR3440337	SRX1726772	WGS	RANDOM	GENOMIC	PAIRED	2.1	2.1	492	ILLUMINA	Illumina MiSeq
654	SRS1412177	Escherichia coli	PRJNA268206	SRR3440338	SRX1726773	WGS	RANDOM	GENOMIC	PAIRED	2.13	2.13	493	ILLUMINA	Illumina MiSeq
655	SRS1412178	Escherichia coli	PRJNA268206	SRR3440339	SRX1726774	WGS	RANDOM	GENOMIC	PAIRED	1.64	1.64	493	ILLUMINA	Illumina MiSeq
656	SRS1412179	Escherichia coli	PRJNA268206	SRR3440340	SRX1726775	WGS	RANDOM	GENOMIC	PAIRED	2.33	2.33	492	ILLUMINA	Illumina MiSeq
657	SRS1412180	Escherichia coli	PRJNA268206	SRR3440342	SRX1726777	WGS	RANDOM	GENOMIC	PAIRED	2.07	2.07	491	ILLUMINA	Illumina MiSeq
658	SRS1412181	Escherichia coli	PRJNA268206	SRR3440341	SRX1726776	WGS	RANDOM	GENOMIC	PAIRED	1.79	1.79	492	ILLUMINA	Illumina MiSeq
659	SRS1412182	Escherichia coli	PRJNA268206	SRR3440343	SRX1726778	WGS	RANDOM	GENOMIC	PAIRED	1.77	1.77	489	ILLUMINA	Illumina MiSeq
660	SRS1412183	Escherichia coli	PRJNA268206	SRR3440344	SRX1726779	WGS	RANDOM	GENOMIC	PAIRED	2.11	2.11	493	ILLUMINA	Illumina MiSeq
661	SRS1412212	Escherichia coli	PRJNA268206	SRR3440529	SRX1726962	WGS	RANDOM	GENOMIC	PAIRED	2.34	2.34	492	ILLUMINA	Illumina MiSeq
662	SRS1412213	Escherichia coli	PRJNA268206	SRR3440531	SRX1726964	WGS	RANDOM	GENOMIC	PAIRED	2.36	2.36	492	ILLUMINA	Illumina MiSeq
663	SRS1412216	Escherichia coli	PRJNA268206	SRR3440533	SRX1726966	WGS	RANDOM	GENOMIC	PAIRED	3.45	3.45	474	ILLUMINA	Illumina MiSeq
664	SRS1412217	Escherichia coli	PRJNA268206	SRR3440535	SRX1726968	WGS	RANDOM	GENOMIC	PAIRED	2.43	2.43	491	ILLUMINA	Illumina MiSeq
665	SRS1412478	Escherichia coli	PRJNA268206	SRR3440946	SRX1727256	WGS	RANDOM	GENOMIC	PAIRED	2.67	2.67	470	ILLUMINA	Illumina MiSeq
666	SRS1412479	Escherichia coli	PRJNA268206	SRR3440947	SRX1727257	WGS	RANDOM	GENOMIC	PAIRED	2.39	2.39	482	ILLUMINA	Illumina MiSeq
667	SRS1412481	Escherichia coli	PRJNA268206	SRR3440948	SRX1727258	WGS	RANDOM	GENOMIC	PAIRED	2.65	2.65	474	ILLUMINA	Illumina MiSeq
668	SRS1412537	Escherichia coli	PRJNA268206	SRR3441027	SRX1727320	WGS	RANDOM	GENOMIC	PAIRED	1.83	1.83	493	ILLUMINA	Illumina MiSeq
669	SRS1412546	Escherichia coli	PRJNA268206	SRR3441036	SRX1727329	WGS	RANDOM	GENOMIC	PAIRED	2.21	2.21	491	ILLUMINA	Illumina MiSeq
670	SRS1412549	Escherichia coli	PRJNA268206	SRR3441039	SRX1727332	WGS	RANDOM	GENOMIC	PAIRED	1.96	1.96	492	ILLUMINA	Illumina MiSeq
671	SRS1414684	Escherichia coli	PRJNA268206	SRR3457629	SRX1733452	WGS	RANDOM	GENOMIC	PAIRED	1.94	1.94	489	ILLUMINA	Illumina MiSeq
672	SRS1414686	Escherichia coli	PRJNA268206	SRR3457631	SRX1733454	WGS	RANDOM	GENOMIC	PAIRED	2.03	2.03	493	ILLUMINA	Illumina MiSeq
673	SRS1414687	Escherichia coli	PRJNA268206	SRR3457632	SRX1733455	WGS	RANDOM	GENOMIC	PAIRED	1.73	1.73	493	ILLUMINA	Illumina MiSeq
674	SRS1414764	Escherichia coli	PRJNA268206	SRR3441298	SRX1727568	WGS	RANDOM	GENOMIC	PAIRED	2.67	2.67	492	ILLUMINA	Illumina MiSeq
675	SRS1414765	Escherichia coli	PRJNA268206	SRR3441337	SRX1727601	WGS	RANDOM	GENOMIC	PAIRED	2.17	2.17	493	ILLUMINA	Illumina MiSeq
676	SRS1414766	Escherichia coli	PRJNA268206	SRR3441260	SRX1727549	WGS	RANDOM	GENOMIC	PAIRED	2.97	2.97	491	ILLUMINA	Illumina MiSeq
677	SRS1414767	Escherichia coli	PRJNA268206	SRR3441262	SRX1727555	WGS	RANDOM	GENOMIC	PAIRED	2.22	2.22	493	ILLUMINA	Illumina MiSeq
678	SRS1414768	Escherichia coli	PRJNA268206	SRR3441301	SRX1727571	WGS	RANDOM	GENOMIC	PAIRED	1.56	1.56	493	ILLUMINA	Illumina MiSeq
679	SRS1414769	Escherichia coli	PRJNA268206	SRR3441336	SRX1727600	WGS	RANDOM	GENOMIC	PAIRED	2.1	2.1	494	ILLUMINA	Illumina MiSeq
680	SRS1414818	Escherichia coli	PRJNA268206	SRR3457774	SRX1733584	WGS	RANDOM	GENOMIC	PAIRED	2.58	2.58	492	ILLUMINA	Illumina MiSeq
681	SRS1414819	Escherichia coli	PRJNA268206	SRR3457775	SRX1733585	WGS	RANDOM	GENOMIC	PAIRED	3.33	3.33	489	ILLUMINA	Illumina MiSeq
682	SRS1414820	Escherichia coli	PRJNA268206	SRR3457776	SRX1733586	WGS	RANDOM	GENOMIC	PAIRED	3.72	3.72	488	ILLUMINA	Illumina MiSeq
683	SRS1414954	Escherichia coli	PRJNA268206	SRR3457938	SRX1733720	WGS	RANDOM	GENOMIC	PAIRED	2.41	2.41	491	ILLUMINA	Illumina MiSeq
684	SRS1418649	Escherichia coli	PRJNA268206	SRR3470666	SRX1738203	WGS	RANDOM	GENOMIC	PAIRED	1.26	1.26	493	ILLUMINA	Illumina MiSeq
685	SRS1422019	Escherichia coli	PRJNA268206	SRR3475947	SRX1742621	WGS	RANDOM	GENOMIC	PAIRED	1.71	1.71	490	ILLUMINA	Illumina MiSeq
686	SRS1422020	Escherichia coli	PRJNA268206	SRR3475948	SRX1742622	WGS	RANDOM	GENOMIC	PAIRED	1.36	1.36	488	ILLUMINA	Illumina MiSeq
687	SRS1422021	Escherichia coli	PRJNA268206	SRR3475949	SRX1742623	WGS	RANDOM	GENOMIC	PAIRED	2.44	2.44	488	ILLUMINA	Illumina MiSeq
688	SRS1440205	Escherichia coli	PRJNA268206	SRR3532921	SRX1767513	WGS	RANDOM	GENOMIC	PAIRED	1.64	1.64	490	ILLUMINA	Illumina MiSeq
689	SRS1440338	Escherichia coli	PRJNA268206	SRR3533161	SRX1767660	WGS	RANDOM	GENOMIC	PAIRED	1.97	1.97	491	ILLUMINA	Illumina MiSeq
690	SRS1585156	Escherichia coli	PRJNA268206	SRR3953303	SRX1977539	WGS	RANDOM	GENOMIC	PAIRED	1.04	1.04	440	ILLUMINA	Illumina MiSeq
691	SRS1597974	Escherichia coli	PRJNA268206	SRR3995464	SRX1996529	WGS	RANDOM	GENOMIC	PAIRED	2.09	2.09	444	ILLUMINA	Illumina MiSeq
692	SRS1597975	Escherichia coli	PRJNA268206	SRR3995465	SRX1996530	WGS	RANDOM	GENOMIC	PAIRED	2.25	2.25	424	ILLUMINA	Illumina MiSeq
693	SRS1598313	Escherichia coli	PRJNA268206	SRR3995861	SRX1996910	WGS	RANDOM	GENOMIC	PAIRED	3.02	3.02	398	ILLUMINA	Illumina MiSeq
694	SRS1598315	Escherichia coli	PRJNA268206	SRR3995863	SRX1996912	WGS	RANDOM	GENOMIC	PAIRED	2	2	456	ILLUMINA	Illumina MiSeq
695	SRS1598316	Escherichia coli	PRJNA268206	SRR3995864	SRX1996913	WGS	RANDOM	GENOMIC	PAIRED	2.5	2.5	420	ILLUMINA	Illumina MiSeq
696	SRS1598317	Escherichia coli	PRJNA268206	SRR3995866	SRX1996914	WGS	RANDOM	GENOMIC	PAIRED	1.63	1.63	420	ILLUMINA	Illumina MiSeq
697	SRS1598318	Escherichia coli	PRJNA268206	SRR3995867	SRX1996915	WGS	RANDOM	GENOMIC	PAIRED	1.41	1.41	451	ILLUMINA	Illumina MiSeq
698	SRS1598319	Escherichia coli	PRJNA268206	SRR3995879	SRX1996917	WGS	RANDOM	GENOMIC	PAIRED	3.04	3.04	398	ILLUMINA	Illumina MiSeq
699	SRS1598320	Escherichia coli	PRJNA268206	SRR3995868	SRX1996916	WGS	RANDOM	GENOMIC	PAIRED	1.7	1.7	464	ILLUMINA	Illumina MiSeq
700	SRS1629652	Escherichia coli	PRJNA268206	SRR4044906	SRX2035770	WGS	RANDOM	GENOMIC	PAIRED	1.47	1.47	389	ILLUMINA	Illumina MiSeq
701	SRS1632686	Escherichia coli	PRJNA268206	SRR4048285	SRX2039099	WGS	RANDOM	GENOMIC	PAIRED	1.12	1.12	488	ILLUMINA	Illumina MiSeq
702	SRS1661510	Escherichia coli	PRJNA268206	SRR4106376	SRX2070981	WGS	RANDOM	GENOMIC	PAIRED	1.16	1.16	480	ILLUMINA	Illumina MiSeq
703	SRS1689482	Escherichia coli	PRJNA268206	SRR4239755	SRX2160755	WGS	RANDOM	GENOMIC	PAIRED	1.24	1.24	490	ILLUMINA	Illumina MiSeq
704	SRS1689485	Escherichia coli	PRJNA268206	SRR4239758	SRX2160758	WGS	RANDOM	GENOMIC	PAIRED	1.04	1.04	488	ILLUMINA	Illumina MiSeq
705	SRS1711295	Escherichia coli	PRJNA268206	SRR4293046	SRX2188542	WGS	RANDOM	GENOMIC	PAIRED	1.06	1.06	484	ILLUMINA	Illumina MiSeq
706	SRS1711297	Escherichia coli	PRJNA268206	SRR4293048	SRX2188544	WGS	RANDOM	GENOMIC	PAIRED	1.2	1.2	483	ILLUMINA	Illumina MiSeq
707	SRS1717474	Escherichia coli	PRJNA268206	SRR4301015	SRX2195523	WGS	RANDOM	GENOMIC	PAIRED	1.39	1.39	488	ILLUMINA	Illumina MiSeq
708	SRS1742695	Escherichia coli	PRJNA268206	SRR4419038	SRX2241420	WGS	RANDOM	GENOMIC	PAIRED	1.59	1.59	480	ILLUMINA	Illumina MiSeq
709	SRS1742698	Escherichia coli	PRJNA268206	SRR4419041	SRX2241423	WGS	RANDOM	GENOMIC	PAIRED	1.07	1.07	490	ILLUMINA	Illumina MiSeq
710	SRS1781454	Escherichia coli	PRJNA268206	SRR4896306	SRX2325618	WGS	RANDOM	GENOMIC	PAIRED	1.51	1.51	443	ILLUMINA	Illumina MiSeq
711	SRS1784094	Escherichia coli	PRJNA268206	SRR4947522	SRX2328688	WGS	RANDOM	GENOMIC	PAIRED	1.05	1.05	489	ILLUMINA	Illumina MiSeq
712	SRS1784098	Escherichia coli	PRJNA268206	SRR4947526	SRX2328692	WGS	RANDOM	GENOMIC	PAIRED	1.15	1.15	489	ILLUMINA	Illumina MiSeq
713	SRS1784101	Escherichia coli	PRJNA268206	SRR4947529	SRX2328695	WGS	RANDOM	GENOMIC	PAIRED	1.04	1.04	488	ILLUMINA	Illumina MiSeq
714	SRS1784103	Escherichia coli	PRJNA268206	SRR4947531	SRX2328697	WGS	RANDOM	GENOMIC	PAIRED	1.16	1.16	489	ILLUMINA	Illumina MiSeq
715	SRS1797819	Escherichia coli	PRJNA268206	SRR5019474	SRX2347374	WGS	RANDOM	GENOMIC	PAIRED	1.01	1.01	485	ILLUMINA	Illumina MiSeq
716	SRS1797837	Escherichia coli	PRJNA268206	SRR5019514	SRX2347407	WGS	RANDOM	GENOMIC	PAIRED	1.32	1.32	462	ILLUMINA	Illumina MiSeq
717	SRS1812462	Escherichia coli	PRJNA268206	SRR5043165	SRX2366237	WGS	RANDOM	GENOMIC	PAIRED	1.33	1.33	402	ILLUMINA	Illumina MiSeq
718	SRS1812465	Escherichia coli	PRJNA268206	SRR5043168	SRX2366240	WGS	RANDOM	GENOMIC	PAIRED	1.16	1.16	410	ILLUMINA	Illumina MiSeq
719	SRS1812468	Escherichia coli	PRJNA268206	SRR5043171	SRX2366243	WGS	RANDOM	GENOMIC	PAIRED	1.33	1.33	400	ILLUMINA	Illumina MiSeq
720	SRS1812470	Escherichia coli	PRJNA268206	SRR5043173	SRX2366245	WGS	RANDOM	GENOMIC	PAIRED	1.21	1.21	402	ILLUMINA	Illumina MiSeq
721	SRS1812471	Escherichia coli	PRJNA268206	SRR5043174	SRX2366246	WGS	RANDOM	GENOMIC	PAIRED	1.49	1.49	410	ILLUMINA	Illumina MiSeq
722	SRS1846919	Escherichia coli	PRJNA268206	SRR5091628	SRX2408568	WGS	RANDOM	GENOMIC	PAIRED	1.3	1.3	487	ILLUMINA	Illumina MiSeq
723	SRS1846920	Escherichia coli	PRJNA268206	SRR5091629	SRX2408569	WGS	RANDOM	GENOMIC	PAIRED	1.1	1.1	492	ILLUMINA	Illumina MiSeq
724	SRS1846923	Escherichia coli	PRJNA268206	SRR5091632	SRX2408572	WGS	RANDOM	GENOMIC	PAIRED	1.23	1.23	489	ILLUMINA	Illumina MiSeq
725	SRS1846980	Escherichia coli	PRJNA268206	SRR5091689	SRX2408629	WGS	RANDOM	GENOMIC	PAIRED	1.05	1.05	492	ILLUMINA	Illumina MiSeq
726	SRS1939344	Escherichia coli	PRJNA268206	SRR5202193	SRX2516135	WGS	RANDOM	GENOMIC	PAIRED	1.91	1.91	491	ILLUMINA	Illumina MiSeq
727	SRS1939480	Escherichia coli	PRJNA268206	SRR5202329	SRX2516271	WGS	RANDOM	GENOMIC	PAIRED	1.67	1.67	490	ILLUMINA	Illumina MiSeq
728	SRS1939481	Escherichia coli	PRJNA268206	SRR5202330	SRX2516272	WGS	RANDOM	GENOMIC	PAIRED	2	2	489	ILLUMINA	Illumina MiSeq
729	SRS1939482	Escherichia coli	PRJNA268206	SRR5202331	SRX2516273	WGS	RANDOM	GENOMIC	PAIRED	2.24	2.24	486	ILLUMINA	Illumina MiSeq
730	SRS1939483	Escherichia coli	PRJNA268206	SRR5202332	SRX2516274	WGS	RANDOM	GENOMIC	PAIRED	2.02	2.02	485	ILLUMINA	Illumina MiSeq
731	SRS1939484	Escherichia coli	PRJNA268206	SRR5202333	SRX2516275	WGS	RANDOM	GENOMIC	PAIRED	1.54	1.54	485	ILLUMINA	Illumina MiSeq
732	SRS1939487	Escherichia coli	PRJNA268206	SRR5202336	SRX2516278	WGS	RANDOM	GENOMIC	PAIRED	1.83	1.83	483	ILLUMINA	Illumina MiSeq
733	SRS1939488	Escherichia coli	PRJNA268206	SRR5202338	SRX2516280	WGS	RANDOM	GENOMIC	PAIRED	1.64	1.64	485	ILLUMINA	Illumina MiSeq
734	SRS2119406	Escherichia coli	PRJNA268206	SRR5441615	SRX2731508	WGS	RANDOM	GENOMIC	PAIRED	1.38	1.38	477	ILLUMINA	Illumina MiSeq
735	SRS2119409	Escherichia coli	PRJNA268206	SRR5441617	SRX2731510	WGS	RANDOM	GENOMIC	PAIRED	1.55	1.55	485	ILLUMINA	Illumina MiSeq
736	SRS2119411	Escherichia coli	PRJNA268206	SRR5441620	SRX2731513	WGS	RANDOM	GENOMIC	PAIRED	1.27	1.27	479	ILLUMINA	Illumina MiSeq
737	SRS2119413	Escherichia coli	PRJNA268206	SRR5441622	SRX2731515	WGS	RANDOM	GENOMIC	PAIRED	1.2	1.2	487	ILLUMINA	Illumina MiSeq
738	SRS2119414	Escherichia coli	PRJNA268206	SRR5441623	SRX2731516	WGS	RANDOM	GENOMIC	PAIRED	1.08	1.08	456	ILLUMINA	Illumina MiSeq
739	SRS2122180	Escherichia coli	PRJNA268206	SRR5445260	SRX2734291	WGS	RANDOM	GENOMIC	PAIRED	1.77	1.77	485	ILLUMINA	Illumina MiSeq
740	SRS2122181	Escherichia coli	PRJNA268206	SRR5445261	SRX2734292	WGS	RANDOM	GENOMIC	PAIRED	2.06	2.06	485	ILLUMINA	Illumina MiSeq
741	SRS2219083	Escherichia coli	PRJNA268206	SRR5588778	SRX2846074	WGS	RANDOM	GENOMIC	PAIRED	1.51	1.51	488	ILLUMINA	Illumina MiSeq
742	SRS2219182	Escherichia coli	PRJNA268206	SRR5588874	SRX2846170	WGS	RANDOM	GENOMIC	PAIRED	2.31	2.31	488	ILLUMINA	Illumina MiSeq
743	SRS2219185	Escherichia coli	PRJNA268206	SRR5588877	SRX2846173	WGS	RANDOM	GENOMIC	PAIRED	1.39	1.39	490	ILLUMINA	Illumina MiSeq
744	SRS2219815	Escherichia coli	PRJNA268206	SRR5589507	SRX2846803	WGS	RANDOM	GENOMIC	PAIRED	1.57	1.57	492	ILLUMINA	Illumina MiSeq
745	SRS2219816	Escherichia coli	PRJNA268206	SRR5589508	SRX2846804	WGS	RANDOM	GENOMIC	PAIRED	1.58	1.58	490	ILLUMINA	Illumina MiSeq
746	SRS2219817	Escherichia coli	PRJNA268206	SRR5589509	SRX2846805	WGS	RANDOM	GENOMIC	PAIRED	1.95	1.95	491	ILLUMINA	Illumina MiSeq
747	SRS2219824	Escherichia coli	PRJNA268206	SRR5589516	SRX2846812	WGS	RANDOM	GENOMIC	PAIRED	1.46	1.46	493	ILLUMINA	Illumina MiSeq
748	SRS2219825	Escherichia coli	PRJNA268206	SRR5589517	SRX2846813	WGS	RANDOM	GENOMIC	PAIRED	1.57	1.57	494	ILLUMINA	Illumina MiSeq
749	SRS2219826	Escherichia coli	PRJNA268206	SRR5589518	SRX2846814	WGS	RANDOM	GENOMIC	PAIRED	1.36	1.36	493	ILLUMINA	Illumina MiSeq
750	SRS2219827	Escherichia coli	PRJNA268206	SRR5589519	SRX2846815	WGS	RANDOM	GENOMIC	PAIRED	1.64	1.64	490	ILLUMINA	Illumina MiSeq
751	SRS2219828	Escherichia coli	PRJNA268206	SRR5589520	SRX2846816	WGS	RANDOM	GENOMIC	PAIRED	1.12	1.12	490	ILLUMINA	Illumina MiSeq
752	SRS2219829	Escherichia coli	PRJNA268206	SRR5589521	SRX2846817	WGS	RANDOM	GENOMIC	PAIRED	2.27	2.27	490	ILLUMINA	Illumina MiSeq
753	SRS2219830	Escherichia coli	PRJNA268206	SRR5589522	SRX2846818	WGS	RANDOM	GENOMIC	PAIRED	1.63	1.63	490	ILLUMINA	Illumina MiSeq
754	SRS2284378	Escherichia coli	PRJNA268206	SRR5683215	SRX2918370	WGS	RANDOM	GENOMIC	PAIRED	1.38	1.38	486	ILLUMINA	Illumina MiSeq
755	SRS2284386	Escherichia coli	PRJNA268206	SRR5683223	SRX2918378	WGS	RANDOM	GENOMIC	PAIRED	1.23	1.23	478	ILLUMINA	Illumina MiSeq
756	SRS2284387	Escherichia coli	PRJNA268206	SRR5683224	SRX2918379	WGS	RANDOM	GENOMIC	PAIRED	1.23	1.23	490	ILLUMINA	Illumina MiSeq
757	SRS2284395	Escherichia coli	PRJNA268206	SRR5683232	SRX2918387	WGS	RANDOM	GENOMIC	PAIRED	1.07	1.07	487	ILLUMINA	Illumina MiSeq
758	SRS2284403	Escherichia coli	PRJNA268206	SRR5683240	SRX2918395	WGS	RANDOM	GENOMIC	PAIRED	1.4	1.4	466	ILLUMINA	Illumina MiSeq
759	SRS2318668	Escherichia coli	PRJNA268206	SRR5762167	SRX2961890	WGS	RANDOM	GENOMIC	PAIRED	1.03	1.03	487	ILLUMINA	Illumina MiSeq
760	SRS2323583	Escherichia coli	PRJNA268206	SRR5767273	SRX2966566	WGS	RANDOM	GENOMIC	PAIRED	1.36	1.36	491	ILLUMINA	Illumina MiSeq
761	SRS2339420	Escherichia coli	PRJNA268206	SRR5808635	SRX2987219	WGS	RANDOM	GENOMIC	PAIRED	1.19	1.19	490	ILLUMINA	Illumina MiSeq
762	SRS2339421	Escherichia coli	PRJNA268206	SRR5808634	SRX2987218	WGS	RANDOM	GENOMIC	PAIRED	1.89	1.89	486	ILLUMINA	Illumina MiSeq
763	SRS2339426	Escherichia coli	PRJNA268206	SRR5808640	SRX2987224	WGS	RANDOM	GENOMIC	PAIRED	1.75	1.75	487	ILLUMINA	Illumina MiSeq
764	SRS2370563	Escherichia coli	PRJNA268206	SRR5851444	SRX3021100	WGS	RANDOM	GENOMIC	PAIRED	2.52	2.52	490	ILLUMINA	Illumina MiSeq
765	SRS2379884	Escherichia coli	PRJNA268206	SRR5862393	SRX3030996	WGS	RANDOM	GENOMIC	PAIRED	1.42	1.42	488	ILLUMINA	Illumina MiSeq
766	SRS2382218	Escherichia coli	PRJNA268206	SRR5865372	SRX3033422	WGS	RANDOM	GENOMIC	PAIRED	1.34	1.34	483	ILLUMINA	Illumina MiSeq
767	SRS2382237	Escherichia coli	PRJNA268206	SRR5865391	SRX3033441	WGS	RANDOM	GENOMIC	PAIRED	1.53	1.53	491	ILLUMINA	Illumina MiSeq
768	SRS2401364	Escherichia coli	PRJNA268206	SRR5889602	SRX3055398	WGS	RANDOM	GENOMIC	PAIRED	1.5	1.5	483	ILLUMINA	Illumina MiSeq
769	SRS2402027	Escherichia coli	PRJNA268206	SRR5890289	SRX3056085	WGS	RANDOM	GENOMIC	PAIRED	1.2	1.2	492	ILLUMINA	Illumina MiSeq
770	SRS2402066	Escherichia coli	PRJNA268206	SRR5890295	SRX3056091	WGS	RANDOM	GENOMIC	PAIRED	1.07	1.07	491	ILLUMINA	Illumina MiSeq
771	SRS2415893	Escherichia coli	PRJNA268206	SRR5912886	SRX3073878	WGS	RANDOM	GENOMIC	PAIRED	1.36	1.36	483	ILLUMINA	Illumina MiSeq
772	SRS2415913	Escherichia coli	PRJNA268206	SRR5912894	SRX3073886	WGS	RANDOM	GENOMIC	PAIRED	1.52	1.52	489	ILLUMINA	Illumina MiSeq
773	SRS2415914	Escherichia coli	PRJNA268206	SRR5912893	SRX3073885	WGS	RANDOM	GENOMIC	PAIRED	1.77	1.77	484	ILLUMINA	Illumina MiSeq
774	SRS2415916	Escherichia coli	PRJNA268206	SRR5912891	SRX3073883	WGS	RANDOM	GENOMIC	PAIRED	1.53	1.53	490	ILLUMINA	Illumina MiSeq
775	SRS2415918	Escherichia coli	PRJNA268206	SRR5912889	SRX3073881	WGS	RANDOM	GENOMIC	PAIRED	1.02	1.02	491	ILLUMINA	Illumina MiSeq
776	SRS2448616	Escherichia coli	PRJNA268206	SRR5955218	SRX3113592	WGS	RANDOM	GENOMIC	PAIRED	1.07	1.07	489	ILLUMINA	Illumina MiSeq
777	SRS2494771	Escherichia coli	PRJNA268206	SRR6010189	SRX3164096	WGS	RANDOM	GENOMIC	PAIRED	1.32	1.32	487	ILLUMINA	Illumina MiSeq
778	SRS2494905	Escherichia coli	PRJNA268206	SRR6010282	SRX3164182	WGS	RANDOM	GENOMIC	PAIRED	1.67	1.67	484	ILLUMINA	Illumina MiSeq
779	SRS2515579	Escherichia coli	PRJNA268206	SRR6039938	SRX3188066	WGS	RANDOM	GENOMIC	PAIRED	1.02	1.02	490	ILLUMINA	Illumina MiSeq
780	SRS2525646	Escherichia coli	PRJNA268206	SRR6051676	SRX3198616	WGS	RANDOM	GENOMIC	PAIRED	1.36	1.36	492	ILLUMINA	Illumina MiSeq
781	SRS2525647	Escherichia coli	PRJNA268206	SRR6051677	SRX3198617	WGS	RANDOM	GENOMIC	PAIRED	1.24	1.24	491	ILLUMINA	Illumina MiSeq
782	SRS2562695	Escherichia coli	PRJNA268206	SRR6126762	SRX3239413	WGS	RANDOM	GENOMIC	PAIRED	1.03	1.03	467	ILLUMINA	Illumina MiSeq
783	SRS2569538	Escherichia coli	PRJNA268206	SRR6143695	SRX3255829	WGS	RANDOM	GENOMIC	PAIRED	1.17	1.17	487	ILLUMINA	Illumina MiSeq
784	SRS2569544	Escherichia coli	PRJNA268206	SRR6143701	SRX3255835	WGS	RANDOM	GENOMIC	PAIRED	1.02	1.02	486	ILLUMINA	Illumina MiSeq
785	SRS2613778	Escherichia coli	PRJNA268206	SRR6197816	SRX3307735	WGS	RANDOM	GENOMIC	PAIRED	1.5	1.5	482	ILLUMINA	Illumina MiSeq
786	SRS2613799	Escherichia coli	PRJNA268206	SRR6197835	SRX3307754	WGS	RANDOM	GENOMIC	PAIRED	1.29	1.29	485	ILLUMINA	Illumina MiSeq
787	SRS2621902	Escherichia coli	PRJNA268206	SRR6207039	SRX3316330	WGS	RANDOM	GENOMIC	PAIRED	1.74	1.74	479	ILLUMINA	Illumina MiSeq
788	SRS2621950	Escherichia coli	PRJNA268206	SRR6207086	SRX3316377	WGS	RANDOM	GENOMIC	PAIRED	1.09	1.09	491	ILLUMINA	Illumina MiSeq
789	SRS2669382	Escherichia coli	PRJNA268206	SRR6265842	SRX3372046	WGS	RANDOM	GENOMIC	PAIRED	1.25	1.25	483	ILLUMINA	Illumina MiSeq
790	SRS2669388	Escherichia coli	PRJNA268206	SRR6265848	SRX3372052	WGS	RANDOM	GENOMIC	PAIRED	1.08	1.08	487	ILLUMINA	Illumina MiSeq
791	SRS2703497	Escherichia coli	PRJNA268206	SRR6310038	SRX3410421	WGS	RANDOM	GENOMIC	PAIRED	1.8	1.8	460	ILLUMINA	Illumina MiSeq
792	SRS2703498	Escherichia coli	PRJNA268206	SRR6310037	SRX3410420	WGS	RANDOM	GENOMIC	PAIRED	1.84	1.84	481	ILLUMINA	Illumina MiSeq
793	SRS2733515	Escherichia coli	PRJNA268206	SRR6345355	SRX3442705	WGS	RANDOM	GENOMIC	PAIRED	1.09	1.09	490	ILLUMINA	Illumina MiSeq
794	SRS2755955	Escherichia coli	PRJNA268206	SRR6373397	SRX3468244	WGS	RANDOM	GENOMIC	PAIRED	2.29	2.29	484	ILLUMINA	Illumina MiSeq
795	SRS2790033	Escherichia coli	PRJNA268206	SRR6419842	SRX3512855	WGS	RANDOM	GENOMIC	PAIRED	2.36	2.36	477	ILLUMINA	Illumina MiSeq
796	SRS2805251	Escherichia coli	PRJNA268206	SRR6438328	SRX3529703	WGS	RANDOM	GENOMIC	PAIRED	1.89	1.89	488	ILLUMINA	Illumina MiSeq
797	SRS2805257	Escherichia coli	PRJNA268206	SRR6438331	SRX3529706	WGS	RANDOM	GENOMIC	PAIRED	1.76	1.76	487	ILLUMINA	Illumina MiSeq
798	SRS2805258	Escherichia coli	PRJNA268206	SRR6438332	SRX3529707	WGS	RANDOM	GENOMIC	PAIRED	1.25	1.25	490	ILLUMINA	Illumina MiSeq
799	SRS2805260	Escherichia coli	PRJNA268206	SRR6438335	SRX3529710	WGS	RANDOM	GENOMIC	PAIRED	1.55	1.55	489	ILLUMINA	Illumina MiSeq
800	SRS2805261	Escherichia coli	PRJNA268206	SRR6438334	SRX3529709	WGS	RANDOM	GENOMIC	PAIRED	1.73	1.73	489	ILLUMINA	Illumina MiSeq
801	SRS2805262	Escherichia coli	PRJNA268206	SRR6438338	SRX3529713	WGS	RANDOM	GENOMIC	PAIRED	1.13	1.13	491	ILLUMINA	Illumina MiSeq
802	SRS2805264	Escherichia coli	PRJNA268206	SRR6438337	SRX3529712	WGS	RANDOM	GENOMIC	PAIRED	1.4	1.4	479	ILLUMINA	Illumina MiSeq
803	SRS2817180	Escherichia coli	PRJNA268206	SRR6452932	SRX3543826	WGS	RANDOM	GENOMIC	PAIRED	1.42	1.42	458	ILLUMINA	Illumina MiSeq
804	SRS2823391	Escherichia coli	PRJNA268206	SRR6459173	SRX3549420	WGS	RANDOM	GENOMIC	PAIRED	1.29	1.29	479	ILLUMINA	Illumina MiSeq
805	SRS2823447	Escherichia coli	PRJNA268206	SRR6459230	SRX3549477	WGS	RANDOM	GENOMIC	PAIRED	1.54	1.54	488	ILLUMINA	Illumina MiSeq
806	SRS2853408	Escherichia coli	PRJNA268206	SRR6495061	SRX3584387	WGS	RANDOM	GENOMIC	PAIRED	1.66	1.66	484	ILLUMINA	Illumina MiSeq
807	SRS2853429	Escherichia coli	PRJNA268206	SRR6495087	SRX3584413	WGS	RANDOM	GENOMIC	PAIRED	1.32	1.32	490	ILLUMINA	Illumina MiSeq
808	SRS2853437	Escherichia coli	PRJNA268206	SRR6495095	SRX3584421	WGS	RANDOM	GENOMIC	PAIRED	1.55	1.55	489	ILLUMINA	Illumina MiSeq
809	SRS2853463	Escherichia coli	PRJNA268206	SRR6495201	SRX3584527	WGS	RANDOM	GENOMIC	PAIRED	1.55	1.55	488	ILLUMINA	Illumina MiSeq
810	SRS2853911	Escherichia coli	PRJNA268206	SRR6495743	SRX3585045	WGS	RANDOM	GENOMIC	PAIRED	1.28	1.28	488	ILLUMINA	Illumina MiSeq
811	SRS2855449	Escherichia coli	PRJNA268206	SRR6497975	SRX3586925	WGS	RANDOM	GENOMIC	PAIRED	2.19	2.19	482	ILLUMINA	Illumina MiSeq
812	SRS2857951	Escherichia coli	PRJNA268206	SRR6495726	SRX3585028	WGS	RANDOM	GENOMIC	PAIRED	1.47	1.47	480	ILLUMINA	Illumina MiSeq
813	SRS2932360	Escherichia coli	PRJNA268206	SRR6696807	SRX3671055	WGS	RANDOM	GENOMIC	PAIRED	1.72	1.72	491	ILLUMINA	Illumina MiSeq
814	SRS3029967	Escherichia coli	PRJNA268206	SRR6818901	SRX3775833	WGS	RANDOM	GENOMIC	PAIRED	1.1	1.1	491	ILLUMINA	Illumina MiSeq
815	SRS3045764	Escherichia coli	PRJNA268206	SRR6837716	SRX3793581	WGS	RANDOM	GENOMIC	PAIRED	1.05	1.05	485	ILLUMINA	Illumina MiSeq
816	SRS3118031	Escherichia coli	PRJNA268206	SRR6932667	SRX3877958	WGS	RANDOM	GENOMIC	PAIRED	2.07	2.07	445	ILLUMINA	Illumina MiSeq
817	SRS3153448	Escherichia coli	PRJNA268206	SRR6976837	SRX3918417	WGS	RANDOM	GENOMIC	PAIRED	1.53	1.53	485	ILLUMINA	Illumina MiSeq
818	SRS3160080	Escherichia coli	PRJNA268206	SRR6986381	SRX3926115	WGS	RANDOM	GENOMIC	PAIRED	1.68	1.68	493	ILLUMINA	Illumina MiSeq
819	SRS3160089	Escherichia coli	PRJNA268206	SRR6986390	SRX3926124	WGS	RANDOM	GENOMIC	PAIRED	1.31	1.31	492	ILLUMINA	Illumina MiSeq
820	SRS3174848	Escherichia coli	PRJNA268206	SRR7011851	SRX3944315	WGS	RANDOM	GENOMIC	PAIRED	1.15	1.15	491	ILLUMINA	Illumina MiSeq
821	SRS3244634	Escherichia coli	PRJNA268206	SRR7095830	SRX4024241	WGS	RANDOM	GENOMIC	PAIRED	1.65	1.65	296	ILLUMINA	Illumina MiSeq
822	SRS3291083	Escherichia coli	PRJNA268206	SRR7154650	SRX4073882	WGS	RANDOM	GENOMIC	PAIRED	1.54	1.54	486	ILLUMINA	Illumina MiSeq
823	SRS3321834	Escherichia coli	PRJNA268206	SRR7189317	SRX4106041	WGS	RANDOM	GENOMIC	PAIRED	1.88	1.88	482	ILLUMINA	Illumina MiSeq
824	SRS3332068	Escherichia coli	PRJNA268206	SRR7207854	SRX4116789	WGS	RANDOM	GENOMIC	PAIRED	2.25	2.25	456	ILLUMINA	Illumina MiSeq
825	SRS3383042	Escherichia coli	PRJNA268206	SRR7267494	SRX4171333	WGS	RANDOM	GENOMIC	PAIRED	1.4	1.4	485	ILLUMINA	Illumina MiSeq
826	SRS3383076	Escherichia coli	PRJNA268206	SRR7267529	SRX4171368	WGS	RANDOM	GENOMIC	PAIRED	1.96	1.96	483	ILLUMINA	Illumina MiSeq
827	SRS3383086	Escherichia coli	PRJNA268206	SRR7267540	SRX4171379	WGS	RANDOM	GENOMIC	PAIRED	1.54	1.54	489	ILLUMINA	Illumina MiSeq
828	SRS3399480	Escherichia coli	PRJNA268206	SRR7284568	SRX4188108	WGS	RANDOM	GENOMIC	PAIRED	1.72	1.72	483	ILLUMINA	Illumina MiSeq
829	SRS3443738	Escherichia coli	PRJNA268206	SRR7406086	SRX4277658	WGS	RANDOM	GENOMIC	PAIRED	2.16	2.16	482	ILLUMINA	Illumina MiSeq
830	SRS3464540	Escherichia coli	PRJNA268206	SRR7439030	SRX4309758	WGS	RANDOM	GENOMIC	PAIRED	1.04	1.04	493	ILLUMINA	Illumina MiSeq
831	SRS3464642	Escherichia coli	PRJNA268206	SRR7439132	SRX4309860	WGS	RANDOM	GENOMIC	PAIRED	1.53	1.53	487	ILLUMINA	Illumina MiSeq
832	SRS3466213	Escherichia coli	PRJNA268206	SRR7439295	SRX4310023	WGS	RANDOM	GENOMIC	PAIRED	1.85	1.85	491	ILLUMINA	Illumina MiSeq
833	SRS3466341	Escherichia coli	PRJNA268206	SRR7439323	SRX4310051	WGS	RANDOM	GENOMIC	PAIRED	1.72	1.72	489	ILLUMINA	Illumina MiSeq
834	SRS3551400	Escherichia coli	PRJNA268206	SRR7527889	SRX4396219	WGS	RANDOM	GENOMIC	PAIRED	1.02	1.02	491	ILLUMINA	Illumina MiSeq
835	SRS3563295	Escherichia coli	PRJNA268206	SRR7543355	SRX4409662	WGS	RANDOM	GENOMIC	PAIRED	1.7	1.7	488	ILLUMINA	Illumina MiSeq
836	SRS3563296	Escherichia coli	PRJNA268206	SRR7543356	SRX4409663	WGS	RANDOM	GENOMIC	PAIRED	1.57	1.57	484	ILLUMINA	Illumina MiSeq
837	SRS3563297	Escherichia coli	PRJNA268206	SRR7543357	SRX4409664	WGS	RANDOM	GENOMIC	PAIRED	3.37	3.37	467	ILLUMINA	Illumina MiSeq
838	SRS3563301	Escherichia coli	PRJNA268206	SRR7543361	SRX4409668	WGS	RANDOM	GENOMIC	PAIRED	2.09	2.09	483	ILLUMINA	Illumina MiSeq
839	SRS3563306	Escherichia coli	PRJNA268206	SRR7543352	SRX4409659	WGS	RANDOM	GENOMIC	PAIRED	1.61	1.61	487	ILLUMINA	Illumina MiSeq
840	SRS3611909	Escherichia coli	PRJNA268206	SRR7624170	SRX4488091	WGS	RANDOM	GENOMIC	PAIRED	2.62	2.62	484	ILLUMINA	Illumina MiSeq
841	SRS3637639	Escherichia coli	PRJNA268206	SRR7657527	SRX4519159	WGS	RANDOM	GENOMIC	PAIRED	4.94	4.94	439	ILLUMINA	Illumina MiSeq
842	SRS3637640	Escherichia coli	PRJNA268206	SRR7657528	SRX4519160	WGS	RANDOM	GENOMIC	PAIRED	1.71	1.71	489	ILLUMINA	Illumina MiSeq
843	SRS3695364	Escherichia coli	PRJNA268206	SRR7724523	SRX4581035	WGS	RANDOM	GENOMIC	PAIRED	1.12	1.12	485	ILLUMINA	Illumina MiSeq
844	SRS3695371	Escherichia coli	PRJNA268206	SRR7724529	SRX4581041	WGS	RANDOM	GENOMIC	PAIRED	1.38	1.38	488	ILLUMINA	Illumina MiSeq
845	SRS3695373	Escherichia coli	PRJNA268206	SRR7724530	SRX4581042	WGS	RANDOM	GENOMIC	PAIRED	1.26	1.26	485	ILLUMINA	Illumina MiSeq
846	SRS3717582	Escherichia coli	PRJNA268206	SRR7758384	SRX4614171	WGS	RANDOM	GENOMIC	PAIRED	1.85	1.85	481	ILLUMINA	Illumina MiSeq
847	SRS3718186	Escherichia coli	PRJNA268206	SRR7759294	SRX4615030	WGS	RANDOM	GENOMIC	PAIRED	1.85	1.85	488	ILLUMINA	Illumina MiSeq
848	SRS3718208	Escherichia coli	PRJNA268206	SRR7759383	SRX4615054	WGS	RANDOM	GENOMIC	PAIRED	2.15	2.15	489	ILLUMINA	Illumina MiSeq
849	SRS3771789	Escherichia coli	PRJNA268206	SRR7827021	SRX4677990	WGS	RANDOM	GENOMIC	PAIRED	1.23	1.23	491	ILLUMINA	Illumina MiSeq
850	SRS3771797	Escherichia coli	PRJNA268206	SRR7827029	SRX4677998	WGS	RANDOM	GENOMIC	PAIRED	2.72	2.72	486	ILLUMINA	Illumina MiSeq
851	SRS3807091	Escherichia coli	PRJNA268206	SRR7883775	SRX4722006	WGS	RANDOM	GENOMIC	PAIRED	3.01	3.01	482	ILLUMINA	Illumina MiSeq
852	SRS3929953	Escherichia coli	PRJNA268206	SRR8050357	SRX4880055	WGS	RANDOM	GENOMIC	PAIRED	1.26	1.26	485	ILLUMINA	Illumina MiSeq
853	SRS3929956	Escherichia coli	PRJNA268206	SRR8050360	SRX4880058	WGS	RANDOM	GENOMIC	PAIRED	1.68	1.68	466	ILLUMINA	Illumina MiSeq
854	SRS3981268	Escherichia coli	PRJNA268206	SRR8110793	SRX4937316	WGS	RANDOM	GENOMIC	PAIRED	2.74	2.74	481	ILLUMINA	Illumina MiSeq
855	SRS3981325	Escherichia coli	PRJNA268206	SRR8110902	SRX4937425	WGS	RANDOM	GENOMIC	PAIRED	2.67	2.67	488	ILLUMINA	Illumina MiSeq
856	SRS3994108	Escherichia coli	PRJNA268206	SRR8131423	SRX4952543	WGS	RANDOM	GENOMIC	PAIRED	2.06	2.06	488	ILLUMINA	Illumina MiSeq
857	SRS4058751	Escherichia coli	PRJNA268206	SRR8208089	SRX5027327	WGS	RANDOM	GENOMIC	PAIRED	1.24	1.24	480	ILLUMINA	Illumina MiSeq
858	SRS4071770	Escherichia coli	PRJNA268206	SRR8236484	SRX5054748	WGS	RANDOM	GENOMIC	PAIRED	1.86	1.86	485	ILLUMINA	Illumina MiSeq
859	SRS4082221	Escherichia coli	PRJNA268206	SRR8249014	SRX5066830	WGS	RANDOM	GENOMIC	PAIRED	1.56	1.56	457	ILLUMINA	Illumina MiSeq
860	SRS4139568	Escherichia coli	PRJNA268206	SRR8313091	SRX5126447	WGS	RANDOM	GENOMIC	PAIRED	1.57	1.57	486	ILLUMINA	Illumina MiSeq
861	SRS4139569	Escherichia coli	PRJNA268206	SRR8313092	SRX5126448	WGS	RANDOM	GENOMIC	PAIRED	2.18	2.18	477	ILLUMINA	Illumina MiSeq
862	SRS4139578	Escherichia coli	PRJNA268206	SRR8313101	SRX5126457	WGS	RANDOM	GENOMIC	PAIRED	1.81	1.81	477	ILLUMINA	Illumina MiSeq
863	SRS4197574	Escherichia coli	PRJNA268206	SRR8381537	SRX5191489	WGS	RANDOM	GENOMIC	PAIRED	1.28	1.28	486	ILLUMINA	Illumina MiSeq
864	SRS4263867	Escherichia coli	PRJNA268206	SRR8456384	SRX5263038	WGS	RANDOM	GENOMIC	PAIRED	1.43	1.43	449	ILLUMINA	Illumina MiSeq
865	SRS4263913	Escherichia coli	PRJNA268206	SRR8456430	SRX5263084	WGS	RANDOM	GENOMIC	PAIRED	1.03	1.03	482	ILLUMINA	Illumina MiSeq
866	SRS4272040	Escherichia coli	PRJNA268206	SRR8464767	SRX5271345	WGS	RANDOM	GENOMIC	PAIRED	1.87	1.87	478	ILLUMINA	Illumina MiSeq
867	SRS4372395	Escherichia coli	PRJNA268206	SRR8582780	SRX5383479	WGS	RANDOM	GENOMIC	PAIRED	1.6	1.6	488	ILLUMINA	Illumina MiSeq
868	SRS4397746	Escherichia coli	PRJNA268206	SRR8618209	SRX5417106	WGS	RANDOM	GENOMIC	PAIRED	1.36	1.36	487	ILLUMINA	Illumina MiSeq
869	SRS4420406	Escherichia coli	PRJNA268206	SRR8645006	SRX5443269	WGS	RANDOM	GENOMIC	PAIRED	1.27	1.27	488	ILLUMINA	Illumina MiSeq
870	SRS4420407	Escherichia coli	PRJNA268206	SRR8645007	SRX5443270	WGS	RANDOM	GENOMIC	PAIRED	1.29	1.29	483	ILLUMINA	Illumina MiSeq
871	SRS4424544	Escherichia coli	PRJNA268206	SRR8649925	SRX5447650	WGS	RANDOM	GENOMIC	PAIRED	1	1	453	ILLUMINA	Illumina MiSeq
872	SRS4436156	Escherichia coli	PRJNA268206	SRR8666071	SRX5462351	WGS	RANDOM	GENOMIC	PAIRED	1.4	1.4	488	ILLUMINA	Illumina MiSeq
873	SRS4536832	Escherichia coli	PRJNA268206	SRR8784435	SRX5574273	WGS	RANDOM	GENOMIC	PAIRED	1.39	1.39	422	ILLUMINA	Illumina MiSeq
874	SRS4563995	Escherichia coli	PRJNA268206	SRR8832289	SRX5620589	WGS	RANDOM	GENOMIC	PAIRED	1.44	1.44	488	ILLUMINA	Illumina MiSeq
875	SRS4572021	Escherichia coli	PRJNA268206	SRR8838478	SRX5626476	WGS	RANDOM	GENOMIC	PAIRED	1.17	1.17	489	ILLUMINA	Illumina MiSeq
876	SRS4572157	Escherichia coli	PRJNA268206	SRR8838616	SRX5626614	WGS	RANDOM	GENOMIC	PAIRED	1.22	1.22	488	ILLUMINA	Illumina MiSeq
877	SRS4572749	Escherichia coli	PRJNA268206	SRR8839642	SRX5627568	WGS	RANDOM	GENOMIC	PAIRED	1.7	1.7	477	ILLUMINA	Illumina MiSeq
878	SRS4596092	Escherichia coli	PRJNA268206	SRR8863387	SRX5650800	WGS	RANDOM	GENOMIC	PAIRED	1.17	1.17	471	ILLUMINA	Illumina MiSeq
879	SRS4628186	Escherichia coli	PRJNA268206	SRR8902443	SRX5688287	WGS	RANDOM	GENOMIC	PAIRED	2.07	2.07	491	ILLUMINA	Illumina MiSeq
880	SRS4636193	Escherichia coli	PRJNA268206	SRR8915531	SRX5696985	WGS	RANDOM	GENOMIC	PAIRED	1.79	1.79	485	ILLUMINA	Illumina MiSeq
881	SRS4644252	Escherichia coli	PRJNA268206	SRR8923532	SRX5704777	WGS	RANDOM	GENOMIC	PAIRED	1.55	1.55	473	ILLUMINA	Illumina MiSeq
882	SRS4644260	Escherichia coli	PRJNA268206	SRR8923540	SRX5704785	WGS	RANDOM	GENOMIC	PAIRED	1.87	1.87	484	ILLUMINA	Illumina MiSeq
883	SRS4661058	Escherichia coli	PRJNA268206	SRR8942646	SRX5722845	WGS	RANDOM	GENOMIC	PAIRED	1.31	1.31	476	ILLUMINA	Illumina MiSeq
884	SRS4663157	Escherichia coli	PRJNA268206	SRR8944960	SRX5725092	WGS	RANDOM	GENOMIC	PAIRED	1.73	1.73	481	ILLUMINA	Illumina MiSeq
885	SRS4667627	Escherichia coli	PRJNA268206	SRR8950120	SRX5730068	WGS	RANDOM	GENOMIC	PAIRED	1.17	1.17	489	ILLUMINA	Illumina MiSeq
886	SRS4667632	Escherichia coli	PRJNA268206	SRR8950125	SRX5730073	WGS	RANDOM	GENOMIC	PAIRED	1.15	1.15	491	ILLUMINA	Illumina MiSeq
887	SRS4667759	Escherichia coli	PRJNA268206	SRR8950252	SRX5730200	WGS	RANDOM	GENOMIC	PAIRED	1.11	1.11	488	ILLUMINA	Illumina MiSeq
888	SRS4694218	Escherichia coli	PRJNA268206	SRR8979727	SRX5759081	WGS	RANDOM	GENOMIC	PAIRED	1.96	1.96	488	ILLUMINA	Illumina MiSeq
889	SRS4694219	Escherichia coli	PRJNA268206	SRR8979728	SRX5759082	WGS	RANDOM	GENOMIC	PAIRED	1.64	1.64	489	ILLUMINA	Illumina MiSeq
890	SRS4694220	Escherichia coli	PRJNA268206	SRR8979729	SRX5759083	WGS	RANDOM	GENOMIC	PAIRED	1.79	1.79	487	ILLUMINA	Illumina MiSeq
891	SRS4694221	Escherichia coli	PRJNA268206	SRR8979730	SRX5759084	WGS	RANDOM	GENOMIC	PAIRED	2.5	2.5	484	ILLUMINA	Illumina MiSeq
892	SRS4699897	Escherichia coli	PRJNA268206	SRR8986306	SRX5765518	WGS	RANDOM	GENOMIC	PAIRED	1.96	1.96	485	ILLUMINA	Illumina MiSeq
893	SRS4709076	Escherichia coli	PRJNA268206	SRR8996707	SRX5775588	WGS	RANDOM	GENOMIC	PAIRED	1.02	1.02	486	ILLUMINA	Illumina MiSeq
894	SRS4726712	Escherichia coli	PRJNA268206	SRR9017289	SRX5795427	WGS	RANDOM	GENOMIC	PAIRED	1.7	1.7	489	ILLUMINA	Illumina MiSeq
895	SRS4743536	Escherichia coli	PRJNA268206	SRR9037379	SRX5814525	WGS	RANDOM	GENOMIC	PAIRED	2.06	2.06	480	ILLUMINA	Illumina MiSeq
896	SRS4754840	Escherichia coli	PRJNA268206	SRR9050635	SRX5827026	WGS	RANDOM	GENOMIC	PAIRED	2.24	2.24	485	ILLUMINA	Illumina MiSeq
897	SRS4779611	Escherichia coli	PRJNA268206	SRR9080513	SRX5855736	WGS	RANDOM	GENOMIC	PAIRED	1.21	1.21	487	ILLUMINA	Illumina MiSeq
898	SRS4822047	Escherichia coli	PRJNA268206	SRR9127656	SRX5901638	WGS	RANDOM	GENOMIC	PAIRED	1.44	1.44	484	ILLUMINA	Illumina MiSeq
899	SRS4822050	Escherichia coli	PRJNA268206	SRR9127659	SRX5901641	WGS	RANDOM	GENOMIC	PAIRED	1.76	1.76	483	ILLUMINA	Illumina MiSeq
900	SRS4822078	Escherichia coli	PRJNA268206	SRR9127687	SRX5901669	WGS	RANDOM	GENOMIC	PAIRED	1.61	1.61	478	ILLUMINA	Illumina MiSeq
901	SRS4827214	Escherichia coli	PRJNA268206	SRR9134229	SRX5907991	WGS	RANDOM	GENOMIC	PAIRED	2.77	2.77	473	ILLUMINA	Illumina MiSeq
902	SRS4827218	Escherichia coli	PRJNA268206	SRR9134233	SRX5907995	WGS	RANDOM	GENOMIC	PAIRED	2.38	2.38	466	ILLUMINA	Illumina MiSeq
903	SRS4889192	Escherichia coli	PRJNA268206	SRR9212658	SRX5983496	WGS	RANDOM	GENOMIC	PAIRED	1.24	1.24	489	ILLUMINA	Illumina MiSeq
904	SRS4998823	Escherichia coli	PRJNA268206	SRR9331779	SRX6098291	WGS	RANDOM	GENOMIC	PAIRED	2.41	2.41	487	ILLUMINA	Illumina MiSeq
905	SRS4998829	Escherichia coli	PRJNA268206	SRR9331785	SRX6098297	WGS	RANDOM	GENOMIC	PAIRED	1.78	1.78	486	ILLUMINA	Illumina MiSeq
906	SRS5035861	Escherichia coli	PRJNA268206	SRR9611941	SRX6375069	WGS	RANDOM	GENOMIC	PAIRED	1.76	1.76	483	ILLUMINA	Illumina MiSeq
907	SRS5063200	Escherichia coli	PRJNA268206	SRR9643380	SRX6405199	WGS	RANDOM	GENOMIC	PAIRED	1.67	1.67	481	ILLUMINA	Illumina MiSeq
908	SRS5102846	Escherichia coli	PRJNA268206	SRR9689837	SRX6449219	WGS	RANDOM	GENOMIC	PAIRED	1.3	1.3	482	ILLUMINA	Illumina MiSeq
909	SRS5102869	Escherichia coli	PRJNA268206	SRR9689860	SRX6449242	WGS	RANDOM	GENOMIC	PAIRED	1.34	1.34	485	ILLUMINA	Illumina MiSeq
910	SRS5138286	Escherichia coli	PRJNA268206	SRR9732245	SRX6489480	WGS	RANDOM	GENOMIC	PAIRED	1.22	1.22	502	ILLUMINA	Illumina MiSeq
911	SRS5151747	Escherichia coli	PRJNA268206	SRR9829538	SRX6586052	WGS	RANDOM	GENOMIC	PAIRED	1.2	1.2	490	ILLUMINA	Illumina MiSeq
912	SRS5151753	Escherichia coli	PRJNA268206	SRR9829544	SRX6586058	WGS	RANDOM	GENOMIC	PAIRED	1.45	1.45	488	ILLUMINA	Illumina MiSeq
913	SRS5208667	Escherichia coli	PRJNA268206	SRR9895560	SRX6647927	WGS	RANDOM	GENOMIC	PAIRED	2.14	2.14	477	ILLUMINA	Illumina MiSeq
914	SRS5220826	Escherichia coli	PRJNA268206	SRR9910979	SRX6660365	WGS	RANDOM	GENOMIC	PAIRED	1.01	1.01	409	ILLUMINA	Illumina MiSeq
915	SRS5248570	Escherichia coli	PRJNA268206	SRR9942493	SRX6691041	WGS	RANDOM	GENOMIC	PAIRED	1.11	1.11	471	ILLUMINA	Illumina MiSeq
916	SRS5248572	Escherichia coli	PRJNA268206	SRR9942495	SRX6691043	WGS	RANDOM	GENOMIC	PAIRED	1.21	1.21	477	ILLUMINA	Illumina MiSeq
917	SRS5261600	Escherichia coli	PRJNA268206	SRR9960154	SRX6707699	WGS	RANDOM	GENOMIC	PAIRED	1.52	1.52	480	ILLUMINA	Illumina MiSeq
918	SRS5272810	Escherichia coli	PRJNA268206	SRR9973070	SRX6720392	WGS	RANDOM	GENOMIC	PAIRED	1.84	1.84	411	ILLUMINA	Illumina MiSeq
919	SRS5294377	Escherichia coli	PRJNA268206	SRR10005231	SRX6743573	WGS	RANDOM	GENOMIC	PAIRED	1.91	1.91	483	ILLUMINA	Illumina MiSeq
920	SRS5294386	Escherichia coli	PRJNA268206	SRR10005240	SRX6743582	WGS	RANDOM	GENOMIC	PAIRED	1.5	1.5	469	ILLUMINA	Illumina MiSeq
921	SRS5311620	Escherichia coli	PRJNA268206	SRR10027226	SRX6763468	WGS	RANDOM	GENOMIC	PAIRED	1.43	1.43	488	ILLUMINA	Illumina MiSeq
922	SRS5326735	Escherichia coli	PRJNA268206	SRR10045200	SRX6779805	WGS	RANDOM	GENOMIC	PAIRED	1.45	1.45	476	ILLUMINA	Illumina MiSeq
923	SRS5326748	Escherichia coli	PRJNA268206	SRR10045213	SRX6779818	WGS	RANDOM	GENOMIC	PAIRED	1.54	1.54	474	ILLUMINA	Illumina MiSeq
924	SRS5326750	Escherichia coli	PRJNA268206	SRR10045215	SRX6779820	WGS	RANDOM	GENOMIC	PAIRED	1.39	1.39	465	ILLUMINA	Illumina MiSeq
925	SRS5330229	Escherichia coli	PRJNA268206	SRR10049743	SRX6784144	WGS	RANDOM	GENOMIC	PAIRED	1.54	1.54	471	ILLUMINA	Illumina MiSeq
926	SRS5330232	Escherichia coli	PRJNA268206	SRR10049746	SRX6784147	WGS	RANDOM	GENOMIC	PAIRED	1.72	1.72	482	ILLUMINA	Illumina MiSeq
927	SRS5330247	Escherichia coli	PRJNA268206	SRR10049761	SRX6784162	WGS	RANDOM	GENOMIC	PAIRED	1.27	1.27	472	ILLUMINA	Illumina MiSeq
928	SRS5338267	Escherichia coli	PRJNA268206	SRR10062484	SRX6796378	WGS	RANDOM	GENOMIC	PAIRED	3.02	3.02	479	ILLUMINA	Illumina MiSeq
929	SRS5338564	Escherichia coli	PRJNA268206	SRR10062781	SRX6796675	WGS	RANDOM	GENOMIC	PAIRED	1.54	1.54	483	ILLUMINA	Illumina MiSeq
930	SRS5359084	Escherichia coli	PRJNA268206	SRR10082243	SRX6815254	WGS	RANDOM	GENOMIC	PAIRED	1.79	1.79	445	ILLUMINA	Illumina MiSeq
931	SRS5421012	Escherichia coli	PRJNA268206	SRR10162575	SRX6887965	WGS	RANDOM	GENOMIC	PAIRED	1.36	1.36	456	ILLUMINA	Illumina MiSeq
932	SRS5423987	Escherichia coli	PRJNA268206	SRR10166241	SRX6891008	WGS	RANDOM	GENOMIC	PAIRED	1.38	1.38	481	ILLUMINA	Illumina MiSeq
933	SRS5444419	Escherichia coli	PRJNA268206	SRR10192532	SRX6912812	WGS	RANDOM	GENOMIC	PAIRED	1.87	1.87	463	ILLUMINA	Illumina MiSeq
934	SRS5444431	Escherichia coli	PRJNA268206	SRR10192544	SRX6912824	WGS	RANDOM	GENOMIC	PAIRED	1.53	1.53	471	ILLUMINA	Illumina MiSeq
935	SRS5444432	Escherichia coli	PRJNA268206	SRR10192545	SRX6912825	WGS	RANDOM	GENOMIC	PAIRED	2.02	2.02	467	ILLUMINA	Illumina MiSeq
936	SRS5448422	Escherichia coli	PRJNA268206	SRR10197206	SRX6917348	WGS	RANDOM	GENOMIC	PAIRED	1.1	1.1	491	ILLUMINA	Illumina MiSeq
937	SRS5479867	Escherichia coli	PRJNA268206	SRR10233001	SRX6952300	WGS	RANDOM	GENOMIC	PAIRED	1.76	1.76	475	ILLUMINA	Illumina MiSeq
938	SRS5585974	Escherichia coli	PRJNA268206	SRR10360568	SRX7069703	WGS	RANDOM	GENOMIC	PAIRED	1.18	1.18	487	ILLUMINA	Illumina MiSeq
939	SRS5585977	Escherichia coli	PRJNA268206	SRR10360571	SRX7069706	WGS	RANDOM	GENOMIC	PAIRED	1.23	1.23	482	ILLUMINA	Illumina MiSeq
940	SRS5585978	Escherichia coli	PRJNA268206	SRR10360572	SRX7069707	WGS	RANDOM	GENOMIC	PAIRED	1.47	1.47	479	ILLUMINA	Illumina MiSeq
941	SRS5586317	Escherichia coli	PRJNA268206	SRR10360912	SRX7070046	WGS	RANDOM	GENOMIC	PAIRED	1.95	1.95	482	ILLUMINA	Illumina MiSeq
942	SRS5611148	Escherichia coli	PRJNA268206	SRR10398633	SRX7098886	WGS	RANDOM	GENOMIC	PAIRED	1.23	1.23	471	ILLUMINA	Illumina MiSeq
943	SRS5611215	Escherichia coli	PRJNA268206	SRR10398731	SRX7098953	WGS	RANDOM	GENOMIC	PAIRED	1.02	1.02	469	ILLUMINA	Illumina MiSeq
944	SRS5640102	Escherichia coli	PRJNA268206	SRR10434799	SRX7130758	WGS	RANDOM	GENOMIC	PAIRED	2.61	2.61	487	ILLUMINA	Illumina MiSeq
945	SRS5640282	Escherichia coli	PRJNA268206	SRR10435104	SRX7130938	WGS	RANDOM	GENOMIC	PAIRED	1.71	1.71	485	ILLUMINA	Illumina MiSeq
946	SRS5698760	Escherichia coli	PRJNA268206	SRR10503799	SRX7192752	WGS	RANDOM	GENOMIC	PAIRED	2.19	2.19	483	ILLUMINA	Illumina MiSeq
947	SRS5758631	Escherichia coli	PRJNA268206	SRR10582795	SRX7263134	WGS	RANDOM	GENOMIC	PAIRED	1.58	1.58	489	ILLUMINA	Illumina MiSeq
948	SRS5776830	Escherichia coli	PRJNA268206	SRR10603405	SRX7283013	WGS	RANDOM	GENOMIC	PAIRED	1.8	1.8	475	ILLUMINA	Illumina MiSeq
949	SRS5787032	Escherichia coli	PRJNA268206	SRR10614571	SRX7293732	WGS	RANDOM	GENOMIC	PAIRED	1.42	1.42	485	ILLUMINA	Illumina MiSeq
950	SRS5787709	Escherichia coli	PRJNA268206	SRR10615248	SRX7294409	WGS	RANDOM	GENOMIC	PAIRED	1.19	1.19	481	ILLUMINA	Illumina MiSeq
951	SRS5845992	Escherichia coli	PRJNA268206	SRR10721611	SRX7398210	WGS	RANDOM	GENOMIC	PAIRED	1.18	1.18	469	ILLUMINA	Illumina MiSeq
952	SRS5872394	Escherichia coli	PRJNA268206	SRR10751482	SRX7426294	WGS	RANDOM	GENOMIC	PAIRED	1.42	1.42	479	ILLUMINA	Illumina MiSeq
953	SRS5880475	Escherichia coli	PRJNA268206	SRR10761071	SRX7435287	WGS	RANDOM	GENOMIC	PAIRED	1.51	1.51	397	ILLUMINA	Illumina MiSeq
954	SRS5880477	Escherichia coli	PRJNA268206	SRR10761073	SRX7435289	WGS	RANDOM	GENOMIC	PAIRED	1.51	1.51	483	ILLUMINA	Illumina MiSeq
955	SRS5880478	Escherichia coli	PRJNA268206	SRR10761074	SRX7435290	WGS	RANDOM	GENOMIC	PAIRED	2.49	2.49	405	ILLUMINA	Illumina MiSeq
956	SRS6005544	Escherichia coli	PRJNA268206	SRR10901340	SRX7569515	WGS	RANDOM	GENOMIC	PAIRED	1.62	1.62	479	ILLUMINA	Illumina MiSeq
957	SRS6078451	Escherichia coli	PRJNA268206	SRR10987417	SRX7648874	WGS	RANDOM	GENOMIC	PAIRED	1.21	1.21	486	ILLUMINA	Illumina MiSeq
958	SRS6118541	Escherichia coli	PRJNA268206	SRR11040675	SRX7692449	WGS	RANDOM	GENOMIC	PAIRED	1.29	1.29	477	ILLUMINA	Illumina MiSeq
959	SRS6128130	Escherichia coli	PRJNA268206	SRR11058073	SRX7704054	WGS	RANDOM	GENOMIC	PAIRED	2.51	2.51	450	ILLUMINA	Illumina MiSeq
960	SRS6234619	Escherichia coli	PRJNA268206	SRR11210255	SRX7823198	WGS	RANDOM	GENOMIC	PAIRED	1.62	1.62	486	ILLUMINA	Illumina MiSeq
961	SRS6239191	Escherichia coli	PRJNA268206	SRR11215737	SRX7828092	WGS	RANDOM	GENOMIC	PAIRED	1.18	1.18	474	ILLUMINA	Illumina MiSeq
962	SRS6249647	Escherichia coli	PRJNA268206	SRR11232365	SRX7844248	WGS	RANDOM	GENOMIC	PAIRED	1.76	1.76	485	ILLUMINA	Illumina MiSeq
963	SRS6267856	Escherichia coli	PRJNA268206	SRR11248367	SRX7858775	WGS	RANDOM	GENOMIC	PAIRED	2.42	2.42	464	ILLUMINA	Illumina MiSeq
964	SRS6298728	Escherichia coli	PRJNA268206	SRR11283319	SRX7889326	WGS	RANDOM	GENOMIC	PAIRED	1.41	1.41	463	ILLUMINA	Illumina MiSeq
965	SRS779679	Escherichia coli	PRJNA268206	SRR1693395	SRX796219	WGS	RANDOM	GENOMIC	PAIRED	1.18	1.18	485	ILLUMINA	Illumina MiSeq
966	SRS992231	Escherichia coli	PRJNA268206	SRR2102297	SRX1096919	WGS	RANDOM	GENOMIC	PAIRED	1.22	1.22	457	ILLUMINA	Illumina MiSeq
967	SRS993207	Escherichia coli	PRJNA268206	SRR2103770	SRX1098282	WGS	RANDOM	GENOMIC	PAIRED	1.38	1.38	442	ILLUMINA	Illumina MiSeq
968	SRS993208	Escherichia coli	PRJNA268206	SRR2103769	SRX1098281	WGS	RANDOM	GENOMIC	PAIRED	1	1	476	ILLUMINA	Illumina MiSeq
969	SRS993222	Escherichia coli	PRJNA268206	SRR2103772	SRX1098284	WGS	RANDOM	GENOMIC	PAIRED	1.48	1.48	448	ILLUMINA	Illumina MiSeq
970	SRS993225	Escherichia coli	PRJNA268206	SRR2103805	SRX1098317	WGS	RANDOM	GENOMIC	PAIRED	1.12	1.12	417	ILLUMINA	Illumina MiSeq
971	SRS993226	Escherichia coli	PRJNA268206	SRR2103804	SRX1098316	WGS	RANDOM	GENOMIC	PAIRED	1.29	1.29	462	ILLUMINA	Illumina MiSeq
972	SRS993228	Escherichia coli	PRJNA268206	SRR2103802	SRX1098314	WGS	RANDOM	GENOMIC	PAIRED	1.56	1.56	429	ILLUMINA	Illumina MiSeq
973	SRS993229	Escherichia coli	PRJNA268206	SRR2103801	SRX1098313	WGS	RANDOM	GENOMIC	PAIRED	1.17	1.17	448	ILLUMINA	Illumina MiSeq
974	SRS993230	Escherichia coli	PRJNA268206	SRR2103800	SRX1098312	WGS	RANDOM	GENOMIC	PAIRED	1.24	1.24	443	ILLUMINA	Illumina MiSeq
975	SRS995554	Escherichia coli	PRJNA268206	SRR2107353	SRX1101136	WGS	RANDOM	GENOMIC	PAIRED	1.12	1.12	489	ILLUMINA	Illumina MiSeq
976	SRS995559	Escherichia coli	PRJNA268206	SRR2107360	SRX1101144	WGS	RANDOM	GENOMIC	PAIRED	1.15	1.15	484	ILLUMINA	Illumina MiSeq
977	SRS995561	Escherichia coli	PRJNA268206	SRR2107359	SRX1101142	WGS	RANDOM	GENOMIC	PAIRED	1.09	1.09	488	ILLUMINA	Illumina MiSeq
978	SRS995563	Escherichia coli	PRJNA268206	SRR2107358	SRX1101141	WGS	RANDOM	GENOMIC	PAIRED	1.2	1.2	479	ILLUMINA	Illumina MiSeq
979	SRS836789	Escherichia coli	PRJNA274331	SRR1788131	SRX865621	WGS	RANDOM	GENOMIC	PAIRED	1.7	1.7	302	ILLUMINA	Illumina HiSeq 2500
980	SRS836790	Escherichia coli	PRJNA274331	SRR1788129	SRX865619	WGS	RANDOM	GENOMIC	PAIRED	1.47	1.47	302	ILLUMINA	Illumina HiSeq 2500
981	SRS836791	Escherichia coli	PRJNA274331	SRR1788130	SRX865620	WGS	RANDOM	GENOMIC	PAIRED	1.73	1.73	302	ILLUMINA	Illumina HiSeq 2500
982	SRS836792	Escherichia coli	PRJNA274331	SRR1788127	SRX865617	WGS	RANDOM	GENOMIC	PAIRED	1.41	1.41	302	ILLUMINA	Illumina HiSeq 2500
983	SRS836793	Escherichia coli	PRJNA274331	SRR1788128	SRX865618	WGS	RANDOM	GENOMIC	PAIRED	1.17	1.17	302	ILLUMINA	Illumina HiSeq 2500
984	SRS836794	Escherichia coli	PRJNA274331	SRR1788126	SRX865616	WGS	RANDOM	GENOMIC	PAIRED	1.17	1.17	302	ILLUMINA	Illumina HiSeq 2500
985	SRS836795	Escherichia coli	PRJNA274331	SRR1788125	SRX865615	WGS	RANDOM	GENOMIC	PAIRED	1.37	1.37	302	ILLUMINA	Illumina HiSeq 2500
986	SRS836796	Escherichia coli	PRJNA274331	SRR1788124	SRX865614	WGS	RANDOM	GENOMIC	PAIRED	1.11	1.11	302	ILLUMINA	Illumina HiSeq 2500
987	SRS836797	Escherichia coli	PRJNA274331	SRR1788123	SRX865613	WGS	RANDOM	GENOMIC	PAIRED	1.51	1.51	302	ILLUMINA	Illumina HiSeq 2500
988	SRS836798	Escherichia coli	PRJNA274331	SRR1788122	SRX865612	WGS	RANDOM	GENOMIC	PAIRED	1.63	1.63	302	ILLUMINA	Illumina HiSeq 2500
989	SRS836799	Escherichia coli	PRJNA274331	SRR1788121	SRX865611	WGS	RANDOM	GENOMIC	PAIRED	1.45	1.45	302	ILLUMINA	Illumina HiSeq 2500
990	SRS836800	Escherichia coli	PRJNA274331	SRR1788120	SRX865610	WGS	RANDOM	GENOMIC	PAIRED	1.26	1.26	302	ILLUMINA	Illumina HiSeq 2500
991	SRS836801	Escherichia coli	PRJNA274331	SRR1788119	SRX865609	WGS	RANDOM	GENOMIC	PAIRED	1.79	1.79	302	ILLUMINA	Illumina HiSeq 2500
992	SRS836802	Escherichia coli	PRJNA274331	SRR1788118	SRX865608	WGS	RANDOM	GENOMIC	PAIRED	1.52	1.52	302	ILLUMINA	Illumina HiSeq 2500
993	SRS836803	Escherichia coli	PRJNA274331	SRR1788117	SRX865607	WGS	RANDOM	GENOMIC	PAIRED	1.92	1.92	302	ILLUMINA	Illumina HiSeq 2500
994	SRS836804	Escherichia coli	PRJNA274331	SRR1788116	SRX865606	WGS	RANDOM	GENOMIC	PAIRED	1.77	1.77	302	ILLUMINA	Illumina HiSeq 2500
995	SRS836807	Escherichia coli	PRJNA274331	SRR1788115	SRX865605	WGS	RANDOM	GENOMIC	PAIRED	1.46	1.46	302	ILLUMINA	Illumina HiSeq 2500
996	SRS836808	Escherichia coli	PRJNA274331	SRR1788114	SRX865604	WGS	RANDOM	GENOMIC	PAIRED	1.42	1.42	302	ILLUMINA	Illumina HiSeq 2500
997	SRS836809	Escherichia coli	PRJNA274331	SRR1788112	SRX865602	WGS	RANDOM	GENOMIC	PAIRED	1.52	1.52	302	ILLUMINA	Illumina HiSeq 2500
998	SRS836810	Escherichia coli	PRJNA274331	SRR1788111	SRX865601	WGS	RANDOM	GENOMIC	PAIRED	1.64	1.64	302	ILLUMINA	Illumina HiSeq 2500
999	SRS836811	Escherichia coli	PRJNA274331	SRR1788113	SRX865603	WGS	RANDOM	GENOMIC	PAIRED	1.59	1.59	302	ILLUMINA	Illumina HiSeq 2500
1000	SRS836812	Escherichia coli	PRJNA274331	SRR1788110	SRX865600	WGS	RANDOM	GENOMIC	PAIRED	1.16	1.16	302	ILLUMINA	Illumina HiSeq 2500
1001	SRS836813	Escherichia coli	PRJNA274331	SRR1788109	SRX865599	WGS	RANDOM	GENOMIC	PAIRED	1.43	1.43	302	ILLUMINA	Illumina HiSeq 2500
1002	SRS836814	Escherichia coli	PRJNA274331	SRR1788108	SRX865598	WGS	RANDOM	GENOMIC	PAIRED	1.67	1.67	302	ILLUMINA	Illumina HiSeq 2500
1003	SRS836815	Escherichia coli	PRJNA274331	SRR1788107	SRX865597	WGS	RANDOM	GENOMIC	PAIRED	1.88	1.88	302	ILLUMINA	Illumina HiSeq 2500
1004	SRS836816	Escherichia coli	PRJNA274331	SRR1788105	SRX865595	WGS	RANDOM	GENOMIC	PAIRED	1.48	1.48	302	ILLUMINA	Illumina HiSeq 2500
1005	SRS836817	Escherichia coli	PRJNA274331	SRR1788106	SRX865596	WGS	RANDOM	GENOMIC	PAIRED	1.87	1.87	302	ILLUMINA	Illumina HiSeq 2500
1006	SRS836818	Escherichia coli	PRJNA274331	SRR1788104	SRX865594	WGS	RANDOM	GENOMIC	PAIRED	1.44	1.44	302	ILLUMINA	Illumina HiSeq 2500
1007	SRS836819	Escherichia coli	PRJNA274331	SRR1788103	SRX865593	WGS	RANDOM	GENOMIC	PAIRED	1.49	1.49	302	ILLUMINA	Illumina HiSeq 2500
1008	SRS836820	Escherichia coli	PRJNA274331	SRR1788102	SRX865592	WGS	RANDOM	GENOMIC	PAIRED	1.94	1.94	302	ILLUMINA	Illumina HiSeq 2500
1009	SRS836821	Escherichia coli	PRJNA274331	SRR1788099	SRX865589	WGS	RANDOM	GENOMIC	PAIRED	1.54	1.54	302	ILLUMINA	Illumina HiSeq 2500
1010	SRS836822	Escherichia coli	PRJNA274331	SRR1788098	SRX865588	WGS	RANDOM	GENOMIC	PAIRED	1.39	1.39	302	ILLUMINA	Illumina HiSeq 2500
1011	SRS836823	Escherichia coli	PRJNA274331	SRR1788095	SRX865585	WGS	RANDOM	GENOMIC	PAIRED	1.53	1.53	302	ILLUMINA	Illumina HiSeq 2500
1012	SRS836824	Escherichia coli	PRJNA274331	SRR1788100	SRX865590	WGS	RANDOM	GENOMIC	PAIRED	1.38	1.38	302	ILLUMINA	Illumina HiSeq 2500
1013	SRS836826	Escherichia coli	PRJNA274331	SRR1788093	SRX865583	WGS	RANDOM	GENOMIC	PAIRED	1.11	1.11	302	ILLUMINA	Illumina HiSeq 2500
1014	SRS836827	Escherichia coli	PRJNA274331	SRR1788092	SRX865582	WGS	RANDOM	GENOMIC	PAIRED	1.3	1.3	302	ILLUMINA	Illumina HiSeq 2500
1015	SRS836828	Escherichia coli	PRJNA274331	SRR1788090	SRX865580	WGS	RANDOM	GENOMIC	PAIRED	1.7	1.7	302	ILLUMINA	Illumina HiSeq 2500
1016	SRS836829	Escherichia coli	PRJNA274331	SRR1788096	SRX865586	WGS	RANDOM	GENOMIC	PAIRED	1.62	1.62	302	ILLUMINA	Illumina HiSeq 2500
1017	SRS836830	Escherichia coli	PRJNA274331	SRR1788097	SRX865587	WGS	RANDOM	GENOMIC	PAIRED	1.56	1.56	302	ILLUMINA	Illumina HiSeq 2500
1018	SRS836831	Escherichia coli	PRJNA274331	SRR1788094	SRX865584	WGS	RANDOM	GENOMIC	PAIRED	1.69	1.69	302	ILLUMINA	Illumina HiSeq 2500
1019	SRS836833	Escherichia coli	PRJNA274331	SRR1788091	SRX865581	WGS	RANDOM	GENOMIC	PAIRED	1.68	1.68	302	ILLUMINA	Illumina HiSeq 2500
1020	SRS836834	Escherichia coli	PRJNA274331	SRR1788089	SRX865579	WGS	RANDOM	GENOMIC	PAIRED	1.82	1.82	302	ILLUMINA	Illumina HiSeq 2500
1021	SRS836835	Escherichia coli	PRJNA274331	SRR1788088	SRX865578	WGS	RANDOM	GENOMIC	PAIRED	1.63	1.63	302	ILLUMINA	Illumina HiSeq 2500
1022	SRS836836	Escherichia coli	PRJNA274331	SRR1788084	SRX865574	WGS	RANDOM	GENOMIC	PAIRED	1.62	1.62	302	ILLUMINA	Illumina HiSeq 2500
1023	SRS836837	Escherichia coli	PRJNA274331	SRR1788087	SRX865577	WGS	RANDOM	GENOMIC	PAIRED	1.67	1.67	302	ILLUMINA	Illumina HiSeq 2500
1024	SRS836838	Escherichia coli	PRJNA274331	SRR1788086	SRX865576	WGS	RANDOM	GENOMIC	PAIRED	1.59	1.59	302	ILLUMINA	Illumina HiSeq 2500
1025	SRS836839	Escherichia coli	PRJNA274331	SRR1788083	SRX865573	WGS	RANDOM	GENOMIC	PAIRED	1.5	1.5	302	ILLUMINA	Illumina HiSeq 2500
1026	SRS836840	Escherichia coli	PRJNA274331	SRR1788085	SRX865575	WGS	RANDOM	GENOMIC	PAIRED	2.16	2.16	302	ILLUMINA	Illumina HiSeq 2500
1027	SRS836841	Escherichia coli	PRJNA274331	SRR1788081	SRX865571	WGS	RANDOM	GENOMIC	PAIRED	1.57	1.57	302	ILLUMINA	Illumina HiSeq 2500
1028	SRS836842	Escherichia coli	PRJNA274331	SRR1788079	SRX865569	WGS	RANDOM	GENOMIC	PAIRED	1.92	1.92	302	ILLUMINA	Illumina HiSeq 2500
1029	SRS836843	Escherichia coli	PRJNA274331	SRR1788082	SRX865572	WGS	RANDOM	GENOMIC	PAIRED	1.62	1.62	302	ILLUMINA	Illumina HiSeq 2500
1030	SRS836844	Escherichia coli	PRJNA274331	SRR1788080	SRX865570	WGS	RANDOM	GENOMIC	PAIRED	1.69	1.69	302	ILLUMINA	Illumina HiSeq 2500
1031	SRS836845	Escherichia coli	PRJNA274331	SRR1788076	SRX865566	WGS	RANDOM	GENOMIC	PAIRED	2.12	2.12	302	ILLUMINA	Illumina HiSeq 2500
1032	SRS836846	Escherichia coli	PRJNA274331	SRR1788078	SRX865568	WGS	RANDOM	GENOMIC	PAIRED	1.93	1.93	302	ILLUMINA	Illumina HiSeq 2500
1033	SRS836847	Escherichia coli	PRJNA274331	SRR1788077	SRX865567	WGS	RANDOM	GENOMIC	PAIRED	2.34	2.34	302	ILLUMINA	Illumina HiSeq 2500
1034	SRS836848	Escherichia coli	PRJNA274331	SRR1788075	SRX865565	WGS	RANDOM	GENOMIC	PAIRED	1.63	1.63	302	ILLUMINA	Illumina HiSeq 2500
1035	SRS836849	Escherichia coli	PRJNA274331	SRR1788074	SRX865564	WGS	RANDOM	GENOMIC	PAIRED	1.35	1.35	302	ILLUMINA	Illumina HiSeq 2500
1036	SRS836850	Escherichia coli	PRJNA274331	SRR1788073	SRX865563	WGS	RANDOM	GENOMIC	PAIRED	1.44	1.44	302	ILLUMINA	Illumina HiSeq 2500
1037	SRS836852	Escherichia coli	PRJNA274331	SRR1788072	SRX865562	WGS	RANDOM	GENOMIC	PAIRED	1.58	1.58	302	ILLUMINA	Illumina HiSeq 2500
1038	SRS836853	Escherichia coli	PRJNA274331	SRR1788071	SRX865561	WGS	RANDOM	GENOMIC	PAIRED	1.14	1.14	302	ILLUMINA	Illumina HiSeq 2500
1039	SRS836855	Escherichia coli	PRJNA274331	SRR1788069	SRX865559	WGS	RANDOM	GENOMIC	PAIRED	1.55	1.55	302	ILLUMINA	Illumina HiSeq 2500
1040	SRS836856	Escherichia coli	PRJNA274331	SRR1788068	SRX865558	WGS	RANDOM	GENOMIC	PAIRED	1.77	1.77	302	ILLUMINA	Illumina HiSeq 2500
1041	SRS836857	Escherichia coli	PRJNA274331	SRR1788066	SRX865556	WGS	RANDOM	GENOMIC	PAIRED	2.18	2.18	302	ILLUMINA	Illumina HiSeq 2500
1042	SRS836858	Escherichia coli	PRJNA274331	SRR1788065	SRX865555	WGS	RANDOM	GENOMIC	PAIRED	1.82	1.82	302	ILLUMINA	Illumina HiSeq 2500
1043	SRS836859	Escherichia coli	PRJNA274331	SRR1788067	SRX865557	WGS	RANDOM	GENOMIC	PAIRED	2.09	2.09	302	ILLUMINA	Illumina HiSeq 2500
1044	SRS836860	Escherichia coli	PRJNA274331	SRR1788062	SRX865552	WGS	RANDOM	GENOMIC	PAIRED	1.81	1.81	302	ILLUMINA	Illumina HiSeq 2500
1045	SRS836861	Escherichia coli	PRJNA274331	SRR1788064	SRX865554	WGS	RANDOM	GENOMIC	PAIRED	2.02	2.02	302	ILLUMINA	Illumina HiSeq 2500
1046	SRS836862	Escherichia coli	PRJNA274331	SRR1788063	SRX865553	WGS	RANDOM	GENOMIC	PAIRED	1.63	1.63	302	ILLUMINA	Illumina HiSeq 2500
1047	SRS836863	Escherichia coli	PRJNA274331	SRR1788059	SRX865549	WGS	RANDOM	GENOMIC	PAIRED	1.54	1.54	302	ILLUMINA	Illumina HiSeq 2500
1048	SRS836864	Escherichia coli	PRJNA274331	SRR1788060	SRX865550	WGS	RANDOM	GENOMIC	PAIRED	2.38	2.38	200	ILLUMINA	Illumina HiSeq 2500
1049	SRS836865	Escherichia coli	PRJNA274331	SRR1788058	SRX865548	WGS	RANDOM	GENOMIC	PAIRED	1.65	1.65	200	ILLUMINA	Illumina HiSeq 2500
1050	SRS836866	Escherichia coli	PRJNA274331	SRR1788061	SRX865551	WGS	RANDOM	GENOMIC	PAIRED	1.77	1.77	302	ILLUMINA	Illumina HiSeq 2500
1051	SRS836867	Escherichia coli	PRJNA274331	SRR1788057	SRX865547	WGS	RANDOM	GENOMIC	PAIRED	2.1	2.1	302	ILLUMINA	Illumina HiSeq 2500
1052	SRS836868	Escherichia coli	PRJNA274331	SRR1788055	SRX865545	WGS	RANDOM	GENOMIC	PAIRED	1.79	1.79	302	ILLUMINA	Illumina HiSeq 2500
1053	SRS836869	Escherichia coli	PRJNA274331	SRR1788054	SRX865544	WGS	RANDOM	GENOMIC	PAIRED	1.71	1.71	200	ILLUMINA	Illumina HiSeq 2500
1054	SRS836870	Escherichia coli	PRJNA274331	SRR1788052	SRX865542	WGS	RANDOM	GENOMIC	PAIRED	1.83	1.83	302	ILLUMINA	Illumina HiSeq 2500
1055	SRS836871	Escherichia coli	PRJNA274331	SRR1788056	SRX865546	WGS	RANDOM	GENOMIC	PAIRED	2.16	2.16	302	ILLUMINA	Illumina HiSeq 2500
1056	SRS836872	Escherichia coli	PRJNA274331	SRR1788050	SRX865540	WGS	RANDOM	GENOMIC	PAIRED	1.67	1.67	302	ILLUMINA	Illumina HiSeq 2500
1057	SRS836873	Escherichia coli	PRJNA274331	SRR1788049	SRX865539	WGS	RANDOM	GENOMIC	PAIRED	1.64	1.64	302	ILLUMINA	Illumina HiSeq 2500
1058	SRS836874	Escherichia coli	PRJNA274331	SRR1788051	SRX865541	WGS	RANDOM	GENOMIC	PAIRED	1.73	1.73	302	ILLUMINA	Illumina HiSeq 2500
1059	SRS836875	Escherichia coli	PRJNA274331	SRR1788053	SRX865543	WGS	RANDOM	GENOMIC	PAIRED	1.55	1.55	200	ILLUMINA	Illumina HiSeq 2500
1060	SRS836878	Escherichia coli	PRJNA274331	SRR1788048	SRX865538	WGS	RANDOM	GENOMIC	PAIRED	2.41	2.41	302	ILLUMINA	Illumina HiSeq 2500
1061	SRS836879	Escherichia coli	PRJNA274331	SRR1788047	SRX865537	WGS	RANDOM	GENOMIC	PAIRED	1.43	1.43	200	ILLUMINA	Illumina HiSeq 2500
1062	SRS836880	Escherichia coli	PRJNA274331	SRR1788044	SRX865534	WGS	RANDOM	GENOMIC	PAIRED	1.16	1.16	200	ILLUMINA	Illumina HiSeq 2500
1063	SRS836881	Escherichia coli	PRJNA274331	SRR1788045	SRX865535	WGS	RANDOM	GENOMIC	PAIRED	1.42	1.42	302	ILLUMINA	Illumina HiSeq 2500
1064	SRS836882	Escherichia coli	PRJNA274331	SRR1788046	SRX865536	WGS	RANDOM	GENOMIC	PAIRED	1.82	1.82	302	ILLUMINA	Illumina HiSeq 2500
1065	SRS836883	Escherichia coli	PRJNA274331	SRR1788041	SRX865531	WGS	RANDOM	GENOMIC	PAIRED	1.03	1.03	200	ILLUMINA	Illumina HiSeq 2500
1066	SRS836884	Escherichia coli	PRJNA274331	SRR1788040	SRX865530	WGS	RANDOM	GENOMIC	PAIRED	2.24	2.24	302	ILLUMINA	Illumina HiSeq 2500
1067	SRS836885	Escherichia coli	PRJNA274331	SRR1788043	SRX865533	WGS	RANDOM	GENOMIC	PAIRED	1.22	1.22	200	ILLUMINA	Illumina HiSeq 2500
1068	SRS836886	Escherichia coli	PRJNA274331	SRR1788042	SRX865532	WGS	RANDOM	GENOMIC	PAIRED	1.12	1.12	200	ILLUMINA	Illumina HiSeq 2500
1069	SRS836887	Escherichia coli	PRJNA274331	SRR1788039	SRX865529	WGS	RANDOM	GENOMIC	PAIRED	1.31	1.31	302	ILLUMINA	Illumina HiSeq 2500
1070	SRS836888	Escherichia coli	PRJNA274331	SRR1788037	SRX865527	WGS	RANDOM	GENOMIC	PAIRED	1.63	1.63	302	ILLUMINA	Illumina HiSeq 2500
1071	SRS836889	Escherichia coli	PRJNA274331	SRR1788036	SRX865526	WGS	RANDOM	GENOMIC	PAIRED	1.42	1.42	302	ILLUMINA	Illumina HiSeq 2500
1072	SRS836891	Escherichia coli	PRJNA274331	SRR1788035	SRX865525	WGS	RANDOM	GENOMIC	PAIRED	1.89	1.89	302	ILLUMINA	Illumina HiSeq 2500
1073	SRS836894	Escherichia coli	PRJNA274331	SRR1788034	SRX865524	WGS	RANDOM	GENOMIC	PAIRED	1.7	1.7	302	ILLUMINA	Illumina HiSeq 2500
1074	SRS836895	Escherichia coli	PRJNA274331	SRR1788033	SRX865523	WGS	RANDOM	GENOMIC	PAIRED	1.46	1.46	302	ILLUMINA	Illumina HiSeq 2500
1075	SRS836896	Escherichia coli	PRJNA274331	SRR1788031	SRX865521	WGS	RANDOM	GENOMIC	PAIRED	1.2	1.2	302	ILLUMINA	Illumina HiSeq 2500
1076	SRS836897	Escherichia coli	PRJNA274331	SRR1788032	SRX865522	WGS	RANDOM	GENOMIC	PAIRED	1.52	1.52	302	ILLUMINA	Illumina HiSeq 2500
1077	SRS836898	Escherichia coli	PRJNA274331	SRR1788029	SRX865519	WGS	RANDOM	GENOMIC	PAIRED	1.59	1.59	302	ILLUMINA	Illumina HiSeq 2500
1078	SRS836899	Escherichia coli	PRJNA274331	SRR1788030	SRX865520	WGS	RANDOM	GENOMIC	PAIRED	2.35	2.35	302	ILLUMINA	Illumina HiSeq 2500
1079	SRS836900	Escherichia coli	PRJNA274331	SRR1788026	SRX865516	WGS	RANDOM	GENOMIC	PAIRED	1.58	1.58	302	ILLUMINA	Illumina HiSeq 2500
1080	SRS836901	Escherichia coli	PRJNA274331	SRR1788028	SRX865518	WGS	RANDOM	GENOMIC	PAIRED	1.55	1.55	302	ILLUMINA	Illumina HiSeq 2500
1081	SRS836902	Escherichia coli	PRJNA274331	SRR1788027	SRX865517	WGS	RANDOM	GENOMIC	PAIRED	1.72	1.72	302	ILLUMINA	Illumina HiSeq 2500
1082	SRS836903	Escherichia coli	PRJNA274331	SRR1788024	SRX865514	WGS	RANDOM	GENOMIC	PAIRED	1.52	1.52	302	ILLUMINA	Illumina HiSeq 2500
1083	SRS836904	Escherichia coli	PRJNA274331	SRR1788022	SRX865512	WGS	RANDOM	GENOMIC	PAIRED	2.2	2.2	302	ILLUMINA	Illumina HiSeq 2500
1084	SRS836905	Escherichia coli	PRJNA274331	SRR1788025	SRX865515	WGS	RANDOM	GENOMIC	PAIRED	1.54	1.54	302	ILLUMINA	Illumina HiSeq 2500
1085	SRS836906	Escherichia coli	PRJNA274331	SRR1788023	SRX865513	WGS	RANDOM	GENOMIC	PAIRED	2.35	2.35	302	ILLUMINA	Illumina HiSeq 2500
1086	SRS836907	Escherichia coli	PRJNA274331	SRR1788020	SRX865510	WGS	RANDOM	GENOMIC	PAIRED	1.48	1.48	302	ILLUMINA	Illumina HiSeq 2500
1087	SRS836908	Escherichia coli	PRJNA274331	SRR1788021	SRX865511	WGS	RANDOM	GENOMIC	PAIRED	1.96	1.96	302	ILLUMINA	Illumina HiSeq 2500
1088	SRS836909	Escherichia coli	PRJNA274331	SRR1788018	SRX865508	WGS	RANDOM	GENOMIC	PAIRED	1.6	1.6	302	ILLUMINA	Illumina HiSeq 2500
1089	SRS836910	Escherichia coli	PRJNA274331	SRR1788019	SRX865509	WGS	RANDOM	GENOMIC	PAIRED	1.93	1.93	302	ILLUMINA	Illumina HiSeq 2500
1090	SRS836911	Escherichia coli	PRJNA274331	SRR1788017	SRX865507	WGS	RANDOM	GENOMIC	PAIRED	1.48	1.48	302	ILLUMINA	Illumina HiSeq 2500
1091	SRS836912	Escherichia coli	PRJNA274331	SRR1788014	SRX865504	WGS	RANDOM	GENOMIC	PAIRED	1.54	1.54	302	ILLUMINA	Illumina HiSeq 2500
1092	SRS836913	Escherichia coli	PRJNA274331	SRR1788015	SRX865505	WGS	RANDOM	GENOMIC	PAIRED	1.17	1.17	302	ILLUMINA	Illumina HiSeq 2500
1093	SRS836914	Escherichia coli	PRJNA274331	SRR1788010	SRX865500	WGS	RANDOM	GENOMIC	PAIRED	2.06	2.06	302	ILLUMINA	Illumina HiSeq 2500
1094	SRS836916	Escherichia coli	PRJNA274331	SRR1788016	SRX865506	WGS	RANDOM	GENOMIC	PAIRED	1.06	1.06	302	ILLUMINA	Illumina HiSeq 2500
1095	SRS836917	Escherichia coli	PRJNA274331	SRR1788013	SRX865503	WGS	RANDOM	GENOMIC	PAIRED	2.16	2.16	302	ILLUMINA	Illumina HiSeq 2500
1096	SRS836919	Escherichia coli	PRJNA274331	SRR1788011	SRX865501	WGS	RANDOM	GENOMIC	PAIRED	2.11	2.11	302	ILLUMINA	Illumina HiSeq 2500
1097	SRS836920	Escherichia coli	PRJNA274331	SRR1788012	SRX865502	WGS	RANDOM	GENOMIC	PAIRED	1.15	1.15	302	ILLUMINA	Illumina HiSeq 2500
1098	SRS836921	Escherichia coli	PRJNA274331	SRR1788008	SRX865498	WGS	RANDOM	GENOMIC	PAIRED	1.31	1.31	302	ILLUMINA	Illumina HiSeq 2500
1099	SRS836922	Escherichia coli	PRJNA274331	SRR1788009	SRX865499	WGS	RANDOM	GENOMIC	PAIRED	1.46	1.46	302	ILLUMINA	Illumina HiSeq 2500
1100	SRS836923	Escherichia coli	PRJNA274331	SRR1788005	SRX865495	WGS	RANDOM	GENOMIC	PAIRED	1.78	1.78	302	ILLUMINA	Illumina HiSeq 2500
1101	SRS836924	Escherichia coli	PRJNA274331	SRR1788007	SRX865497	WGS	RANDOM	GENOMIC	PAIRED	2.07	2.07	302	ILLUMINA	Illumina HiSeq 2500
1102	SRS836925	Escherichia coli	PRJNA274331	SRR1788006	SRX865496	WGS	RANDOM	GENOMIC	PAIRED	1.45	1.45	302	ILLUMINA	Illumina HiSeq 2500
1103	SRS1336439	Escherichia coli	PRJNA279612	SRR3221963	SRX1628799	WGS	RANDOM	GENOMIC	PAIRED	4	4.33	600	ILLUMINA	Illumina MiSeq
1104	SRS1416496	Escherichia coli	PRJNA279654	SRR3465539	SRX1735442	WGS	RANDOM	GENOMIC	PAIRED	4	4.33	600	ILLUMINA	Illumina MiSeq
1105	SRS1218099	Escherichia coli	PRJNA291542	SRR3040687	SRX1495497	WGS	RANDOM	GENOMIC	PAIRED	1.08	1.08	511	ILLUMINA	Illumina MiSeq
1106	SRS1218100	Escherichia coli	PRJNA291542	SRR3040686	SRX1495496	WGS	RANDOM	GENOMIC	PAIRED	1.17	1.17	507	ILLUMINA	Illumina MiSeq
1107	SRS1218102	Escherichia coli	PRJNA291542	SRR3040684	SRX1495494	WGS	RANDOM	GENOMIC	PAIRED	1.03	1.03	313	ILLUMINA	Illumina MiSeq
1108	SRS1218103	Escherichia coli	PRJNA291542	SRR3040683	SRX1495493	WGS	RANDOM	GENOMIC	PAIRED	1.14	1.14	327	ILLUMINA	Illumina MiSeq
1109	SRS1218105	Escherichia coli	PRJNA291542	SRR3040697	SRX1495507	WGS	RANDOM	GENOMIC	PAIRED	1.19	1.19	521	ILLUMINA	Illumina MiSeq
1110	SRS1218106	Escherichia coli	PRJNA291542	SRR3040695	SRX1495505	WGS	RANDOM	GENOMIC	PAIRED	1.16	1.16	522	ILLUMINA	Illumina MiSeq
1111	SRS1218107	Escherichia coli	PRJNA291542	SRR3040694	SRX1495504	WGS	RANDOM	GENOMIC	PAIRED	1.12	1.12	518	ILLUMINA	Illumina MiSeq
1112	SRS1218108	Escherichia coli	PRJNA291542	SRR3040693	SRX1495503	WGS	RANDOM	GENOMIC	PAIRED	1.17	1.17	517	ILLUMINA	Illumina MiSeq
1113	SRS1218110	Escherichia coli	PRJNA291542	SRR3040690	SRX1495500	WGS	RANDOM	GENOMIC	PAIRED	1.62	1.62	505	ILLUMINA	Illumina MiSeq
1114	SRS1218111	Escherichia coli	PRJNA291542	SRR3040691	SRX1495501	WGS	RANDOM	GENOMIC	PAIRED	1.38	1.38	528	ILLUMINA	Illumina MiSeq
1115	SRS1218112	Escherichia coli	PRJNA291542	SRR3040705	SRX1495515	WGS	RANDOM	GENOMIC	PAIRED	1.32	1.32	522	ILLUMINA	Illumina MiSeq
1116	SRS1218113	Escherichia coli	PRJNA291542	SRR3040704	SRX1495514	WGS	RANDOM	GENOMIC	PAIRED	1.47	1.47	503	ILLUMINA	Illumina MiSeq
1117	SRS1218114	Escherichia coli	PRJNA291542	SRR3040703	SRX1495513	WGS	RANDOM	GENOMIC	PAIRED	1.14	1.14	518	ILLUMINA	Illumina MiSeq
1118	SRS1218115	Escherichia coli	PRJNA291542	SRR3040702	SRX1495512	WGS	RANDOM	GENOMIC	PAIRED	1.35	1.35	502	ILLUMINA	Illumina MiSeq
1119	SRS1218116	Escherichia coli	PRJNA291542	SRR3040701	SRX1495511	WGS	RANDOM	GENOMIC	PAIRED	1.09	1.09	522	ILLUMINA	Illumina MiSeq
1120	SRS1218117	Escherichia coli	PRJNA291542	SRR3040700	SRX1495510	WGS	RANDOM	GENOMIC	PAIRED	1.12	1.12	514	ILLUMINA	Illumina MiSeq
1121	SRS1218118	Escherichia coli	PRJNA291542	SRR3040699	SRX1495509	WGS	RANDOM	GENOMIC	PAIRED	1.25	1.25	507	ILLUMINA	Illumina MiSeq
1122	SRS1218119	Escherichia coli	PRJNA291542	SRR3040698	SRX1495508	WGS	RANDOM	GENOMIC	PAIRED	1.44	1.44	538	ILLUMINA	Illumina MiSeq
1123	SRS1218120	Escherichia coli	PRJNA291542	SRR3040713	SRX1495523	WGS	RANDOM	GENOMIC	PAIRED	1.06	1.06	520	ILLUMINA	Illumina MiSeq
1124	SRS1218122	Escherichia coli	PRJNA291542	SRR3040711	SRX1495521	WGS	RANDOM	GENOMIC	PAIRED	1.66	1.66	515	ILLUMINA	Illumina MiSeq
1125	SRS1218125	Escherichia coli	PRJNA291542	SRR3040708	SRX1495518	WGS	RANDOM	GENOMIC	PAIRED	1.22	1.22	519	ILLUMINA	Illumina MiSeq
1126	SRS1218126	Escherichia coli	PRJNA291542	SRR3040707	SRX1495517	WGS	RANDOM	GENOMIC	PAIRED	1.04	1.04	516	ILLUMINA	Illumina MiSeq
1127	SRS1218127	Escherichia coli	PRJNA291542	SRR3040706	SRX1495516	WGS	RANDOM	GENOMIC	PAIRED	1.01	1.01	517	ILLUMINA	Illumina MiSeq
1128	SRS1218128	Escherichia coli	PRJNA291542	SRR3040721	SRX1495531	WGS	RANDOM	GENOMIC	PAIRED	1.43	1.43	522	ILLUMINA	Illumina MiSeq
1129	SRS1218130	Escherichia coli	PRJNA291542	SRR3040719	SRX1495529	WGS	RANDOM	GENOMIC	PAIRED	1	1	521	ILLUMINA	Illumina MiSeq
1130	SRS1218131	Escherichia coli	PRJNA291542	SRR3040718	SRX1495528	WGS	RANDOM	GENOMIC	PAIRED	1.19	1.19	506	ILLUMINA	Illumina MiSeq
1131	SRS1218134	Escherichia coli	PRJNA291542	SRR3040715	SRX1495525	WGS	RANDOM	GENOMIC	PAIRED	1.98	1.98	515	ILLUMINA	Illumina MiSeq
1132	SRS1218136	Escherichia coli	PRJNA291542	SRR3040729	SRX1495539	WGS	RANDOM	GENOMIC	PAIRED	1.06	1.06	506	ILLUMINA	Illumina MiSeq
1133	SRS1218137	Escherichia coli	PRJNA291542	SRR3040728	SRX1495538	WGS	RANDOM	GENOMIC	PAIRED	1.21	1.21	507	ILLUMINA	Illumina MiSeq
1134	SRS1218139	Escherichia coli	PRJNA291542	SRR3040726	SRX1495536	WGS	RANDOM	GENOMIC	PAIRED	1.16	1.16	532	ILLUMINA	Illumina MiSeq
1135	SRS1218140	Escherichia coli	PRJNA291542	SRR3040725	SRX1495535	WGS	RANDOM	GENOMIC	PAIRED	1.13	1.13	523	ILLUMINA	Illumina MiSeq
1136	SRS1218141	Escherichia coli	PRJNA291542	SRR3040724	SRX1495534	WGS	RANDOM	GENOMIC	PAIRED	1.14	1.14	519	ILLUMINA	Illumina MiSeq
1137	SRS1218142	Escherichia coli	PRJNA291542	SRR3040723	SRX1495533	WGS	RANDOM	GENOMIC	PAIRED	1.26	1.26	520	ILLUMINA	Illumina MiSeq
1138	SRS1218143	Escherichia coli	PRJNA291542	SRR3040722	SRX1495532	WGS	RANDOM	GENOMIC	PAIRED	1.52	1.52	519	ILLUMINA	Illumina MiSeq
1139	SRS1218144	Escherichia coli	PRJNA291542	SRR3040738	SRX1495547	WGS	RANDOM	GENOMIC	PAIRED	1.16	1.16	515	ILLUMINA	Illumina MiSeq
1140	SRS1218146	Escherichia coli	PRJNA291542	SRR3040736	SRX1495545	WGS	RANDOM	GENOMIC	PAIRED	1.62	1.62	503	ILLUMINA	Illumina MiSeq
1141	SRS1218149	Escherichia coli	PRJNA291542	SRR3040733	SRX1495542	WGS	RANDOM	GENOMIC	PAIRED	1.2	1.2	518	ILLUMINA	Illumina MiSeq
1142	SRS1218150	Escherichia coli	PRJNA291542	SRR3040731	SRX1495541	WGS	RANDOM	GENOMIC	PAIRED	1.27	1.27	504	ILLUMINA	Illumina MiSeq
1143	SRS1218151	Escherichia coli	PRJNA291542	SRR3040730	SRX1495540	WGS	RANDOM	GENOMIC	PAIRED	1.02	1.02	515	ILLUMINA	Illumina MiSeq
1144	SRS1218152	Escherichia coli	PRJNA291542	SRR3040746	SRX1495555	WGS	RANDOM	GENOMIC	PAIRED	1.31	1.31	352	ILLUMINA	Illumina MiSeq
1145	SRS1218153	Escherichia coli	PRJNA291542	SRR3040745	SRX1495554	WGS	RANDOM	GENOMIC	PAIRED	1.33	1.33	510	ILLUMINA	Illumina MiSeq
1146	SRS1218154	Escherichia coli	PRJNA291542	SRR3040744	SRX1495553	WGS	RANDOM	GENOMIC	PAIRED	1.23	1.23	508	ILLUMINA	Illumina MiSeq
1147	SRS1218155	Escherichia coli	PRJNA291542	SRR3040743	SRX1495552	WGS	RANDOM	GENOMIC	PAIRED	1.22	1.22	500	ILLUMINA	Illumina MiSeq
1148	SRS1218156	Escherichia coli	PRJNA291542	SRR3040742	SRX1495551	WGS	RANDOM	GENOMIC	PAIRED	1.11	1.11	491	ILLUMINA	Illumina MiSeq
1149	SRS1218157	Escherichia coli	PRJNA291542	SRR3040741	SRX1495550	WGS	RANDOM	GENOMIC	PAIRED	1.1	1.1	508	ILLUMINA	Illumina MiSeq
1150	SRS1218158	Escherichia coli	PRJNA291542	SRR3040740	SRX1495549	WGS	RANDOM	GENOMIC	PAIRED	1.19	1.19	503	ILLUMINA	Illumina MiSeq
1151	SRS1218159	Escherichia coli	PRJNA291542	SRR3040739	SRX1495548	WGS	RANDOM	GENOMIC	PAIRED	1.04	1.04	503	ILLUMINA	Illumina MiSeq
1152	SRS1218160	Escherichia coli	PRJNA291542	SRR3040754	SRX1495563	WGS	RANDOM	GENOMIC	PAIRED	1.45	1.45	509	ILLUMINA	Illumina MiSeq
1153	SRS1218161	Escherichia coli	PRJNA291542	SRR3040753	SRX1495562	WGS	RANDOM	GENOMIC	PAIRED	1.36	1.36	516	ILLUMINA	Illumina MiSeq
1154	SRS1218162	Escherichia coli	PRJNA291542	SRR3040752	SRX1495561	WGS	RANDOM	GENOMIC	PAIRED	1.19	1.19	507	ILLUMINA	Illumina MiSeq
1155	SRS1218163	Escherichia coli	PRJNA291542	SRR3040751	SRX1495560	WGS	RANDOM	GENOMIC	PAIRED	1.15	1.15	509	ILLUMINA	Illumina MiSeq
1156	SRS1218164	Escherichia coli	PRJNA291542	SRR3040750	SRX1495559	WGS	RANDOM	GENOMIC	PAIRED	1.03	1.03	507	ILLUMINA	Illumina MiSeq
1157	SRS1218165	Escherichia coli	PRJNA291542	SRR3040749	SRX1495558	WGS	RANDOM	GENOMIC	PAIRED	1.34	1.34	501	ILLUMINA	Illumina MiSeq
1158	SRS1218166	Escherichia coli	PRJNA291542	SRR3040748	SRX1495557	WGS	RANDOM	GENOMIC	PAIRED	1.3	1.3	494	ILLUMINA	Illumina MiSeq
1159	SRS1218168	Escherichia coli	PRJNA291542	SRR3040761	SRX1495570	WGS	RANDOM	GENOMIC	PAIRED	1.31	1.31	499	ILLUMINA	Illumina MiSeq
1160	SRS1218170	Escherichia coli	PRJNA291542	SRR3040758	SRX1495567	WGS	RANDOM	GENOMIC	PAIRED	1.2	1.2	505	ILLUMINA	Illumina MiSeq
1161	SRS1218171	Escherichia coli	PRJNA291542	SRR3040759	SRX1495568	WGS	RANDOM	GENOMIC	PAIRED	1.11	1.11	508	ILLUMINA	Illumina MiSeq
1162	SRS1218172	Escherichia coli	PRJNA291542	SRR3040757	SRX1495566	WGS	RANDOM	GENOMIC	PAIRED	1.01	1.01	328	ILLUMINA	Illumina MiSeq
1163	SRS1218173	Escherichia coli	PRJNA291542	SRR3040756	SRX1495565	WGS	RANDOM	GENOMIC	PAIRED	1.38	1.38	501	ILLUMINA	Illumina MiSeq
1164	SRS1218175	Escherichia coli	PRJNA291542	SRR3040769	SRX1495578	WGS	RANDOM	GENOMIC	PAIRED	1.72	1.72	501	ILLUMINA	Illumina MiSeq
1165	SRS1218176	Escherichia coli	PRJNA291542	SRR3040768	SRX1495577	WGS	RANDOM	GENOMIC	PAIRED	1.33	1.33	309	ILLUMINA	Illumina MiSeq
1166	SRS1218177	Escherichia coli	PRJNA291542	SRR3040767	SRX1495576	WGS	RANDOM	GENOMIC	PAIRED	1.41	1.41	498	ILLUMINA	Illumina MiSeq
1167	SRS1218178	Escherichia coli	PRJNA291542	SRR3040766	SRX1495575	WGS	RANDOM	GENOMIC	PAIRED	1.77	1.77	506	ILLUMINA	Illumina MiSeq
1168	SRS1218179	Escherichia coli	PRJNA291542	SRR3040765	SRX1495574	WGS	RANDOM	GENOMIC	PAIRED	1.73	1.73	499	ILLUMINA	Illumina MiSeq
1169	SRS1218180	Escherichia coli	PRJNA291542	SRR3040764	SRX1495573	WGS	RANDOM	GENOMIC	PAIRED	1.06	1.06	537	ILLUMINA	Illumina MiSeq
1170	SRS1218181	Escherichia coli	PRJNA291542	SRR3040763	SRX1495572	WGS	RANDOM	GENOMIC	PAIRED	1.52	1.52	508	ILLUMINA	Illumina MiSeq
1171	SRS1218183	Escherichia coli	PRJNA291542	SRR3040777	SRX1495587	WGS	RANDOM	GENOMIC	PAIRED	2.36	2.36	508	ILLUMINA	Illumina MiSeq
1172	SRS1218184	Escherichia coli	PRJNA291542	SRR3040776	SRX1495586	WGS	RANDOM	GENOMIC	PAIRED	1.43	1.43	500	ILLUMINA	Illumina MiSeq
1173	SRS1218185	Escherichia coli	PRJNA291542	SRR3040775	SRX1495585	WGS	RANDOM	GENOMIC	PAIRED	1.68	1.68	507	ILLUMINA	Illumina MiSeq
1174	SRS1218187	Escherichia coli	PRJNA291542	SRR3040774	SRX1495583	WGS	RANDOM	GENOMIC	PAIRED	1.67	1.67	317	ILLUMINA	Illumina MiSeq
1175	SRS1218189	Escherichia coli	PRJNA291542	SRR3040772	SRX1495581	WGS	RANDOM	GENOMIC	PAIRED	1.26	1.26	502	ILLUMINA	Illumina MiSeq
1176	SRS1218190	Escherichia coli	PRJNA291542	SRR3040771	SRX1495580	WGS	RANDOM	GENOMIC	PAIRED	1.26	1.26	508	ILLUMINA	Illumina MiSeq
1177	SRS1218191	Escherichia coli	PRJNA291542	SRR3040770	SRX1495579	WGS	RANDOM	GENOMIC	PAIRED	1.51	1.51	510	ILLUMINA	Illumina MiSeq
1178	SRS1218192	Escherichia coli	PRJNA291542	SRR3040785	SRX1495595	WGS	RANDOM	GENOMIC	PAIRED	1.62	1.62	502	ILLUMINA	Illumina MiSeq
1179	SRS1218193	Escherichia coli	PRJNA291542	SRR3040784	SRX1495594	WGS	RANDOM	GENOMIC	PAIRED	1.44	1.44	503	ILLUMINA	Illumina MiSeq
1180	SRS1218194	Escherichia coli	PRJNA291542	SRR3040783	SRX1495593	WGS	RANDOM	GENOMIC	PAIRED	1.64	1.64	503	ILLUMINA	Illumina MiSeq
1181	SRS1218195	Escherichia coli	PRJNA291542	SRR3040782	SRX1495592	WGS	RANDOM	GENOMIC	PAIRED	1.09	1.09	547	ILLUMINA	Illumina MiSeq
1182	SRS1218196	Escherichia coli	PRJNA291542	SRR3040781	SRX1495591	WGS	RANDOM	GENOMIC	PAIRED	1.06	1.06	511	ILLUMINA	Illumina MiSeq
1183	SRS1218197	Escherichia coli	PRJNA291542	SRR3040780	SRX1495590	WGS	RANDOM	GENOMIC	PAIRED	1.16	1.16	506	ILLUMINA	Illumina MiSeq
1184	SRS1218198	Escherichia coli	PRJNA291542	SRR3040779	SRX1495589	WGS	RANDOM	GENOMIC	PAIRED	1.22	1.22	352	ILLUMINA	Illumina MiSeq
1185	SRS1218199	Escherichia coli	PRJNA291542	SRR3040778	SRX1495588	WGS	RANDOM	GENOMIC	PAIRED	1.28	1.28	514	ILLUMINA	Illumina MiSeq
1186	SRS1218200	Escherichia coli	PRJNA291542	SRR3040792	SRX1495603	WGS	RANDOM	GENOMIC	PAIRED	1.59	1.59	499	ILLUMINA	Illumina MiSeq
1187	SRS1218201	Escherichia coli	PRJNA291542	SRR3040791	SRX1495602	WGS	RANDOM	GENOMIC	PAIRED	1.18	1.18	545	ILLUMINA	Illumina MiSeq
1188	SRS1218202	Escherichia coli	PRJNA291542	SRR3040790	SRX1495601	WGS	RANDOM	GENOMIC	PAIRED	1.53	1.53	324	ILLUMINA	Illumina MiSeq
1189	SRS1218203	Escherichia coli	PRJNA291542	SRR3040789	SRX1495600	WGS	RANDOM	GENOMIC	PAIRED	1.19	1.19	510	ILLUMINA	Illumina MiSeq
1190	SRS1218204	Escherichia coli	PRJNA291542	SRR3040788	SRX1495599	WGS	RANDOM	GENOMIC	PAIRED	1.16	1.16	511	ILLUMINA	Illumina MiSeq
1191	SRS1218205	Escherichia coli	PRJNA291542	SRR3040787	SRX1495598	WGS	RANDOM	GENOMIC	PAIRED	1.91	1.91	508	ILLUMINA	Illumina MiSeq
1192	SRS1218206	Escherichia coli	PRJNA291542	SRR3040786	SRX1495597	WGS	RANDOM	GENOMIC	PAIRED	1.31	1.31	507	ILLUMINA	Illumina MiSeq
1193	SRS1218208	Escherichia coli	PRJNA291542	SRR3040800	SRX1495611	WGS	RANDOM	GENOMIC	PAIRED	2.11	2.11	496	ILLUMINA	Illumina MiSeq
1194	SRS1218209	Escherichia coli	PRJNA291542	SRR3040799	SRX1495610	WGS	RANDOM	GENOMIC	PAIRED	1.06	1.06	545	ILLUMINA	Illumina MiSeq
1195	SRS1218210	Escherichia coli	PRJNA291542	SRR3040798	SRX1495609	WGS	RANDOM	GENOMIC	PAIRED	1.32	1.32	509	ILLUMINA	Illumina MiSeq
1196	SRS1218211	Escherichia coli	PRJNA291542	SRR3040797	SRX1495608	WGS	RANDOM	GENOMIC	PAIRED	1.26	1.26	507	ILLUMINA	Illumina MiSeq
1197	SRS1218212	Escherichia coli	PRJNA291542	SRR3040796	SRX1495607	WGS	RANDOM	GENOMIC	PAIRED	1.65	1.65	507	ILLUMINA	Illumina MiSeq
1198	SRS1218213	Escherichia coli	PRJNA291542	SRR3040795	SRX1495606	WGS	RANDOM	GENOMIC	PAIRED	1.38	1.38	489	ILLUMINA	Illumina MiSeq
1199	SRS1218214	Escherichia coli	PRJNA291542	SRR3040794	SRX1495605	WGS	RANDOM	GENOMIC	PAIRED	1.65	1.65	501	ILLUMINA	Illumina MiSeq
1200	SRS1218215	Escherichia coli	PRJNA291542	SRR3040793	SRX1495604	WGS	RANDOM	GENOMIC	PAIRED	1.57	1.57	509	ILLUMINA	Illumina MiSeq
1201	SRS1218216	Escherichia coli	PRJNA291542	SRR3040807	SRX1495618	WGS	RANDOM	GENOMIC	PAIRED	1.48	1.48	509	ILLUMINA	Illumina MiSeq
1202	SRS1218217	Escherichia coli	PRJNA291542	SRR3040806	SRX1495617	WGS	RANDOM	GENOMIC	PAIRED	1.66	1.66	503	ILLUMINA	Illumina MiSeq
1203	SRS1218218	Escherichia coli	PRJNA291542	SRR3040805	SRX1495616	WGS	RANDOM	GENOMIC	PAIRED	1.56	1.56	490	ILLUMINA	Illumina MiSeq
1204	SRS1218219	Escherichia coli	PRJNA291542	SRR3040804	SRX1495615	WGS	RANDOM	GENOMIC	PAIRED	1.61	1.61	489	ILLUMINA	Illumina MiSeq
1205	SRS1218220	Escherichia coli	PRJNA291542	SRR3040803	SRX1495614	WGS	RANDOM	GENOMIC	PAIRED	1.26	1.26	509	ILLUMINA	Illumina MiSeq
1206	SRS1218221	Escherichia coli	PRJNA291542	SRR3040802	SRX1495613	WGS	RANDOM	GENOMIC	PAIRED	1.86	1.86	507	ILLUMINA	Illumina MiSeq
1207	SRS1218222	Escherichia coli	PRJNA291542	SRR3040801	SRX1495612	WGS	RANDOM	GENOMIC	PAIRED	2.18	2.18	361	ILLUMINA	Illumina MiSeq
1208	SRS1218223	Escherichia coli	PRJNA291542	SRR3040816	SRX1495626	WGS	RANDOM	GENOMIC	PAIRED	1.12	1.12	505	ILLUMINA	Illumina MiSeq
1209	SRS1218224	Escherichia coli	PRJNA291542	SRR3040815	SRX1495625	WGS	RANDOM	GENOMIC	PAIRED	1.35	1.35	509	ILLUMINA	Illumina MiSeq
1210	SRS1218225	Escherichia coli	PRJNA291542	SRR3040814	SRX1495624	WGS	RANDOM	GENOMIC	PAIRED	1.26	1.26	512	ILLUMINA	Illumina MiSeq
1211	SRS1218226	Escherichia coli	PRJNA291542	SRR3040813	SRX1495623	WGS	RANDOM	GENOMIC	PAIRED	1.38	1.38	498	ILLUMINA	Illumina MiSeq
1212	SRS1218227	Escherichia coli	PRJNA291542	SRR3040811	SRX1495622	WGS	RANDOM	GENOMIC	PAIRED	1.46	1.46	509	ILLUMINA	Illumina MiSeq
1213	SRS1218228	Escherichia coli	PRJNA291542	SRR3040810	SRX1495621	WGS	RANDOM	GENOMIC	PAIRED	1.65	1.65	517	ILLUMINA	Illumina MiSeq
1214	SRS1218229	Escherichia coli	PRJNA291542	SRR3040809	SRX1495620	WGS	RANDOM	GENOMIC	PAIRED	1.54	1.54	491	ILLUMINA	Illumina MiSeq
1215	SRS1218231	Escherichia coli	PRJNA291542	SRR3040823	SRX1495633	WGS	RANDOM	GENOMIC	PAIRED	1.21	1.21	510	ILLUMINA	Illumina MiSeq
1216	SRS1218232	Escherichia coli	PRJNA291542	SRR3040822	SRX1495632	WGS	RANDOM	GENOMIC	PAIRED	1.29	1.29	513	ILLUMINA	Illumina MiSeq
1217	SRS1218233	Escherichia coli	PRJNA291542	SRR3040821	SRX1495631	WGS	RANDOM	GENOMIC	PAIRED	1.15	1.15	511	ILLUMINA	Illumina MiSeq
1218	SRS1218234	Escherichia coli	PRJNA291542	SRR3040820	SRX1495630	WGS	RANDOM	GENOMIC	PAIRED	1.67	1.67	512	ILLUMINA	Illumina MiSeq
1219	SRS1218235	Escherichia coli	PRJNA291542	SRR3040819	SRX1495629	WGS	RANDOM	GENOMIC	PAIRED	1.46	1.46	490	ILLUMINA	Illumina MiSeq
1220	SRS1218237	Escherichia coli	PRJNA291542	SRR3040817	SRX1495627	WGS	RANDOM	GENOMIC	PAIRED	1.05	1.05	511	ILLUMINA	Illumina MiSeq
1221	SRS1187469	Escherichia coli	PRJNA297860	SRR2970644	SRX1460042	WGS	RANDOM	GENOMIC	PAIRED	4.23	4.23	200	ILLUMINA	Illumina HiSeq 2000
1222	SRS1187476	Escherichia coli	PRJNA297860	SRR2970636	SRX1460035	WGS	RANDOM	GENOMIC	PAIRED	1.19	1.19	502	ILLUMINA	Illumina HiSeq 2000
1223	SRS1187478	Escherichia coli	PRJNA297860	SRR2970634	SRX1460033	WGS	RANDOM	GENOMIC	PAIRED	1.66	1.66	200	ILLUMINA	Illumina HiSeq 2000
1224	SRS1187479	Escherichia coli	PRJNA297860	SRR2970633	SRX1460032	WGS	RANDOM	GENOMIC	PAIRED	1.28	1.28	200	ILLUMINA	Illumina HiSeq 2000
1225	SRS1187480	Escherichia coli	PRJNA297860	SRR2970632	SRX1460031	WGS	RANDOM	GENOMIC	PAIRED	1.73	3.46	200	ILLUMINA	Illumina HiSeq 2000
1225	SRS1187480	Escherichia coli	PRJNA297860	SRR3066096	SRX1460031	WGS	RANDOM	GENOMIC	PAIRED	1.73	3.46	200	ILLUMINA	Illumina HiSeq 2000
1226	SRS1187483	Escherichia coli	PRJNA297860	SRR2970654	SRX1460052	WGS	RANDOM	GENOMIC	PAIRED	3.67	3.67	200	ILLUMINA	Illumina HiSeq 2000
1227	SRS1187490	Escherichia coli	PRJNA297860	SRR2970647	SRX1460045	WGS	RANDOM	GENOMIC	PAIRED	4.47	4.47	200	ILLUMINA	Illumina HiSeq 2000
1228	SRS1187491	Escherichia coli	PRJNA297860	SRR2970646	SRX1460044	WGS	RANDOM	GENOMIC	PAIRED	1.6	1.6	200	ILLUMINA	Illumina HiSeq 2000
1229	SRS1187496	Escherichia coli	PRJNA297860	SRR2970668	SRX1460067	WGS	RANDOM	GENOMIC	PAIRED	1.41	1.41	200	ILLUMINA	Illumina HiSeq 2000
1230	SRS1187508	Escherichia coli	PRJNA297860	SRR2970657	SRX1460055	WGS	RANDOM	GENOMIC	PAIRED	1.37	1.37	200	ILLUMINA	Illumina HiSeq 2000
1231	SRS1187509	Escherichia coli	PRJNA297860	SRR2970685	SRX1460083	WGS	RANDOM	GENOMIC	PAIRED	1.2	1.2	302	ILLUMINA	Illumina HiSeq 2000
1232	SRS1187513	Escherichia coli	PRJNA297860	SRR2970681	SRX1460079	WGS	RANDOM	GENOMIC	PAIRED	1.36	1.36	302	ILLUMINA	Illumina HiSeq 2000
1233	SRS1187514	Escherichia coli	PRJNA297860	SRR2970680	SRX1460078	WGS	RANDOM	GENOMIC	PAIRED	1.34	1.34	200	ILLUMINA	Illumina HiSeq 2000
1234	SRS1187516	Escherichia coli	PRJNA297860	SRR2970678	SRX1460076	WGS	RANDOM	GENOMIC	PAIRED	1.12	1.12	302	ILLUMINA	Illumina HiSeq 2000
1235	SRS1187522	Escherichia coli	PRJNA297860	SRR2970699	SRX1460097	WGS	RANDOM	GENOMIC	PAIRED	1.72	1.72	200	ILLUMINA	Illumina HiSeq 2000
1236	SRS1187523	Escherichia coli	PRJNA297860	SRR2970698	SRX1460096	WGS	RANDOM	GENOMIC	PAIRED	1.3	1.3	200	ILLUMINA	Illumina HiSeq 2000
1237	SRS1187524	Escherichia coli	PRJNA297860	SRR2970697	SRX1460095	WGS	RANDOM	GENOMIC	PAIRED	1.47	1.47	200	ILLUMINA	Illumina HiSeq 2000
1238	SRS1187525	Escherichia coli	PRJNA297860	SRR2970696	SRX1460094	WGS	RANDOM	GENOMIC	PAIRED	1.43	1.43	200	ILLUMINA	Illumina HiSeq 2000
1239	SRS1187526	Escherichia coli	PRJNA297860	SRR2970695	SRX1460093	WGS	RANDOM	GENOMIC	PAIRED	1.02	1.02	200	ILLUMINA	Illumina HiSeq 2000
1240	SRS1187527	Escherichia coli	PRJNA297860	SRR2970694	SRX1460092	WGS	RANDOM	GENOMIC	PAIRED	1.56	1.56	200	ILLUMINA	Illumina HiSeq 2000
1241	SRS1187528	Escherichia coli	PRJNA297860	SRR2970693	SRX1460091	WGS	RANDOM	GENOMIC	PAIRED	1.54	1.54	200	ILLUMINA	Illumina HiSeq 2000
1242	SRS1187529	Escherichia coli	PRJNA297860	SRR2970692	SRX1460090	WGS	RANDOM	GENOMIC	PAIRED	1.61	1.61	200	ILLUMINA	Illumina HiSeq 2000
1243	SRS1187530	Escherichia coli	PRJNA297860	SRR2970691	SRX1460089	WGS	RANDOM	GENOMIC	PAIRED	1.48	1.48	200	ILLUMINA	Illumina HiSeq 2000
1244	SRS1187531	Escherichia coli	PRJNA297860	SRR2970690	SRX1460088	WGS	RANDOM	GENOMIC	PAIRED	1.69	1.69	200	ILLUMINA	Illumina HiSeq 2000
1245	SRS1187532	Escherichia coli	PRJNA297860	SRR2970689	SRX1460087	WGS	RANDOM	GENOMIC	PAIRED	1.14	1.14	302	ILLUMINA	Illumina HiSeq 2000
1246	SRS1187534	Escherichia coli	PRJNA297860	SRR2970687	SRX1460085	WGS	RANDOM	GENOMIC	PAIRED	1.01	1.01	302	ILLUMINA	Illumina HiSeq 2000
1247	SRS1187535	Escherichia coli	PRJNA297860	SRR2970686	SRX1460084	WGS	RANDOM	GENOMIC	PAIRED	1.56	1.56	302	ILLUMINA	Illumina HiSeq 2000
1248	SRS1187536	Escherichia coli	PRJNA297860	SRR2970712	SRX1460110	WGS	RANDOM	GENOMIC	PAIRED	1.23	1.23	200	ILLUMINA	Illumina HiSeq 2000
1249	SRS1187537	Escherichia coli	PRJNA297860	SRR2970711	SRX1460109	WGS	RANDOM	GENOMIC	PAIRED	1.11	1.11	200	ILLUMINA	Illumina HiSeq 2000
1250	SRS1187538	Escherichia coli	PRJNA297860	SRR2970710	SRX1460108	WGS	RANDOM	GENOMIC	PAIRED	1.14	1.14	200	ILLUMINA	Illumina HiSeq 2000
1251	SRS1187539	Escherichia coli	PRJNA297860	SRR2970709	SRX1460107	WGS	RANDOM	GENOMIC	PAIRED	1.44	1.44	200	ILLUMINA	Illumina HiSeq 2000
1252	SRS1187540	Escherichia coli	PRJNA297860	SRR2970708	SRX1460106	WGS	RANDOM	GENOMIC	PAIRED	1.59	1.59	200	ILLUMINA	Illumina HiSeq 2000
1253	SRS1187541	Escherichia coli	PRJNA297860	SRR2970707	SRX1460105	WGS	RANDOM	GENOMIC	PAIRED	1.29	1.29	200	ILLUMINA	Illumina HiSeq 2000
1254	SRS1187542	Escherichia coli	PRJNA297860	SRR2970706	SRX1460104	WGS	RANDOM	GENOMIC	PAIRED	1.51	1.51	200	ILLUMINA	Illumina HiSeq 2000
1255	SRS1187543	Escherichia coli	PRJNA297860	SRR2970705	SRX1460103	WGS	RANDOM	GENOMIC	PAIRED	1.53	1.53	200	ILLUMINA	Illumina HiSeq 2000
1256	SRS1187544	Escherichia coli	PRJNA297860	SRR2970704	SRX1460102	WGS	RANDOM	GENOMIC	PAIRED	1.56	1.56	200	ILLUMINA	Illumina HiSeq 2000
1257	SRS1187545	Escherichia coli	PRJNA297860	SRR2970703	SRX1460101	WGS	RANDOM	GENOMIC	PAIRED	1.37	1.37	200	ILLUMINA	Illumina HiSeq 2000
1258	SRS1187546	Escherichia coli	PRJNA297860	SRR2970702	SRX1460100	WGS	RANDOM	GENOMIC	PAIRED	1.45	1.45	200	ILLUMINA	Illumina HiSeq 2000
1259	SRS1187547	Escherichia coli	PRJNA297860	SRR2970701	SRX1460099	WGS	RANDOM	GENOMIC	PAIRED	1.76	1.76	200	ILLUMINA	Illumina HiSeq 2000
1260	SRS1187548	Escherichia coli	PRJNA297860	SRR2970700	SRX1460098	WGS	RANDOM	GENOMIC	PAIRED	1.45	1.45	200	ILLUMINA	Illumina HiSeq 2000
1261	SRS1187556	Escherichia coli	PRJNA297860	SRR2970720	SRX1460118	WGS	RANDOM	GENOMIC	PAIRED	2.26	2.26	200	ILLUMINA	Illumina HiSeq 2000
1262	SRS1187557	Escherichia coli	PRJNA297860	SRR2970719	SRX1460117	WGS	RANDOM	GENOMIC	PAIRED	2.07	2.07	200	ILLUMINA	Illumina HiSeq 2000
1263	SRS1187558	Escherichia coli	PRJNA297860	SRR2970718	SRX1460116	WGS	RANDOM	GENOMIC	PAIRED	2	2	200	ILLUMINA	Illumina HiSeq 2000
1264	SRS1187559	Escherichia coli	PRJNA297860	SRR2970717	SRX1460115	WGS	RANDOM	GENOMIC	PAIRED	1.39	1.39	200	ILLUMINA	Illumina HiSeq 2000
1265	SRS1187560	Escherichia coli	PRJNA297860	SRR2970716	SRX1460114	WGS	RANDOM	GENOMIC	PAIRED	1.71	1.71	200	ILLUMINA	Illumina HiSeq 2000
1266	SRS1187561	Escherichia coli	PRJNA297860	SRR2970715	SRX1460113	WGS	RANDOM	GENOMIC	PAIRED	1.23	1.23	200	ILLUMINA	Illumina HiSeq 2000
1267	SRS1187562	Escherichia coli	PRJNA297860	SRR2970714	SRX1460112	WGS	RANDOM	GENOMIC	PAIRED	1.33	1.33	200	ILLUMINA	Illumina HiSeq 2000
1268	SRS1187563	Escherichia coli	PRJNA297860	SRR2970713	SRX1460111	WGS	RANDOM	GENOMIC	PAIRED	1.74	1.74	200	ILLUMINA	Illumina HiSeq 2000
1269	SRS1187564	Escherichia coli	PRJNA297860	SRR2970740	SRX1460138	WGS	RANDOM	GENOMIC	PAIRED	1.48	1.48	200	ILLUMINA	Illumina HiSeq 2000
1270	SRS1187565	Escherichia coli	PRJNA297860	SRR2970739	SRX1460137	WGS	RANDOM	GENOMIC	PAIRED	2.35	2.35	200	ILLUMINA	Illumina HiSeq 2000
1271	SRS1187566	Escherichia coli	PRJNA297860	SRR2970738	SRX1460136	WGS	RANDOM	GENOMIC	PAIRED	1.88	1.88	200	ILLUMINA	Illumina HiSeq 2000
1272	SRS1187567	Escherichia coli	PRJNA297860	SRR2970737	SRX1460135	WGS	RANDOM	GENOMIC	PAIRED	1.63	1.63	200	ILLUMINA	Illumina HiSeq 2000
1273	SRS1187568	Escherichia coli	PRJNA297860	SRR2970735	SRX1460134	WGS	RANDOM	GENOMIC	PAIRED	1.91	1.91	200	ILLUMINA	Illumina HiSeq 2000
1274	SRS1187569	Escherichia coli	PRJNA297860	SRR2970734	SRX1460133	WGS	RANDOM	GENOMIC	PAIRED	1.7	1.7	200	ILLUMINA	Illumina HiSeq 2000
1275	SRS1187570	Escherichia coli	PRJNA297860	SRR2970733	SRX1460132	WGS	RANDOM	GENOMIC	PAIRED	1.71	1.71	200	ILLUMINA	Illumina HiSeq 2000
1276	SRS1187575	Escherichia coli	PRJNA297860	SRR2970728	SRX1460127	WGS	RANDOM	GENOMIC	PAIRED	1.72	1.72	200	ILLUMINA	Illumina HiSeq 2000
1277	SRS1187577	Escherichia coli	PRJNA297860	SRR2970752	SRX1460150	WGS	RANDOM	GENOMIC	PAIRED	2.02	2.02	200	ILLUMINA	Illumina HiSeq 2000
1278	SRS1187578	Escherichia coli	PRJNA297860	SRR2970751	SRX1460149	WGS	RANDOM	GENOMIC	PAIRED	1.27	1.27	200	ILLUMINA	Illumina HiSeq 2000
1279	SRS1187579	Escherichia coli	PRJNA297860	SRR2970750	SRX1460148	WGS	RANDOM	GENOMIC	PAIRED	1.95	1.95	200	ILLUMINA	Illumina HiSeq 2000
1280	SRS1187580	Escherichia coli	PRJNA297860	SRR2970749	SRX1460147	WGS	RANDOM	GENOMIC	PAIRED	2.01	2.01	200	ILLUMINA	Illumina HiSeq 2000
1281	SRS1187581	Escherichia coli	PRJNA297860	SRR2970748	SRX1460146	WGS	RANDOM	GENOMIC	PAIRED	2.09	2.09	200	ILLUMINA	Illumina HiSeq 2000
1282	SRS1187582	Escherichia coli	PRJNA297860	SRR2970747	SRX1460145	WGS	RANDOM	GENOMIC	PAIRED	2.06	2.06	200	ILLUMINA	Illumina HiSeq 2000
1283	SRS1187583	Escherichia coli	PRJNA297860	SRR2970746	SRX1460144	WGS	RANDOM	GENOMIC	PAIRED	1.57	1.57	200	ILLUMINA	Illumina HiSeq 2000
1284	SRS1187584	Escherichia coli	PRJNA297860	SRR2970745	SRX1460143	WGS	RANDOM	GENOMIC	PAIRED	2.21	2.21	200	ILLUMINA	Illumina HiSeq 2000
1285	SRS1187585	Escherichia coli	PRJNA297860	SRR2970744	SRX1460142	WGS	RANDOM	GENOMIC	PAIRED	1.68	1.68	200	ILLUMINA	Illumina HiSeq 2000
1286	SRS1187586	Escherichia coli	PRJNA297860	SRR2970743	SRX1460141	WGS	RANDOM	GENOMIC	PAIRED	1.73	1.73	200	ILLUMINA	Illumina HiSeq 2000
1287	SRS1187587	Escherichia coli	PRJNA297860	SRR2970742	SRX1460140	WGS	RANDOM	GENOMIC	PAIRED	1.96	1.96	200	ILLUMINA	Illumina HiSeq 2000
1288	SRS1187588	Escherichia coli	PRJNA297860	SRR2970741	SRX1460139	WGS	RANDOM	GENOMIC	PAIRED	1.9	1.9	200	ILLUMINA	Illumina HiSeq 2000
1289	SRS1187590	Escherichia coli	PRJNA297860	SRR2970762	SRX1460160	WGS	RANDOM	GENOMIC	PAIRED	1.52	1.52	200	ILLUMINA	Illumina HiSeq 2000
1290	SRS1187591	Escherichia coli	PRJNA297860	SRR2970761	SRX1460159	WGS	RANDOM	GENOMIC	PAIRED	3.4	3.4	200	ILLUMINA	Illumina HiSeq 2000
1291	SRS1187592	Escherichia coli	PRJNA297860	SRR2970760	SRX1460158	WGS	RANDOM	GENOMIC	PAIRED	4.71	4.71	200	ILLUMINA	Illumina HiSeq 2000
1292	SRS1187593	Escherichia coli	PRJNA297860	SRR2970759	SRX1460157	WGS	RANDOM	GENOMIC	PAIRED	2.54	2.54	200	ILLUMINA	Illumina HiSeq 2000
1293	SRS1187594	Escherichia coli	PRJNA297860	SRR2970758	SRX1460156	WGS	RANDOM	GENOMIC	PAIRED	4.55	4.55	200	ILLUMINA	Illumina HiSeq 2000
1294	SRS1187598	Escherichia coli	PRJNA297860	SRR2970754	SRX1460152	WGS	RANDOM	GENOMIC	PAIRED	3.48	3.48	200	ILLUMINA	Illumina HiSeq 2000
1295	SRS1187599	Escherichia coli	PRJNA297860	SRR2970753	SRX1460151	WGS	RANDOM	GENOMIC	PAIRED	1.72	1.72	200	ILLUMINA	Illumina HiSeq 2000
1296	SRS1187600	Escherichia coli	PRJNA297860	SRR2970776	SRX1460174	WGS	RANDOM	GENOMIC	PAIRED	2.71	2.71	200	ILLUMINA	Illumina HiSeq 2000
1297	SRS1187601	Escherichia coli	PRJNA297860	SRR2970775	SRX1460173	WGS	RANDOM	GENOMIC	PAIRED	2.16	2.16	200	ILLUMINA	Illumina HiSeq 2000
1298	SRS1187602	Escherichia coli	PRJNA297860	SRR2970774	SRX1460172	WGS	RANDOM	GENOMIC	PAIRED	1.72	1.72	200	ILLUMINA	Illumina HiSeq 2000
1299	SRS1187603	Escherichia coli	PRJNA297860	SRR2970773	SRX1460171	WGS	RANDOM	GENOMIC	PAIRED	1.11	1.11	200	ILLUMINA	Illumina HiSeq 2000
1300	SRS1187604	Escherichia coli	PRJNA297860	SRR2970772	SRX1460170	WGS	RANDOM	GENOMIC	PAIRED	1.21	1.21	200	ILLUMINA	Illumina HiSeq 2000
1301	SRS1187608	Escherichia coli	PRJNA297860	SRR2970768	SRX1460166	WGS	RANDOM	GENOMIC	PAIRED	4.34	4.34	200	ILLUMINA	Illumina HiSeq 2000
1302	SRS1187609	Escherichia coli	PRJNA297860	SRR2970767	SRX1460165	WGS	RANDOM	GENOMIC	PAIRED	2.55	2.55	200	ILLUMINA	Illumina HiSeq 2000
1303	SRS1187611	Escherichia coli	PRJNA297860	SRR2970765	SRX1460163	WGS	RANDOM	GENOMIC	PAIRED	3.61	3.61	200	ILLUMINA	Illumina HiSeq 2000
1304	SRS1187612	Escherichia coli	PRJNA297860	SRR2970764	SRX1460162	WGS	RANDOM	GENOMIC	PAIRED	3.38	3.38	200	ILLUMINA	Illumina HiSeq 2000
1305	SRS1187620	Escherichia coli	PRJNA297860	SRR2970777	SRX1460175	WGS	RANDOM	GENOMIC	PAIRED	2.36	2.36	200	ILLUMINA	Illumina HiSeq 2000
1306	SRS1668395	Escherichia coli	PRJNA303214	SRR4140240	SRX2122666	WGS	RANDOM	GENOMIC	PAIRED	3.75	3.75	300	ILLUMINA	Illumina HiSeq 2500
1307	SRS1496541	Escherichia coli	PRJNA306263	SRR3657459	SRX1837132	WGS	RANDOM	GENOMIC	PAIRED	1.03	1.03	415	ILLUMINA	Illumina MiSeq
1308	SRS1540222	Escherichia coli	PRJNA306263	SRR3743175	SRX1897322	WGS	RANDOM	GENOMIC	PAIRED	0.39	1.39	480	ILLUMINA	Illumina MiSeq
1308	SRS1540222	Escherichia coli	PRJNA306263	SRR3882938	SRX1939122	WGS	RANDOM	GENOMIC	PAIRED	1	1.39	484	ILLUMINA	Illumina MiSeq
1309	SRS1383572	Escherichia coli	PRJNA317940	SRR3371717	SRX1701160	WGS	RANDOM	GENOMIC	PAIRED	1.91	1.91	202	ILLUMINA	Illumina HiSeq 2000
1310	SRS1394237	Escherichia coli	PRJNA317940	SRR3371720	SRX1701163	WGS	RANDOM	GENOMIC	PAIRED	4.16	4.16	202	ILLUMINA	Illumina HiSeq 2000
1311	SRS1394238	Escherichia coli	PRJNA317940	SRR3371718	SRX1701162	WGS	RANDOM	GENOMIC	PAIRED	3.45	3.45	202	ILLUMINA	Illumina HiSeq 2000
1312	SRS1394239	Escherichia coli	PRJNA317940	SRR3371719	SRX1701161	WGS	RANDOM	GENOMIC	PAIRED	2.11	2.11	202	ILLUMINA	Illumina HiSeq 2000
1313	SRS1394240	Escherichia coli	PRJNA317940	SRR3371715	SRX1701159	WGS	RANDOM	GENOMIC	PAIRED	3.82	3.82	202	ILLUMINA	Illumina HiSeq 2000
1314	SRS1394241	Escherichia coli	PRJNA317940	SRR3371714	SRX1701158	WGS	RANDOM	GENOMIC	PAIRED	1.29	1.29	200	ILLUMINA	Illumina HiSeq 2000
1315	SRS1394242	Escherichia coli	PRJNA317940	SRR3371713	SRX1701157	WGS	RANDOM	GENOMIC	PAIRED	3.48	3.48	202	ILLUMINA	Illumina HiSeq 2000
1316	SRS1394243	Escherichia coli	PRJNA317940	SRR3371712	SRX1701156	WGS	RANDOM	GENOMIC	PAIRED	2.69	2.69	202	ILLUMINA	Illumina HiSeq 2000
1317	SRS1394244	Escherichia coli	PRJNA317940	SRR3371711	SRX1701155	WGS	RANDOM	GENOMIC	PAIRED	1.01	1.01	200	ILLUMINA	Illumina HiSeq 2000
1318	SRS1394245	Escherichia coli	PRJNA317940	SRR3371710	SRX1701154	WGS	RANDOM	GENOMIC	PAIRED	1.65	1.65	200	ILLUMINA	Illumina HiSeq 2000
1319	SRS1394250	Escherichia coli	PRJNA317940	SRR3371716	SRX1701165	WGS	RANDOM	GENOMIC	PAIRED	1.36	1.36	202	ILLUMINA	Illumina HiSeq 2000
1320	SRS1394251	Escherichia coli	PRJNA317940	SRR3371721	SRX1701164	WGS	RANDOM	GENOMIC	PAIRED	1.36	1.36	202	ILLUMINA	Illumina HiSeq 2000
1321	SRS2426814	Escherichia coli	PRJNA318589	SRR5928789	SRX3089102	WGS	RANDOM	GENOMIC	PAIRED	1.75	1.75	461	ILLUMINA	Illumina MiSeq
1322	SRS3790135	Escherichia coli	PRJNA318589	SRR7853506	SRX4704167	WGS	RANDOM	GENOMIC	PAIRED	1.03	1.03	475	ILLUMINA	Illumina MiSeq
1323	SRS4061177	Escherichia coli	PRJNA318589	SRR8216423	SRX5034991	WGS	RANDOM	GENOMIC	PAIRED	1.09	1.09	478	ILLUMINA	Illumina MiSeq
1324	SRS4061198	Escherichia coli	PRJNA318589	SRR8216444	SRX5035012	WGS	RANDOM	GENOMIC	PAIRED	1.66	1.66	446	ILLUMINA	Illumina MiSeq
1325	SRS4211370	Escherichia coli	PRJNA318589	SRR8397382	SRX5206726	WGS	RANDOM	GENOMIC	PAIRED	1.35	1.35	472	ILLUMINA	Illumina MiSeq
1326	SRS4211371	Escherichia coli	PRJNA318589	SRR8397383	SRX5206727	WGS	RANDOM	GENOMIC	PAIRED	1.48	1.48	468	ILLUMINA	Illumina MiSeq
1327	SRS4211416	Escherichia coli	PRJNA318589	SRR8397430	SRX5206774	WGS	RANDOM	GENOMIC	PAIRED	1.54	1.54	462	ILLUMINA	Illumina MiSeq
1328	SRS4211472	Escherichia coli	PRJNA318589	SRR8397486	SRX5206830	WGS	RANDOM	GENOMIC	PAIRED	1.47	1.47	378	ILLUMINA	Illumina MiSeq
1329	SRS4211508	Escherichia coli	PRJNA318589	SRR8397519	SRX5206866	WGS	RANDOM	GENOMIC	PAIRED	1.37	1.37	467	ILLUMINA	Illumina MiSeq
1330	SRS4211531	Escherichia coli	PRJNA318589	SRR8397542	SRX5206889	WGS	RANDOM	GENOMIC	PAIRED	1.64	1.64	466	ILLUMINA	Illumina MiSeq
1331	SRS4211541	Escherichia coli	PRJNA318589	SRR8397553	SRX5206900	WGS	RANDOM	GENOMIC	PAIRED	1.46	1.46	472	ILLUMINA	Illumina MiSeq
1332	SRS4337901	Escherichia coli	PRJNA318589	SRR8544058	SRX5346170	WGS	RANDOM	GENOMIC	PAIRED	1.2	1.2	462	ILLUMINA	Illumina MiSeq
1333	SRS4337903	Escherichia coli	PRJNA318589	SRR8544060	SRX5346172	WGS	RANDOM	GENOMIC	PAIRED	1.77	1.77	400	ILLUMINA	Illumina MiSeq
1334	SRS4337990	Escherichia coli	PRJNA318589	SRR8544147	SRX5346259	WGS	RANDOM	GENOMIC	PAIRED	1.04	1.04	457	ILLUMINA	Illumina MiSeq
1335	SRS4600699	Escherichia coli	PRJNA318589	SRR8868738	SRX5655796	WGS	RANDOM	GENOMIC	PAIRED	1.3	1.3	445	ILLUMINA	Illumina MiSeq
1336	SRS4600803	Escherichia coli	PRJNA318589	SRR8868842	SRX5655900	WGS	RANDOM	GENOMIC	PAIRED	2.14	2.14	378	ILLUMINA	Illumina MiSeq
1337	SRS4600808	Escherichia coli	PRJNA318589	SRR8868847	SRX5655905	WGS	RANDOM	GENOMIC	PAIRED	1.05	1.05	355	ILLUMINA	Illumina MiSeq
1338	SRS4600816	Escherichia coli	PRJNA318589	SRR8868855	SRX5655913	WGS	RANDOM	GENOMIC	PAIRED	1.82	1.82	424	ILLUMINA	Illumina MiSeq
1339	SRS4600817	Escherichia coli	PRJNA318589	SRR8868856	SRX5655914	WGS	RANDOM	GENOMIC	PAIRED	1.34	1.34	386	ILLUMINA	Illumina MiSeq
1340	SRS4736426	Escherichia coli	PRJNA318589	SRR9029541	SRX5806966	WGS	RANDOM	GENOMIC	PAIRED	1.11	1.11	372	ILLUMINA	Illumina MiSeq
1341	SRS4736593	Escherichia coli	PRJNA318589	SRR9029839	SRX5807122	WGS	RANDOM	GENOMIC	PAIRED	1.14	1.14	298	ILLUMINA	Illumina MiSeq
1342	SRS4754626	Escherichia coli	PRJNA318589	SRR9050388	SRX5826803	WGS	RANDOM	GENOMIC	PAIRED	0.86	1.72	455	ILLUMINA	Illumina MiSeq
1342	SRS4754626	Escherichia coli	PRJNA318589	SRR9050390	SRX5826803	WGS	RANDOM	GENOMIC	PAIRED	0.86	1.72	455	ILLUMINA	Illumina MiSeq
1343	SRS4754628	Escherichia coli	PRJNA318589	SRR9050391	SRX5826806	WGS	RANDOM	GENOMIC	PAIRED	0.83	1.66	458	ILLUMINA	Illumina MiSeq
1343	SRS4754628	Escherichia coli	PRJNA318589	SRR9050392	SRX5826806	WGS	RANDOM	GENOMIC	PAIRED	0.83	1.66	458	ILLUMINA	Illumina MiSeq
1344	SRS4863635	Escherichia coli	PRJNA318589	SRR9180597	SRX5953148	WGS	RANDOM	GENOMIC	PAIRED	1.06	1.06	372	ILLUMINA	Illumina MiSeq
1345	SRS5285626	Escherichia coli	PRJNA318589	SRR9995343	SRX6734350	WGS	RANDOM	GENOMIC	PAIRED	1.08	1.08	487	ILLUMINA	Illumina MiSeq
1346	SRS5285911	Escherichia coli	PRJNA318589	SRR9997704	SRX6736639	WGS	RANDOM	GENOMIC	PAIRED	1.07	1.07	486	ILLUMINA	Illumina MiSeq
1347	SRS5285972	Escherichia coli	PRJNA318589	SRR9998329	SRX6737264	WGS	RANDOM	GENOMIC	PAIRED	1.09	1.09	487	ILLUMINA	Illumina MiSeq
1348	SRS5926364	Escherichia coli	PRJNA318589	SRR10810132	SRX7483650	WGS	RANDOM	GENOMIC	PAIRED	1.42	1.42	375	ILLUMINA	Illumina MiSeq
1349	SRS5926366	Escherichia coli	PRJNA318589	SRR10810134	SRX7483652	WGS	RANDOM	GENOMIC	PAIRED	1.4	1.4	369	ILLUMINA	Illumina MiSeq
1350	SRS5926412	Escherichia coli	PRJNA318589	SRR10810181	SRX7483699	WGS	RANDOM	GENOMIC	PAIRED	1.14	1.14	420	ILLUMINA	Illumina MiSeq
1351	SRS5926513	Escherichia coli	PRJNA318589	SRR10810338	SRX7483842	WGS	RANDOM	GENOMIC	PAIRED	1.5	1.5	362	ILLUMINA	Illumina MiSeq
1352	SRS5926517	Escherichia coli	PRJNA318589	SRR10810342	SRX7483846	WGS	RANDOM	GENOMIC	PAIRED	1.36	1.36	379	ILLUMINA	Illumina MiSeq
1353	SRS5926520	Escherichia coli	PRJNA318589	SRR10810346	SRX7483850	WGS	RANDOM	GENOMIC	PAIRED	1.24	1.24	413	ILLUMINA	Illumina MiSeq
1354	SRS5926533	Escherichia coli	PRJNA318589	SRR10810359	SRX7483863	WGS	RANDOM	GENOMIC	PAIRED	1.42	1.42	384	ILLUMINA	Illumina MiSeq
1355	SRS5930617	Escherichia coli	PRJNA318589	SRR10814974	SRX7488467	WGS	RANDOM	GENOMIC	PAIRED	1.16	1.16	423	ILLUMINA	Illumina MiSeq
1356	SRS5938683	Escherichia coli	PRJNA318589	SRR10823741	SRX7497130	WGS	RANDOM	GENOMIC	PAIRED	1.53	1.53	372	ILLUMINA	Illumina MiSeq
1357	SRS5942328	Escherichia coli	PRJNA318589	SRR10827526	SRX7500900	WGS	RANDOM	GENOMIC	PAIRED	1.4	1.4	378	ILLUMINA	Illumina MiSeq
1358	SRS6108977	Escherichia coli	PRJNA318589	SRR11029659	SRX7681935	WGS	RANDOM	GENOMIC	PAIRED	1.01	1.01	483	ILLUMINA	Illumina MiSeq
1359	SRS6110421	Escherichia coli	PRJNA318589	SRR11031167	SRX7683438	WGS	RANDOM	GENOMIC	PAIRED	1	1	484	ILLUMINA	Illumina MiSeq
1360	SRS2704192	Escherichia coli	PRJNA318591	SRR6310687	SRX3410965	WGS	RANDOM	GENOMIC	PAIRED	2.03	2.03	456	ILLUMINA	Illumina MiSeq
1361	SRS2704652	Escherichia coli	PRJNA318591	SRR6311158	SRX3411427	WGS	RANDOM	GENOMIC	PAIRED	1.4	1.4	451	ILLUMINA	Illumina MiSeq
1362	SRS2705401	Escherichia coli	PRJNA318591	SRR6311925	SRX3412187	WGS	RANDOM	GENOMIC	PAIRED	1.73	1.73	446	ILLUMINA	Illumina MiSeq
1363	SRS2705542	Escherichia coli	PRJNA318591	SRR6312076	SRX3412337	WGS	RANDOM	GENOMIC	PAIRED	1.48	1.48	458	ILLUMINA	Illumina MiSeq
1364	SRS2705545	Escherichia coli	PRJNA318591	SRR6312080	SRX3412341	WGS	RANDOM	GENOMIC	PAIRED	1.51	1.51	470	ILLUMINA	Illumina MiSeq
1365	SRS2705837	Escherichia coli	PRJNA318591	SRR6312402	SRX3412650	WGS	RANDOM	GENOMIC	PAIRED	1.54	1.54	469	ILLUMINA	Illumina MiSeq
1366	SRS3391471	Escherichia coli	PRJNA318591	SRR7276313	SRX4179920	WGS	RANDOM	GENOMIC	PAIRED	1.12	1.12	433	ILLUMINA	Illumina MiSeq
1367	SRS3391483	Escherichia coli	PRJNA318591	SRR7276390	SRX4179995	WGS	RANDOM	GENOMIC	PAIRED	1.11	1.11	430	ILLUMINA	Illumina MiSeq
1368	SRS3393823	Escherichia coli	PRJNA318591	SRR7278739	SRX4182322	WGS	RANDOM	GENOMIC	PAIRED	1.03	1.03	449	ILLUMINA	Illumina MiSeq
1369	SRS3525820	Escherichia coli	PRJNA318591	SRR7496991	SRX4366431	WGS	RANDOM	GENOMIC	PAIRED	1.3	1.3	425	ILLUMINA	Illumina MiSeq
1370	SRS3741308	Escherichia coli	PRJNA318591	SRR7788245	SRX4643194	WGS	RANDOM	GENOMIC	PAIRED	1.17	1.17	473	ILLUMINA	Illumina MiSeq
1371	SRS3741318	Escherichia coli	PRJNA318591	SRR7788253	SRX4643202	WGS	RANDOM	GENOMIC	PAIRED	1.02	1.02	475	ILLUMINA	Illumina MiSeq
1372	SRS3741319	Escherichia coli	PRJNA318591	SRR7788255	SRX4643204	WGS	RANDOM	GENOMIC	PAIRED	1.1	1.1	465	ILLUMINA	Illumina MiSeq
1373	SRS3741325	Escherichia coli	PRJNA318591	SRR7788260	SRX4643209	WGS	RANDOM	GENOMIC	PAIRED	1.03	1.03	470	ILLUMINA	Illumina MiSeq
1374	SRS3741331	Escherichia coli	PRJNA318591	SRR7788266	SRX4643215	WGS	RANDOM	GENOMIC	PAIRED	1.35	1.35	472	ILLUMINA	Illumina MiSeq
1375	SRS3741332	Escherichia coli	PRJNA318591	SRR7788267	SRX4643216	WGS	RANDOM	GENOMIC	PAIRED	1.09	1.09	476	ILLUMINA	Illumina MiSeq
1376	SRS3745668	Escherichia coli	PRJNA318591	SRR7795235	SRX4647639	WGS	RANDOM	GENOMIC	PAIRED	1.26	1.26	472	ILLUMINA	Illumina MiSeq
1377	SRS3745669	Escherichia coli	PRJNA318591	SRR7795237	SRX4647641	WGS	RANDOM	GENOMIC	PAIRED	1.18	1.18	474	ILLUMINA	Illumina MiSeq
1378	SRS3745724	Escherichia coli	PRJNA318591	SRR7795292	SRX4647696	WGS	RANDOM	GENOMIC	PAIRED	1.54	1.54	465	ILLUMINA	Illumina MiSeq
1379	SRS3748614	Escherichia coli	PRJNA318591	SRR7798779	SRX4650620	WGS	RANDOM	GENOMIC	PAIRED	1.33	1.33	469	ILLUMINA	Illumina MiSeq
1380	SRS3748707	Escherichia coli	PRJNA318591	SRR7798872	SRX4650713	WGS	RANDOM	GENOMIC	PAIRED	1.32	1.32	467	ILLUMINA	Illumina MiSeq
1381	SRS3748713	Escherichia coli	PRJNA318591	SRR7798877	SRX4650718	WGS	RANDOM	GENOMIC	PAIRED	1.15	1.15	473	ILLUMINA	Illumina MiSeq
1382	SRS3748889	Escherichia coli	PRJNA318591	SRR7799154	SRX4650995	WGS	RANDOM	GENOMIC	PAIRED	1.31	1.31	473	ILLUMINA	Illumina MiSeq
1383	SRS3748893	Escherichia coli	PRJNA318591	SRR7799158	SRX4650999	WGS	RANDOM	GENOMIC	PAIRED	1.44	1.44	470	ILLUMINA	Illumina MiSeq
1384	SRS3748894	Escherichia coli	PRJNA318591	SRR7799159	SRX4651000	WGS	RANDOM	GENOMIC	PAIRED	1.17	1.17	476	ILLUMINA	Illumina MiSeq
1385	SRS3748964	Escherichia coli	PRJNA318591	SRR7799230	SRX4651071	WGS	RANDOM	GENOMIC	PAIRED	1.36	1.36	466	ILLUMINA	Illumina MiSeq
1386	SRS3748966	Escherichia coli	PRJNA318591	SRR7799233	SRX4651074	WGS	RANDOM	GENOMIC	PAIRED	1.2	1.2	472	ILLUMINA	Illumina MiSeq
1387	SRS3748991	Escherichia coli	PRJNA318591	SRR7799333	SRX4651174	WGS	RANDOM	GENOMIC	PAIRED	1.4	1.4	469	ILLUMINA	Illumina MiSeq
1388	SRS3748997	Escherichia coli	PRJNA318591	SRR7799337	SRX4651178	WGS	RANDOM	GENOMIC	PAIRED	1.28	1.28	472	ILLUMINA	Illumina MiSeq
1389	SRS4071450	Escherichia coli	PRJNA318591	SRR8236051	SRX5054351	WGS	RANDOM	GENOMIC	PAIRED	1.09	1.09	518	ILLUMINA	Illumina MiSeq
1390	SRS4071451	Escherichia coli	PRJNA318591	SRR8236052	SRX5054352	WGS	RANDOM	GENOMIC	PAIRED	1.3	1.3	491	ILLUMINA	Illumina MiSeq
1391	SRS4071456	Escherichia coli	PRJNA318591	SRR8236057	SRX5054357	WGS	RANDOM	GENOMIC	PAIRED	1.17	1.17	523	ILLUMINA	Illumina MiSeq
1392	SRS4071457	Escherichia coli	PRJNA318591	SRR8236058	SRX5054358	WGS	RANDOM	GENOMIC	PAIRED	1.11	1.11	529	ILLUMINA	Illumina MiSeq
1393	SRS4071466	Escherichia coli	PRJNA318591	SRR8236073	SRX5054373	WGS	RANDOM	GENOMIC	PAIRED	1.08	1.08	513	ILLUMINA	Illumina MiSeq
1394	SRS4488540	Escherichia coli	PRJNA318591	SRR8728071	SRX5521278	WGS	RANDOM	GENOMIC	PAIRED	1.01	1.01	530	ILLUMINA	Illumina MiSeq
1395	SRS4488545	Escherichia coli	PRJNA318591	SRR8728076	SRX5521283	WGS	RANDOM	GENOMIC	PAIRED	1.16	1.16	534	ILLUMINA	Illumina MiSeq
1396	SRS6159645	Escherichia coli	PRJNA318591	SRR11101128	SRX7739718	WGS	RANDOM	GENOMIC	PAIRED	1.08	1.08	504	ILLUMINA	Illumina MiSeq
1397	SRS6159692	Escherichia coli	PRJNA318591	SRR11101175	SRX7739765	WGS	RANDOM	GENOMIC	PAIRED	1.32	1.32	517	ILLUMINA	Illumina MiSeq
1398	SRS6159695	Escherichia coli	PRJNA318591	SRR11101178	SRX7739768	WGS	RANDOM	GENOMIC	PAIRED	1.08	1.08	502	ILLUMINA	Illumina MiSeq
1399	SRS6159702	Escherichia coli	PRJNA318591	SRR11101186	SRX7739776	WGS	RANDOM	GENOMIC	PAIRED	1.06	1.06	532	ILLUMINA	Illumina MiSeq
1400	SRS6159703	Escherichia coli	PRJNA318591	SRR11101187	SRX7739777	WGS	RANDOM	GENOMIC	PAIRED	1.1	1.1	530	ILLUMINA	Illumina MiSeq
1401	SRS6159712	Escherichia coli	PRJNA318591	SRR11101196	SRX7739786	WGS	RANDOM	GENOMIC	PAIRED	1.12	1.12	528	ILLUMINA	Illumina MiSeq
1402	SRS6159713	Escherichia coli	PRJNA318591	SRR11101197	SRX7739787	WGS	RANDOM	GENOMIC	PAIRED	1.17	1.17	530	ILLUMINA	Illumina MiSeq
1403	SRS6159714	Escherichia coli	PRJNA318591	SRR11101199	SRX7739789	WGS	RANDOM	GENOMIC	PAIRED	1.14	1.14	541	ILLUMINA	Illumina MiSeq
1404	SRS6159715	Escherichia coli	PRJNA318591	SRR11101201	SRX7739791	WGS	RANDOM	GENOMIC	PAIRED	1.13	1.13	537	ILLUMINA	Illumina MiSeq
1405	SRS6159751	Escherichia coli	PRJNA318591	SRR11101240	SRX7739830	WGS	RANDOM	GENOMIC	PAIRED	1.04	1.04	526	ILLUMINA	Illumina MiSeq
1406	SRS6159761	Escherichia coli	PRJNA318591	SRR11101251	SRX7739841	WGS	RANDOM	GENOMIC	PAIRED	1.01	1.01	518	ILLUMINA	Illumina MiSeq
1407	SRS6159766	Escherichia coli	PRJNA318591	SRR11101256	SRX7739846	WGS	RANDOM	GENOMIC	PAIRED	1.02	1.02	535	ILLUMINA	Illumina MiSeq
1408	SRS6159769	Escherichia coli	PRJNA318591	SRR11101259	SRX7739849	WGS	RANDOM	GENOMIC	PAIRED	1.18	1.18	494	ILLUMINA	Illumina MiSeq
1409	SRS6159770	Escherichia coli	PRJNA318591	SRR11101260	SRX7739850	WGS	RANDOM	GENOMIC	PAIRED	1.21	1.21	465	ILLUMINA	Illumina MiSeq
1410	SRS6159773	Escherichia coli	PRJNA318591	SRR11101263	SRX7739853	WGS	RANDOM	GENOMIC	PAIRED	1.03	1.03	498	ILLUMINA	Illumina MiSeq
1411	SRS2426192	Escherichia coli	PRJNA324565	SRR5928129	SRX3088451	WGS	RANDOM	GENOMIC	PAIRED	2.28	2.28	405	ILLUMINA	Illumina MiSeq
1412	SRS2426193	Escherichia coli	PRJNA324565	SRR5928130	SRX3088452	WGS	RANDOM	GENOMIC	PAIRED	1.12	1.12	457	ILLUMINA	Illumina MiSeq
1413	SRS2426201	Escherichia coli	PRJNA324565	SRR5928152	SRX3088470	WGS	RANDOM	GENOMIC	PAIRED	1.39	1.39	428	ILLUMINA	Illumina MiSeq
1414	SRS2555633	Escherichia coli	PRJNA324565	SRR6118636	SRX3231321	WGS	RANDOM	GENOMIC	PAIRED	1.7	1.7	473	ILLUMINA	Illumina MiSeq
1415	SRS2973833	Escherichia coli	PRJNA324565	SRR6742531	SRX3715441	WGS	RANDOM	GENOMIC	PAIRED	1.04	1.04	482	ILLUMINA	Illumina MiSeq
1416	SRS2973867	Escherichia coli	PRJNA324565	SRR6742565	SRX3715475	WGS	RANDOM	GENOMIC	PAIRED	1.28	1.28	489	ILLUMINA	Illumina MiSeq
1417	SRS3926270	Escherichia coli	PRJNA324565	SRR8040832	SRX4871342	WGS	RANDOM	GENOMIC	PAIRED	1.06	1.06	499	ILLUMINA	Illumina MiSeq
1418	SRS3926273	Escherichia coli	PRJNA324565	SRR8040833	SRX4871343	WGS	RANDOM	GENOMIC	PAIRED	1.58	1.58	499	ILLUMINA	Illumina MiSeq
1419	SRS3926274	Escherichia coli	PRJNA324565	SRR8040834	SRX4871344	WGS	RANDOM	GENOMIC	PAIRED	1.31	1.31	499	ILLUMINA	Illumina MiSeq
1420	SRS3926292	Escherichia coli	PRJNA324565	SRR8040853	SRX4871363	WGS	RANDOM	GENOMIC	PAIRED	1.24	1.24	499	ILLUMINA	Illumina MiSeq
1421	SRS3926293	Escherichia coli	PRJNA324565	SRR8040855	SRX4871365	WGS	RANDOM	GENOMIC	PAIRED	1.47	1.47	499	ILLUMINA	Illumina MiSeq
1422	SRS3938769	Escherichia coli	PRJNA324565	SRR8062195	SRX4891675	WGS	RANDOM	GENOMIC	PAIRED	4.69	4.69	499	ILLUMINA	Illumina MiSeq
1423	SRS3938880	Escherichia coli	PRJNA324565	SRR8062310	SRX4891785	WGS	RANDOM	GENOMIC	PAIRED	2.57	2.57	499	ILLUMINA	Illumina MiSeq
1424	SRS4081461	Escherichia coli	PRJNA324565	SRR8247807	SRX5065869	WGS	RANDOM	GENOMIC	PAIRED	1.22	1.22	487	ILLUMINA	Illumina MiSeq
1425	SRS4081464	Escherichia coli	PRJNA324565	SRR8247811	SRX5065873	WGS	RANDOM	GENOMIC	PAIRED	1.01	1.01	482	ILLUMINA	Illumina MiSeq
1426	SRS4081469	Escherichia coli	PRJNA324565	SRR8247816	SRX5065878	WGS	RANDOM	GENOMIC	PAIRED	1.02	1.02	483	ILLUMINA	Illumina MiSeq
1427	SRS4089078	Escherichia coli	PRJNA324565	SRR8258291	SRX5075475	WGS	RANDOM	GENOMIC	PAIRED	1.15	1.15	484	ILLUMINA	Illumina MiSeq
1428	SRS4089097	Escherichia coli	PRJNA324565	SRR8258310	SRX5075494	WGS	RANDOM	GENOMIC	PAIRED	1.34	1.34	488	ILLUMINA	Illumina MiSeq
1429	SRS4089099	Escherichia coli	PRJNA324565	SRR8258312	SRX5075496	WGS	RANDOM	GENOMIC	PAIRED	2.01	2.01	482	ILLUMINA	Illumina MiSeq
1430	SRS4089111	Escherichia coli	PRJNA324565	SRR8258324	SRX5075508	WGS	RANDOM	GENOMIC	PAIRED	0.92	1.4	488	ILLUMINA	Illumina MiSeq
1430	SRS4089111	Escherichia coli	PRJNA324565	SRR8451760	SRX5258533	WGS	RANDOM	GENOMIC	PAIRED	0.49	1.4	485	ILLUMINA	Illumina MiSeq
1431	SRS4178601	Escherichia coli	PRJNA324565	SRR8360277	SRX5170969	WGS	RANDOM	GENOMIC	PAIRED	2.07	2.07	492	ILLUMINA	Illumina MiSeq
1432	SRS4178612	Escherichia coli	PRJNA324565	SRR8360289	SRX5170981	WGS	RANDOM	GENOMIC	PAIRED	1.29	1.29	486	ILLUMINA	Illumina MiSeq
1433	SRS4324302	Escherichia coli	PRJNA324565	SRR8526922	SRX5329726	WGS	RANDOM	GENOMIC	PAIRED	2.06	2.06	485	ILLUMINA	Illumina MiSeq
1434	SRS4324312	Escherichia coli	PRJNA324565	SRR8526932	SRX5329736	WGS	RANDOM	GENOMIC	PAIRED	2.39	2.39	482	ILLUMINA	Illumina MiSeq
1435	SRS4594355	Escherichia coli	PRJNA324565	SRR8861527	SRX5648983	WGS	RANDOM	GENOMIC	PAIRED	2.93	2.93	466	ILLUMINA	Illumina MiSeq
1436	SRS4594363	Escherichia coli	PRJNA324565	SRR8861535	SRX5648991	WGS	RANDOM	GENOMIC	PAIRED	2.96	2.96	466	ILLUMINA	Illumina MiSeq
1437	SRS4594366	Escherichia coli	PRJNA324565	SRR8861538	SRX5648994	WGS	RANDOM	GENOMIC	PAIRED	1.96	1.96	470	ILLUMINA	Illumina MiSeq
1438	SRS4596633	Escherichia coli	PRJNA324565	SRR8864184	SRX5651484	WGS	RANDOM	GENOMIC	PAIRED	3.27	3.27	464	ILLUMINA	Illumina MiSeq
1439	SRS4597507	Escherichia coli	PRJNA324565	SRR8865063	SRX5652363	WGS	RANDOM	GENOMIC	PAIRED	1.8	1.8	466	ILLUMINA	Illumina MiSeq
1440	SRS4622391	Escherichia coli	PRJNA324565	SRR8895777	SRX5681899	WGS	RANDOM	GENOMIC	PAIRED	2.57	2.57	480	ILLUMINA	Illumina MiSeq
1441	SRS4622393	Escherichia coli	PRJNA324565	SRR8895779	SRX5681901	WGS	RANDOM	GENOMIC	PAIRED	3.04	3.04	460	ILLUMINA	Illumina MiSeq
1442	SRS4622796	Escherichia coli	PRJNA324565	SRR8896358	SRX5682480	WGS	RANDOM	GENOMIC	PAIRED	2.27	2.27	483	ILLUMINA	Illumina MiSeq
1443	SRS4623150	Escherichia coli	PRJNA324565	SRR8896888	SRX5683010	WGS	RANDOM	GENOMIC	PAIRED	1.5	1.5	478	ILLUMINA	Illumina MiSeq
1444	SRS4623160	Escherichia coli	PRJNA324565	SRR8896899	SRX5683021	WGS	RANDOM	GENOMIC	PAIRED	2.08	2.08	474	ILLUMINA	Illumina MiSeq
1445	SRS4754590	Escherichia coli	PRJNA324565	SRR9050351	SRX5826766	WGS	RANDOM	GENOMIC	PAIRED	1.15	1.15	438	ILLUMINA	Illumina MiSeq
1446	SRS4754596	Escherichia coli	PRJNA324565	SRR9050357	SRX5826772	WGS	RANDOM	GENOMIC	PAIRED	2.1	2.1	466	ILLUMINA	Illumina MiSeq
1447	SRS4756378	Escherichia coli	PRJNA324565	SRR9052121	SRX5828370	WGS	RANDOM	GENOMIC	PAIRED	2.64	2.64	475	ILLUMINA	Illumina MiSeq
1448	SRS4876143	Escherichia coli	PRJNA324565	SRR9200027	SRX5971656	WGS	RANDOM	GENOMIC	PAIRED	1.79	1.79	476	ILLUMINA	Illumina MiSeq
1449	SRS4876148	Escherichia coli	PRJNA324565	SRR9200032	SRX5971661	WGS	RANDOM	GENOMIC	PAIRED	1.24	1.24	459	ILLUMINA	Illumina MiSeq
1450	SRS4876154	Escherichia coli	PRJNA324565	SRR9200072	SRX5971701	WGS	RANDOM	GENOMIC	PAIRED	1.76	1.76	462	ILLUMINA	Illumina MiSeq
1451	SRS4876193	Escherichia coli	PRJNA324565	SRR9200111	SRX5971740	WGS	RANDOM	GENOMIC	PAIRED	2.58	2.58	474	ILLUMINA	Illumina MiSeq
1452	SRS4876200	Escherichia coli	PRJNA324565	SRR9200118	SRX5971747	WGS	RANDOM	GENOMIC	PAIRED	1.87	1.87	470	ILLUMINA	Illumina MiSeq
1453	SRS4876232	Escherichia coli	PRJNA324565	SRR9200321	SRX5971950	WGS	RANDOM	GENOMIC	PAIRED	2.25	2.25	475	ILLUMINA	Illumina MiSeq
1454	SRS4876233	Escherichia coli	PRJNA324565	SRR9200323	SRX5971952	WGS	RANDOM	GENOMIC	PAIRED	1.39	1.39	448	ILLUMINA	Illumina MiSeq
1455	SRS4876236	Escherichia coli	PRJNA324565	SRR9200326	SRX5971955	WGS	RANDOM	GENOMIC	PAIRED	1.63	1.63	440	ILLUMINA	Illumina MiSeq
1456	SRS5040459	Escherichia coli	PRJNA324565	SRR9616832	SRX6379882	WGS	RANDOM	GENOMIC	PAIRED	2.02	2.02	442	ILLUMINA	Illumina MiSeq
1457	SRS5041074	Escherichia coli	PRJNA324565	SRR9617475	SRX6380525	WGS	RANDOM	GENOMIC	PAIRED	1.84	1.84	446	ILLUMINA	Illumina MiSeq
1458	SRS5041189	Escherichia coli	PRJNA324565	SRR9617590	SRX6380640	WGS	RANDOM	GENOMIC	PAIRED	1.59	1.59	443	ILLUMINA	Illumina MiSeq
1459	SRS5041219	Escherichia coli	PRJNA324565	SRR9617625	SRX6380670	WGS	RANDOM	GENOMIC	PAIRED	2.58	2.58	393	ILLUMINA	Illumina MiSeq
1460	SRS5041240	Escherichia coli	PRJNA324565	SRR9617646	SRX6380691	WGS	RANDOM	GENOMIC	PAIRED	2.17	2.17	438	ILLUMINA	Illumina MiSeq
1461	SRS5041245	Escherichia coli	PRJNA324565	SRR9617651	SRX6380696	WGS	RANDOM	GENOMIC	PAIRED	1.86	1.86	450	ILLUMINA	Illumina MiSeq
1462	SRS5140547	Escherichia coli	PRJNA324565	SRR9734951	SRX6491947	WGS	RANDOM	GENOMIC	PAIRED	1.07	1.07	476	ILLUMINA	Illumina MiSeq
1463	SRS5214342	Escherichia coli	PRJNA324565	SRR9901262	SRX6653074	WGS	RANDOM	GENOMIC	PAIRED	2.28	2.28	479	ILLUMINA	Illumina MiSeq
1464	SRS5362121	Escherichia coli	PRJNA324565	SRR10085550	SRX6818559	WGS	RANDOM	GENOMIC	PAIRED	1.2	1.2	476	ILLUMINA	Illumina MiSeq
1465	SRS5362122	Escherichia coli	PRJNA324565	SRR10085551	SRX6818560	WGS	RANDOM	GENOMIC	PAIRED	1.08	1.08	476	ILLUMINA	Illumina MiSeq
1466	SRS5362293	Escherichia coli	PRJNA324565	SRR10085762	SRX6818771	WGS	RANDOM	GENOMIC	PAIRED	1.14	1.14	476	ILLUMINA	Illumina MiSeq
1467	SRS5362295	Escherichia coli	PRJNA324565	SRR10085764	SRX6818773	WGS	RANDOM	GENOMIC	PAIRED	1.24	1.24	477	ILLUMINA	Illumina MiSeq
1468	SRS5461771	Escherichia coli	PRJNA324565	SRR10211824	SRX6931512	WGS	RANDOM	GENOMIC	PAIRED	1.43	1.43	437	ILLUMINA	Illumina MiSeq
1469	SRS5461772	Escherichia coli	PRJNA324565	SRR10211825	SRX6931513	WGS	RANDOM	GENOMIC	PAIRED	1.35	1.35	446	ILLUMINA	Illumina MiSeq
1470	SRS5461776	Escherichia coli	PRJNA324565	SRR10211833	SRX6931520	WGS	RANDOM	GENOMIC	PAIRED	1.57	1.57	455	ILLUMINA	Illumina MiSeq
1471	SRS5461781	Escherichia coli	PRJNA324565	SRR10211838	SRX6931525	WGS	RANDOM	GENOMIC	PAIRED	1.39	1.39	427	ILLUMINA	Illumina MiSeq
1472	SRS5461791	Escherichia coli	PRJNA324565	SRR10211849	SRX6931536	WGS	RANDOM	GENOMIC	PAIRED	1.67	1.67	442	ILLUMINA	Illumina MiSeq
1473	SRS5697083	Escherichia coli	PRJNA324565	SRR10502041	SRX7191066	WGS	RANDOM	GENOMIC	PAIRED	1.38	1.38	438	ILLUMINA	Illumina MiSeq
1474	SRS5697117	Escherichia coli	PRJNA324565	SRR10502087	SRX7191112	WGS	RANDOM	GENOMIC	PAIRED	1.86	1.86	455	ILLUMINA	Illumina MiSeq
1475	SRS5697125	Escherichia coli	PRJNA324565	SRR10502096	SRX7191121	WGS	RANDOM	GENOMIC	PAIRED	1.89	1.89	415	ILLUMINA	Illumina MiSeq
1476	SRS5740838	Escherichia coli	PRJNA324565	SRR10559616	SRX7241350	WGS	RANDOM	GENOMIC	PAIRED	1.76	1.76	485	ILLUMINA	Illumina MiSeq
1477	SRS6180165	Escherichia coli	PRJNA324565	SRR11126608	SRX7763126	WGS	RANDOM	GENOMIC	PAIRED	1.13	1.13	463	ILLUMINA	Illumina MiSeq
1478	SRS2756504	Escherichia coli	PRJNA324573	SRR6374048	SRX3468895	WGS	RANDOM	GENOMIC	PAIRED	1.29	1.29	294	ILLUMINA	Illumina MiSeq
1479	SRS2756663	Escherichia coli	PRJNA324573	SRR6374205	SRX3469052	WGS	RANDOM	GENOMIC	PAIRED	1.32	1.32	294	ILLUMINA	Illumina MiSeq
1480	SRS2756666	Escherichia coli	PRJNA324573	SRR6374208	SRX3469055	WGS	RANDOM	GENOMIC	PAIRED	1.49	1.49	294	ILLUMINA	Illumina MiSeq
1481	SRS2756695	Escherichia coli	PRJNA324573	SRR6374239	SRX3469086	WGS	RANDOM	GENOMIC	PAIRED	1.2	1.2	286	ILLUMINA	Illumina MiSeq
1482	SRS3076874	Escherichia coli	PRJNA324573	SRR6875399	SRX3828553	WGS	RANDOM	GENOMIC	PAIRED	1.04	1.04	489	ILLUMINA	Illumina MiSeq
1483	SRS3358839	Escherichia coli	PRJNA324573	SRR7239273	SRX4145104	WGS	RANDOM	GENOMIC	PAIRED	3.08	3.08	476	ILLUMINA	Illumina MiSeq
1484	SRS3359069	Escherichia coli	PRJNA324573	SRR7239523	SRX4145354	WGS	RANDOM	GENOMIC	PAIRED	1.52	1.52	492	ILLUMINA	Illumina MiSeq
1485	SRS3359427	Escherichia coli	PRJNA324573	SRR7239976	SRX4145807	WGS	RANDOM	GENOMIC	PAIRED	1.53	1.53	492	ILLUMINA	Illumina MiSeq
1486	SRS3559019	Escherichia coli	PRJNA324573	SRR7537043	SRX4404608	WGS	RANDOM	GENOMIC	PAIRED	1.62	1.62	481	ILLUMINA	Illumina MiSeq
1487	SRS3559021	Escherichia coli	PRJNA324573	SRR7537045	SRX4404610	WGS	RANDOM	GENOMIC	PAIRED	1.98	1.98	466	ILLUMINA	Illumina MiSeq
1488	SRS3559022	Escherichia coli	PRJNA324573	SRR7537046	SRX4404611	WGS	RANDOM	GENOMIC	PAIRED	1.59	1.59	473	ILLUMINA	Illumina MiSeq
1489	SRS3559024	Escherichia coli	PRJNA324573	SRR7537048	SRX4404613	WGS	RANDOM	GENOMIC	PAIRED	1.35	1.35	483	ILLUMINA	Illumina MiSeq
1490	SRS3622357	Escherichia coli	PRJNA324573	SRR7638032	SRX4501575	WGS	RANDOM	GENOMIC	PAIRED	2.06	2.06	467	ILLUMINA	Illumina MiSeq
1491	SRS3622399	Escherichia coli	PRJNA324573	SRR7638091	SRX4501634	WGS	RANDOM	GENOMIC	PAIRED	1.5	1.5	486	ILLUMINA	Illumina MiSeq
1492	SRS3630156	Escherichia coli	PRJNA324573	SRR7647864	SRX4510804	WGS	RANDOM	GENOMIC	PAIRED	1.54	1.54	463	ILLUMINA	Illumina MiSeq
1493	SRS3630163	Escherichia coli	PRJNA324573	SRR7647871	SRX4510811	WGS	RANDOM	GENOMIC	PAIRED	1.3	1.3	440	ILLUMINA	Illumina MiSeq
1494	SRS3630166	Escherichia coli	PRJNA324573	SRR7647874	SRX4510814	WGS	RANDOM	GENOMIC	PAIRED	1.07	1.07	483	ILLUMINA	Illumina MiSeq
1495	SRS3630196	Escherichia coli	PRJNA324573	SRR7647904	SRX4510845	WGS	RANDOM	GENOMIC	PAIRED	1.56	1.56	448	ILLUMINA	Illumina MiSeq
1496	SRS3630202	Escherichia coli	PRJNA324573	SRR7647918	SRX4510859	WGS	RANDOM	GENOMIC	PAIRED	1.9	1.9	454	ILLUMINA	Illumina MiSeq
1497	SRS3722801	Escherichia coli	PRJNA324573	SRR7765064	SRX4620679	WGS	RANDOM	GENOMIC	PAIRED	1.72	1.72	298	ILLUMINA	Illumina MiSeq
1498	SRS3722804	Escherichia coli	PRJNA324573	SRR7765067	SRX4620682	WGS	RANDOM	GENOMIC	PAIRED	1.33	1.33	298	ILLUMINA	Illumina MiSeq
1499	SRS3971060	Escherichia coli	PRJNA324573	SRR8099014	SRX4925807	WGS	RANDOM	GENOMIC	PAIRED	1.14	1.14	299	ILLUMINA	Illumina MiSeq
1500	SRS3971068	Escherichia coli	PRJNA324573	SRR8099021	SRX4925814	WGS	RANDOM	GENOMIC	PAIRED	1.18	1.18	299	ILLUMINA	Illumina MiSeq
1501	SRS4031845	Escherichia coli	PRJNA324573	SRR8176718	SRX4996834	WGS	RANDOM	GENOMIC	PAIRED	1.12	1.12	482	ILLUMINA	Illumina MiSeq
1502	SRS4031880	Escherichia coli	PRJNA324573	SRR8176761	SRX4996877	WGS	RANDOM	GENOMIC	PAIRED	1.03	1.03	479	ILLUMINA	Illumina MiSeq
1503	SRS4031909	Escherichia coli	PRJNA324573	SRR8176790	SRX4996906	WGS	RANDOM	GENOMIC	PAIRED	1	1	486	ILLUMINA	Illumina MiSeq
1504	SRS4031912	Escherichia coli	PRJNA324573	SRR8176793	SRX4996909	WGS	RANDOM	GENOMIC	PAIRED	1.39	1.39	484	ILLUMINA	Illumina MiSeq
1505	SRS4057724	Escherichia coli	PRJNA324573	SRR8206945	SRX5026270	WGS	RANDOM	GENOMIC	PAIRED	1.13	1.13	489	ILLUMINA	Illumina MiSeq
1506	SRS4057764	Escherichia coli	PRJNA324573	SRR8206985	SRX5026310	WGS	RANDOM	GENOMIC	PAIRED	1.41	1.41	487	ILLUMINA	Illumina MiSeq
1507	SRS4057773	Escherichia coli	PRJNA324573	SRR8206994	SRX5026319	WGS	RANDOM	GENOMIC	PAIRED	1.21	1.21	488	ILLUMINA	Illumina MiSeq
1508	SRS4057789	Escherichia coli	PRJNA324573	SRR8207010	SRX5026335	WGS	RANDOM	GENOMIC	PAIRED	1.06	1.06	487	ILLUMINA	Illumina MiSeq
1509	SRS4411183	Escherichia coli	PRJNA324573	SRR8632516	SRX5431217	WGS	RANDOM	GENOMIC	PAIRED	1.09	1.09	548	ILLUMINA	Illumina MiSeq
1510	SRS4411190	Escherichia coli	PRJNA324573	SRR8632524	SRX5431225	WGS	RANDOM	GENOMIC	PAIRED	1.21	1.21	539	ILLUMINA	Illumina MiSeq
1511	SRS4411191	Escherichia coli	PRJNA324573	SRR8632525	SRX5431226	WGS	RANDOM	GENOMIC	PAIRED	1.14	1.14	533	ILLUMINA	Illumina MiSeq
1512	SRS4411192	Escherichia coli	PRJNA324573	SRR8632526	SRX5431227	WGS	RANDOM	GENOMIC	PAIRED	1.16	1.16	535	ILLUMINA	Illumina MiSeq
1513	SRS4411197	Escherichia coli	PRJNA324573	SRR8632533	SRX5431234	WGS	RANDOM	GENOMIC	PAIRED	1.23	1.23	532	ILLUMINA	Illumina MiSeq
1514	SRS4411336	Escherichia coli	PRJNA324573	SRR8632714	SRX5431415	WGS	RANDOM	GENOMIC	PAIRED	1.25	1.25	529	ILLUMINA	Illumina MiSeq
1515	SRS4521432	Escherichia coli	PRJNA324573	SRR8767398	SRX5557610	WGS	RANDOM	GENOMIC	PAIRED	0.69	4.53	454	ILLUMINA	Illumina MiSeq
1516	SRS4556371	Escherichia coli	PRJNA324573	SRR8815902	SRX5604472	WGS	RANDOM	GENOMIC	PAIRED	1.25	1.25	532	ILLUMINA	Illumina MiSeq
1517	SRS4556381	Escherichia coli	PRJNA324573	SRR8815912	SRX5604482	WGS	RANDOM	GENOMIC	PAIRED	1.16	1.16	534	ILLUMINA	Illumina MiSeq
1518	SRS4556385	Escherichia coli	PRJNA324573	SRR8815916	SRX5604486	WGS	RANDOM	GENOMIC	PAIRED	1.14	1.14	543	ILLUMINA	Illumina MiSeq
1519	SRS4647173	Escherichia coli	PRJNA324573	SRR8926896	SRX5707951	WGS	RANDOM	GENOMIC	PAIRED	1.63	1.63	296	ILLUMINA	Illumina MiSeq
1520	SRS4647176	Escherichia coli	PRJNA324573	SRR8926901	SRX5707956	WGS	RANDOM	GENOMIC	PAIRED	1.97	1.97	296	ILLUMINA	Illumina MiSeq
1521	SRS4647180	Escherichia coli	PRJNA324573	SRR8926908	SRX5707963	WGS	RANDOM	GENOMIC	PAIRED	1.76	1.76	296	ILLUMINA	Illumina MiSeq
1522	SRS4647181	Escherichia coli	PRJNA324573	SRR8926909	SRX5707964	WGS	RANDOM	GENOMIC	PAIRED	1.77	1.77	297	ILLUMINA	Illumina MiSeq
1523	SRS4647183	Escherichia coli	PRJNA324573	SRR8926912	SRX5707967	WGS	RANDOM	GENOMIC	PAIRED	1.85	1.85	296	ILLUMINA	Illumina MiSeq
1524	SRS4810970	Escherichia coli	PRJNA324573	SRR9114555	SRX5888813	WGS	RANDOM	GENOMIC	PAIRED	1.21	1.21	473	ILLUMINA	Illumina MiSeq
1525	SRS4811008	Escherichia coli	PRJNA324573	SRR9114626	SRX5888852	WGS	RANDOM	GENOMIC	PAIRED	1.01	1.01	456	ILLUMINA	Illumina MiSeq
1526	SRS4811011	Escherichia coli	PRJNA324573	SRR9114628	SRX5888854	WGS	RANDOM	GENOMIC	PAIRED	1.5	1.5	469	ILLUMINA	Illumina MiSeq
1527	SRS4811046	Escherichia coli	PRJNA324573	SRR9114663	SRX5888889	WGS	RANDOM	GENOMIC	PAIRED	1.05	1.05	460	ILLUMINA	Illumina MiSeq
1528	SRS4811047	Escherichia coli	PRJNA324573	SRR9114664	SRX5888890	WGS	RANDOM	GENOMIC	PAIRED	1.18	1.18	455	ILLUMINA	Illumina MiSeq
1529	SRS4811048	Escherichia coli	PRJNA324573	SRR9114665	SRX5888891	WGS	RANDOM	GENOMIC	PAIRED	1.57	1.57	469	ILLUMINA	Illumina MiSeq
1530	SRS4972124	Escherichia coli	PRJNA324573	SRR9301036	SRX6069853	WGS	RANDOM	GENOMIC	PAIRED	1.16	1.16	532	ILLUMINA	Illumina MiSeq
1531	SRS4972125	Escherichia coli	PRJNA324573	SRR9301037	SRX6069854	WGS	RANDOM	GENOMIC	PAIRED	1.05	1.05	551	ILLUMINA	Illumina MiSeq
1532	SRS4972140	Escherichia coli	PRJNA324573	SRR9301053	SRX6069870	WGS	RANDOM	GENOMIC	PAIRED	1.08	1.08	541	ILLUMINA	Illumina MiSeq
1533	SRS5090007	Escherichia coli	PRJNA324573	SRR9674864	SRX6435250	WGS	RANDOM	GENOMIC	PAIRED	1.1	1.1	413	ILLUMINA	Illumina MiSeq
1534	SRS5105816	Escherichia coli	PRJNA324573	SRR9694196	SRX6452461	WGS	RANDOM	GENOMIC	PAIRED	1.07	1.07	440	ILLUMINA	Illumina MiSeq
1535	SRS5105824	Escherichia coli	PRJNA324573	SRR9694204	SRX6452469	WGS	RANDOM	GENOMIC	PAIRED	1.35	1.35	415	ILLUMINA	Illumina MiSeq
1536	SRS5105918	Escherichia coli	PRJNA324573	SRR9694234	SRX6452563	WGS	RANDOM	GENOMIC	PAIRED	1.44	1.44	409	ILLUMINA	Illumina MiSeq
1537	SRS5105923	Escherichia coli	PRJNA324573	SRR9694239	SRX6452568	WGS	RANDOM	GENOMIC	PAIRED	1.19	1.19	413	ILLUMINA	Illumina MiSeq
1538	SRS5105927	Escherichia coli	PRJNA324573	SRR9694243	SRX6452572	WGS	RANDOM	GENOMIC	PAIRED	1.09	1.09	446	ILLUMINA	Illumina MiSeq
1539	SRS5214343	Escherichia coli	PRJNA324573	SRR9901263	SRX6653075	WGS	RANDOM	GENOMIC	PAIRED	1.18	1.18	437	ILLUMINA	Illumina MiSeq
1540	SRS5369556	Escherichia coli	PRJNA324573	SRR10094673	SRX6827260	WGS	RANDOM	GENOMIC	PAIRED	1.12	1.12	486	ILLUMINA	Illumina MiSeq
1541	SRS5599689	Escherichia coli	PRJNA324573	SRR10384537	SRX7085299	WGS	RANDOM	GENOMIC	PAIRED	1.36	1.36	454	ILLUMINA	Illumina MiSeq
1542	SRS5599716	Escherichia coli	PRJNA324573	SRR10384564	SRX7085326	WGS	RANDOM	GENOMIC	PAIRED	1.15	1.15	455	ILLUMINA	Illumina MiSeq
1543	SRS5599740	Escherichia coli	PRJNA324573	SRR10384590	SRX7085350	WGS	RANDOM	GENOMIC	PAIRED	1.14	1.14	457	ILLUMINA	Illumina MiSeq
1544	SRS5599741	Escherichia coli	PRJNA324573	SRR10384591	SRX7085351	WGS	RANDOM	GENOMIC	PAIRED	1.18	1.18	436	ILLUMINA	Illumina MiSeq
1545	SRS5600234	Escherichia coli	PRJNA324573	SRR10385121	SRX7085878	WGS	RANDOM	GENOMIC	PAIRED	1.11	1.11	525	ILLUMINA	Illumina MiSeq
1546	SRS6060407	Escherichia coli	PRJNA324573	SRR10963165	SRX7628803	WGS	RANDOM	GENOMIC	PAIRED	1.07	1.07	468	ILLUMINA	Illumina MiSeq
1547	SRS6060470	Escherichia coli	PRJNA324573	SRR10963235	SRX7628873	WGS	RANDOM	GENOMIC	PAIRED	1.07	1.07	411	ILLUMINA	Illumina MiSeq
1548	SRS6060559	Escherichia coli	PRJNA324573	SRR10963327	SRX7628965	WGS	RANDOM	GENOMIC	PAIRED	1.16	1.16	467	ILLUMINA	Illumina MiSeq
1549	SRS6060574	Escherichia coli	PRJNA324573	SRR10963346	SRX7628984	WGS	RANDOM	GENOMIC	PAIRED	1.03	1.03	465	ILLUMINA	Illumina MiSeq
1550	SRS6060576	Escherichia coli	PRJNA324573	SRR10963348	SRX7628986	WGS	RANDOM	GENOMIC	PAIRED	1.1	1.1	446	ILLUMINA	Illumina MiSeq
1551	SRS6060578	Escherichia coli	PRJNA324573	SRR10963350	SRX7628988	WGS	RANDOM	GENOMIC	PAIRED	1.09	1.09	458	ILLUMINA	Illumina MiSeq
1552	SRS6086919	Escherichia coli	PRJNA324573	SRR10996858	SRX7657935	WGS	RANDOM	GENOMIC	PAIRED	1.15	1.15	463	ILLUMINA	Illumina MiSeq
1553	SRS6086921	Escherichia coli	PRJNA324573	SRR10996856	SRX7657937	WGS	RANDOM	GENOMIC	PAIRED	1.11	1.11	469	ILLUMINA	Illumina MiSeq
1554	SRS6086922	Escherichia coli	PRJNA324573	SRR10996855	SRX7657938	WGS	RANDOM	GENOMIC	PAIRED	1.04	1.04	462	ILLUMINA	Illumina MiSeq
1555	SRS6086923	Escherichia coli	PRJNA324573	SRR10996853	SRX7657940	WGS	RANDOM	GENOMIC	PAIRED	1.19	1.19	460	ILLUMINA	Illumina MiSeq
1556	SRS6086924	Escherichia coli	PRJNA324573	SRR10996852	SRX7657941	WGS	RANDOM	GENOMIC	PAIRED	1.3	1.3	465	ILLUMINA	Illumina MiSeq
1557	SRS6086925	Escherichia coli	PRJNA324573	SRR10996851	SRX7657942	WGS	RANDOM	GENOMIC	PAIRED	1.21	1.21	453	ILLUMINA	Illumina MiSeq
1558	SRS6086936	Escherichia coli	PRJNA324573	SRR10996857	SRX7657936	WGS	RANDOM	GENOMIC	PAIRED	1.32	1.32	461	ILLUMINA	Illumina MiSeq
1559	SRS6086940	Escherichia coli	PRJNA324573	SRR10996854	SRX7657939	WGS	RANDOM	GENOMIC	PAIRED	1.18	1.18	458	ILLUMINA	Illumina MiSeq
1560	SRS6142190	Escherichia coli	PRJNA324573	SRR11080865	SRX7719905	WGS	RANDOM	GENOMIC	PAIRED	1.02	1.02	495	ILLUMINA	Illumina MiSeq
1561	SRS6329163	Escherichia coli	PRJNA324573	SRR11319494	SRX7923772	WGS	RANDOM	GENOMIC	PAIRED	1.05	1.05	525	ILLUMINA	Illumina MiSeq
1562	SRS6329166	Escherichia coli	PRJNA324573	SRR11319491	SRX7923775	WGS	RANDOM	GENOMIC	PAIRED	1.01	1.01	517	ILLUMINA	Illumina MiSeq
1563	SRS1784554	Escherichia coli	PRJNA352460	SRR4953896	SRX2328814	WGS	RANDOM	GENOMIC	PAIRED	1.28	1.28	397	ILLUMINA	Illumina MiSeq
1564	SRS1784556	Escherichia coli	PRJNA352460	SRR4953898	SRX2328816	WGS	RANDOM	GENOMIC	PAIRED	1.04	1.04	465	ILLUMINA	Illumina MiSeq
1565	SRS1784562	Escherichia coli	PRJNA352460	SRR4953904	SRX2328822	WGS	RANDOM	GENOMIC	PAIRED	1.12	1.12	420	ILLUMINA	Illumina MiSeq
1566	SRS1784567	Escherichia coli	PRJNA352460	SRR4953909	SRX2328827	WGS	RANDOM	GENOMIC	PAIRED	1.01	1.01	471	ILLUMINA	Illumina MiSeq
1567	SRS1784572	Escherichia coli	PRJNA352460	SRR4953914	SRX2328832	WGS	RANDOM	GENOMIC	PAIRED	1.41	1.41	427	ILLUMINA	Illumina MiSeq
1568	SRS1784578	Escherichia coli	PRJNA352460	SRR4953920	SRX2328838	WGS	RANDOM	GENOMIC	PAIRED	1.03	1.03	464	ILLUMINA	Illumina MiSeq
1569	SRS1784586	Escherichia coli	PRJNA352460	SRR4953928	SRX2328846	WGS	RANDOM	GENOMIC	PAIRED	1.28	1.28	410	ILLUMINA	Illumina MiSeq
1570	SRS1784918	Escherichia coli	PRJNA352460	SRR4991053	SRX2329377	WGS	RANDOM	GENOMIC	PAIRED	2.03	2.03	319	ILLUMINA	Illumina MiSeq
1571	SRS1784923	Escherichia coli	PRJNA352460	SRR4991062	SRX2329382	WGS	RANDOM	GENOMIC	PAIRED	1.22	1.22	284	ILLUMINA	Illumina MiSeq
1572	SRS1786181	Escherichia coli	PRJNA352460	SRR4997019	SRX2331204	WGS	RANDOM	GENOMIC	PAIRED	1.17	1.17	468	ILLUMINA	Illumina MiSeq
1573	SRS1786186	Escherichia coli	PRJNA352460	SRR4997036	SRX2331210	WGS	RANDOM	GENOMIC	PAIRED	1.16	1.16	472	ILLUMINA	Illumina MiSeq
1574	SRS1786190	Escherichia coli	PRJNA352460	SRR4997045	SRX2331218	WGS	RANDOM	GENOMIC	PAIRED	1.08	1.08	482	ILLUMINA	Illumina MiSeq
1575	SRS1786192	Escherichia coli	PRJNA352460	SRR4997054	SRX2331220	WGS	RANDOM	GENOMIC	PAIRED	1.54	1.54	468	ILLUMINA	Illumina MiSeq
1576	SRS1786193	Escherichia coli	PRJNA352460	SRR4997055	SRX2331221	WGS	RANDOM	GENOMIC	PAIRED	1.33	1.33	457	ILLUMINA	Illumina MiSeq
1577	SRS1786195	Escherichia coli	PRJNA352460	SRR4997063	SRX2331223	WGS	RANDOM	GENOMIC	PAIRED	1.29	1.29	468	ILLUMINA	Illumina MiSeq
1578	SRS1786204	Escherichia coli	PRJNA352460	SRR4997088	SRX2331239	WGS	RANDOM	GENOMIC	PAIRED	1.5	1.5	480	ILLUMINA	Illumina MiSeq
1579	SRS1786206	Escherichia coli	PRJNA352460	SRR4997092	SRX2331241	WGS	RANDOM	GENOMIC	PAIRED	1.24	1.24	469	ILLUMINA	Illumina MiSeq
1580	SRS1786209	Escherichia coli	PRJNA352460	SRR4997101	SRX2331248	WGS	RANDOM	GENOMIC	PAIRED	1.24	1.24	471	ILLUMINA	Illumina MiSeq
1581	SRS1786213	Escherichia coli	PRJNA352460	SRR4997117	SRX2331254	WGS	RANDOM	GENOMIC	PAIRED	1.1	1.1	476	ILLUMINA	Illumina MiSeq
1582	SRS1786219	Escherichia coli	PRJNA352460	SRR4997134	SRX2331267	WGS	RANDOM	GENOMIC	PAIRED	1.25	1.25	471	ILLUMINA	Illumina MiSeq
1583	SRS1786221	Escherichia coli	PRJNA352460	SRR4997136	SRX2331269	WGS	RANDOM	GENOMIC	PAIRED	1.25	1.25	459	ILLUMINA	Illumina MiSeq
1584	SRS1786223	Escherichia coli	PRJNA352460	SRR4997138	SRX2331271	WGS	RANDOM	GENOMIC	PAIRED	1.23	1.23	479	ILLUMINA	Illumina MiSeq
1585	SRS1786224	Escherichia coli	PRJNA352460	SRR4997145	SRX2331272	WGS	RANDOM	GENOMIC	PAIRED	1.2	1.2	470	ILLUMINA	Illumina MiSeq
1586	SRS1786226	Escherichia coli	PRJNA352460	SRR4997147	SRX2331274	WGS	RANDOM	GENOMIC	PAIRED	1.05	1.05	474	ILLUMINA	Illumina MiSeq
1587	SRS1786230	Escherichia coli	PRJNA352460	SRR4997163	SRX2331279	WGS	RANDOM	GENOMIC	PAIRED	1.55	1.55	466	ILLUMINA	Illumina MiSeq
1588	SRS1786234	Escherichia coli	PRJNA352460	SRR4997171	SRX2331284	WGS	RANDOM	GENOMIC	PAIRED	1.3	1.3	471	ILLUMINA	Illumina MiSeq
1589	SRS1786236	Escherichia coli	PRJNA352460	SRR4997181	SRX2331287	WGS	RANDOM	GENOMIC	PAIRED	1.25	1.25	475	ILLUMINA	Illumina MiSeq
1590	SRS1786239	Escherichia coli	PRJNA352460	SRR4997183	SRX2331291	WGS	RANDOM	GENOMIC	PAIRED	1.26	1.26	469	ILLUMINA	Illumina MiSeq
1591	SRS2493184	Escherichia coli	PRJNA370056	SRR6007838	SRX3162125	WGS	RANDOM	GENOMIC	PAIRED	2.31	2.31	202	ILLUMINA	Illumina HiSeq 2500
1592	SRS2493227	Escherichia coli	PRJNA370058	SRR6007919	SRX3162206	WGS	RANDOM	GENOMIC	PAIRED	2.67	2.67	202	ILLUMINA	Illumina HiSeq 2500
1593	SRS4580369	Escherichia coli	PRJNA370160	SRR8846820	SRX5634578	WGS	RANDOM	GENOMIC	PAIRED	2.09	2.09	302	ILLUMINA	Illumina MiSeq
1594	SRS4580403	Escherichia coli	PRJNA370161	SRR8846856	SRX5634614	WGS	RANDOM	GENOMIC	PAIRED	1.92	1.92	302	ILLUMINA	Illumina MiSeq
1595	SRS4580406	Escherichia coli	PRJNA370162	SRR8846859	SRX5634617	WGS	RANDOM	GENOMIC	PAIRED	1.8	1.8	302	ILLUMINA	Illumina MiSeq
1596	SRS4580407	Escherichia coli	PRJNA370163	SRR8846860	SRX5634618	WGS	RANDOM	GENOMIC	PAIRED	2.01	2.01	302	ILLUMINA	Illumina MiSeq
1597	SRS4580523	Escherichia coli	PRJNA370164	SRR8846976	SRX5634734	WGS	RANDOM	GENOMIC	PAIRED	1.99	1.99	302	ILLUMINA	Illumina MiSeq
1598	SRS4580522	Escherichia coli	PRJNA370165	SRR8846975	SRX5634733	WGS	RANDOM	GENOMIC	PAIRED	1.9	1.9	302	ILLUMINA	Illumina MiSeq
1599	SRS4580526	Escherichia coli	PRJNA370166	SRR8846979	SRX5634737	WGS	RANDOM	GENOMIC	PAIRED	2.08	2.08	302	ILLUMINA	Illumina MiSeq
1600	SRS2493000	Escherichia coli	PRJNA370178	SRR6007500	SRX3161929	WGS	RANDOM	GENOMIC	PAIRED	3.04	3.04	202	ILLUMINA	Illumina HiSeq 2500
1601	SRS2395902	Escherichia coli	PRJNA370797	SRR5883048	SRX3049192	WGS	RANDOM	GENOMIC	PAIRED	3.5	3.5	302	ILLUMINA	Illumina MiSeq
1602	SRS2395954	Escherichia coli	PRJNA370798	SRR5883169	SRX3049255	WGS	RANDOM	GENOMIC	PAIRED	3.65	3.65	302	ILLUMINA	Illumina MiSeq
1603	SRS2395960	Escherichia coli	PRJNA370799	SRR5883171	SRX3049261	WGS	RANDOM	GENOMIC	PAIRED	2.2	2.2	302	ILLUMINA	Illumina MiSeq
1604	SRS2395961	Escherichia coli	PRJNA370800	SRR5883172	SRX3049262	WGS	RANDOM	GENOMIC	PAIRED	2.42	2.42	302	ILLUMINA	Illumina MiSeq
1605	SRS2395976	Escherichia coli	PRJNA370801	SRR5883195	SRX3049284	WGS	RANDOM	GENOMIC	PAIRED	2.21	2.21	302	ILLUMINA	Illumina MiSeq
1606	SRS2395839	Escherichia coli	PRJNA370802	SRR5882918	SRX3049129	WGS	RANDOM	GENOMIC	PAIRED	4.08	4.08	302	ILLUMINA	Illumina MiSeq
1607	SRS2395884	Escherichia coli	PRJNA370803	SRR5883011	SRX3049174	WGS	RANDOM	GENOMIC	PAIRED	2.5	2.5	302	ILLUMINA	Illumina MiSeq
1608	SRS2563733	Escherichia coli	PRJNA411977	SRR6127880	SRX3240526	WGS	RANDOM	GENOMIC	PAIRED	1.55	1.55	233	ILLUMINA	Illumina MiSeq
1609	SRS3141704	Escherichia coli	PRJNA443817	SRR6963156	SRX3905400	WGS	RANDOM	GENOMIC	PAIRED	2.31	2.31	302	ILLUMINA	Illumina MiSeq
1610	SRS3141669	Escherichia coli	PRJNA443818	SRR6963109	SRX3905359	WGS	RANDOM	GENOMIC	PAIRED	2.11	2.11	302	ILLUMINA	Illumina MiSeq
1611	SRS3141665	Escherichia coli	PRJNA443819	SRR6963102	SRX3905352	WGS	RANDOM	GENOMIC	PAIRED	1.67	1.67	302	ILLUMINA	Illumina MiSeq
1612	SRS3141667	Escherichia coli	PRJNA443820	SRR6963106	SRX3905356	WGS	RANDOM	GENOMIC	PAIRED	1.96	1.96	302	ILLUMINA	Illumina MiSeq
1613	SRS3141670	Escherichia coli	PRJNA443821	SRR6963110	SRX3905360	WGS	RANDOM	GENOMIC	PAIRED	2.1	2.1	302	ILLUMINA	Illumina MiSeq
1614	SRS3141595	Escherichia coli	PRJNA443822	SRR6962986	SRX3905258	WGS	RANDOM	GENOMIC	PAIRED	2.24	2.24	302	ILLUMINA	Illumina MiSeq
1615	SRS3141594	Escherichia coli	PRJNA443823	SRR6962985	SRX3905257	WGS	RANDOM	GENOMIC	PAIRED	1.8	1.8	302	ILLUMINA	Illumina MiSeq
1616	SRS3758994	Escherichia coli	PRJNA462670	SRR7812252	SRX4663831	WGS	RANDOM	GENOMIC	PAIRED	2.12	2.12	302	ILLUMINA	Illumina MiSeq
1617	SRS3771089	Escherichia coli	PRJNA473579	SRR7826316	SRX4677285	WGS	RANDOM	GENOMIC	PAIRED	1.71	2.04	325	ILLUMINA	Illumina MiSeq
1618	SRS5486621	Escherichia coli	PRJNA481346	SRR10240830	SRX6959832	WGS	RANDOM	GENOMIC	PAIRED	1.45	1.45	489	ILLUMINA	Illumina MiSeq
1619	SRS5486625	Escherichia coli	PRJNA481346	SRR10240837	SRX6959839	WGS	RANDOM	GENOMIC	PAIRED	1.84	1.84	485	ILLUMINA	Illumina MiSeq
1620	SRS5486629	Escherichia coli	PRJNA481346	SRR10240841	SRX6959843	WGS	RANDOM	GENOMIC	PAIRED	2.28	2.28	488	ILLUMINA	Illumina MiSeq
1621	SRS5486633	Escherichia coli	PRJNA481346	SRR10240845	SRX6959847	WGS	RANDOM	GENOMIC	PAIRED	1.08	1.08	487	ILLUMINA	Illumina MiSeq
1622	SRS5486640	Escherichia coli	PRJNA481346	SRR10240855	SRX6959857	WGS	RANDOM	GENOMIC	PAIRED	1	1	487	ILLUMINA	Illumina MiSeq
1623	SRS5501100	Escherichia coli	PRJNA481346	SRR10257921	SRX6975793	WGS	RANDOM	GENOMIC	PAIRED	1.08	1.08	491	ILLUMINA	Illumina MiSeq
1624	SRS6060398	Escherichia coli	PRJNA481346	SRR10963155	SRX7628793	WGS	RANDOM	GENOMIC	PAIRED	1.93	1.93	467	ILLUMINA	Illumina MiSeq
1625	SRS6278504	Escherichia coli	PRJNA481346	SRR11263460	SRX7870093	WGS	RANDOM	GENOMIC	PAIRED	1.28	1.28	480	ILLUMINA	Illumina MiSeq
1626	SRS6278505	Escherichia coli	PRJNA481346	SRR11263461	SRX7870094	WGS	RANDOM	GENOMIC	PAIRED	1.07	1.07	480	ILLUMINA	Illumina MiSeq
1627	SRS6278506	Escherichia coli	PRJNA481346	SRR11263462	SRX7870095	WGS	RANDOM	GENOMIC	PAIRED	1.11	1.11	480	ILLUMINA	Illumina MiSeq
1628	SRS6278508	Escherichia coli	PRJNA481346	SRR11263464	SRX7870097	WGS	RANDOM	GENOMIC	PAIRED	1.6	1.6	462	ILLUMINA	Illumina MiSeq
1629	SRS6278509	Escherichia coli	PRJNA481346	SRR11263466	SRX7870099	WGS	RANDOM	GENOMIC	PAIRED	1.5	1.5	465	ILLUMINA	Illumina MiSeq
1630	SRS6278511	Escherichia coli	PRJNA481346	SRR11263469	SRX7870102	WGS	RANDOM	GENOMIC	PAIRED	1.29	1.29	461	ILLUMINA	Illumina MiSeq
1631	SRS6281550	Escherichia coli	PRJNA481346	SRR11266541	SRX7873174	WGS	RANDOM	GENOMIC	PAIRED	1.17	1.17	477	ILLUMINA	Illumina MiSeq
1632	SRS6281552	Escherichia coli	PRJNA481346	SRR11266544	SRX7873177	WGS	RANDOM	GENOMIC	PAIRED	1.26	1.26	466	ILLUMINA	Illumina MiSeq
1633	SRS6281586	Escherichia coli	PRJNA481346	SRR11266550	SRX7873183	WGS	RANDOM	GENOMIC	PAIRED	1.12	1.12	486	ILLUMINA	Illumina MiSeq
1634	SRS4206344	Escherichia coli	PRJNA501756	SRR8391029	SRX5200740	WGS	RANDOM	GENOMIC	PAIRED	4.03	4.03	202	ILLUMINA	Illumina HiSeq 2500
1635	SRS4041767	Escherichia coli	PRJNA505407	SRR8187996	SRX5007770	WGS	RANDOM	GENOMIC	PAIRED	2.64	2.75	376	ILLUMINA	Illumina MiSeq
1636	SRS4041768	Escherichia coli	PRJNA505407	SRR8187997	SRX5007769	WGS	RANDOM	GENOMIC	PAIRED	2.55	2.66	382	ILLUMINA	Illumina MiSeq
1637	SRS4041769	Escherichia coli	PRJNA505407	SRR8187994	SRX5007772	WGS	RANDOM	GENOMIC	PAIRED	2.3	2.38	386	ILLUMINA	Illumina MiSeq
1638	SRS4041770	Escherichia coli	PRJNA505407	SRR8187995	SRX5007771	WGS	RANDOM	GENOMIC	PAIRED	1.65	1.7	359	ILLUMINA	Illumina MiSeq
1639	SRS4041771	Escherichia coli	PRJNA505407	SRR8187992	SRX5007774	WGS	RANDOM	GENOMIC	PAIRED	1.92	1.96	385	ILLUMINA	Illumina MiSeq
1640	SRS4041772	Escherichia coli	PRJNA505407	SRR8187993	SRX5007773	WGS	RANDOM	GENOMIC	PAIRED	2.77	2.81	360	ILLUMINA	Illumina MiSeq
1641	SRS4041773	Escherichia coli	PRJNA505407	SRR8187990	SRX5007776	WGS	RANDOM	GENOMIC	PAIRED	2.28	2.32	376	ILLUMINA	Illumina MiSeq
1642	SRS4041774	Escherichia coli	PRJNA505407	SRR8187991	SRX5007775	WGS	RANDOM	GENOMIC	PAIRED	2.2	2.24	380	ILLUMINA	Illumina MiSeq
1643	SRS4041775	Escherichia coli	PRJNA505407	SRR8187998	SRX5007768	WGS	RANDOM	GENOMIC	PAIRED	1.98	2.05	396	ILLUMINA	Illumina MiSeq
1644	SRS4041776	Escherichia coli	PRJNA505407	SRR8187999	SRX5007767	WGS	RANDOM	GENOMIC	PAIRED	3.41	3.47	368	ILLUMINA	Illumina MiSeq
1645	SRS4041777	Escherichia coli	PRJNA505407	SRR8187978	SRX5007788	WGS	RANDOM	GENOMIC	PAIRED	2.55	2.6	396	ILLUMINA	Illumina MiSeq
1646	SRS4041778	Escherichia coli	PRJNA505407	SRR8187972	SRX5007794	WGS	RANDOM	GENOMIC	PAIRED	3.18	3.28	381	ILLUMINA	Illumina MiSeq
1647	SRS4041779	Escherichia coli	PRJNA505407	SRR8187971	SRX5007795	WGS	RANDOM	GENOMIC	PAIRED	1.5	1.58	404	ILLUMINA	Illumina MiSeq
1648	SRS4041780	Escherichia coli	PRJNA505407	SRR8187974	SRX5007792	WGS	RANDOM	GENOMIC	PAIRED	1.29	1.36	404	ILLUMINA	Illumina MiSeq
1649	SRS4041781	Escherichia coli	PRJNA505407	SRR8187977	SRX5007789	WGS	RANDOM	GENOMIC	PAIRED	3.49	3.57	360	ILLUMINA	Illumina MiSeq
1650	SRS4041782	Escherichia coli	PRJNA505407	SRR8187973	SRX5007793	WGS	RANDOM	GENOMIC	PAIRED	1.11	1.18	397	ILLUMINA	Illumina MiSeq
1651	SRS4041783	Escherichia coli	PRJNA505407	SRR8187976	SRX5007790	WGS	RANDOM	GENOMIC	PAIRED	1.68	1.77	389	ILLUMINA	Illumina MiSeq
1652	SRS4041784	Escherichia coli	PRJNA505407	SRR8187975	SRX5007791	WGS	RANDOM	GENOMIC	PAIRED	3.41	3.51	375	ILLUMINA	Illumina MiSeq
1653	SRS4041785	Escherichia coli	PRJNA505407	SRR8187980	SRX5007786	WGS	RANDOM	GENOMIC	PAIRED	3.26	3.35	385	ILLUMINA	Illumina MiSeq
1654	SRS4041786	Escherichia coli	PRJNA505407	SRR8187979	SRX5007787	WGS	RANDOM	GENOMIC	PAIRED	2.22	2.31	385	ILLUMINA	Illumina MiSeq
1655	SRS5430048	Escherichia coli	PRJNA505407	SRR10176402	SRX6897800	WGS	RANDOM	GENOMIC	PAIRED	2.88	3	387	ILLUMINA	Illumina MiSeq
1656	SRS5430049	Escherichia coli	PRJNA505407	SRR10176400	SRX6897802	WGS	RANDOM	GENOMIC	PAIRED	2.1	2.19	402	ILLUMINA	Illumina MiSeq
1657	SRS5430050	Escherichia coli	PRJNA505407	SRR10176398	SRX6897804	WGS	RANDOM	GENOMIC	PAIRED	2.73	2.83	394	ILLUMINA	Illumina MiSeq
1658	SRS5620851	Escherichia coli	PRJNA571051	SRR10411459	SRX7109665	WGS	RANDOM	GENOMIC	PAIRED	2.55	2.55	302	ILLUMINA	Illumina MiSeq
1659	SRS5620850	Escherichia coli	PRJNA571052	SRR10411458	SRX7109664	WGS	RANDOM	GENOMIC	PAIRED	2.62	2.62	302	ILLUMINA	Illumina MiSeq
1660	SRS5620900	Escherichia coli	PRJNA571053	SRR10411508	SRX7109714	WGS	RANDOM	GENOMIC	PAIRED	2.61	2.61	302	ILLUMINA	Illumina MiSeq
1661	SRS6001895	Escherichia coli	PRJNA599529	SRR10896391	SRX7565223	WGS	RANDOM	GENOMIC	PAIRED	4.43	4.5	300	ILLUMINA	HiSeq X Ten

## Sheet: Supplementary Table 2
Supplementary Table 2. Sources of M. tuberculosis sequencing data (Illumina paired-end reads of ≥ 150bp).
Sample number	SRA sample accession	Species	BioProject ID	SRA run ID	SRA experiment ID	Library strategy	Library selection	Library source	Library layout	Number of reads in this run (millions)	Total number of reads in this sample (millions)	Avg. read length (bp)	Sequencing platform	Model
1	DRS043646	Mycobacterium tuberculosis	PRJDB3875	DRR034433	DRX031066	WGS	RANDOM	GENOMIC	PAIRED	1.22	1.22	415	ILLUMINA	Illumina MiSeq
2	DRS043648	Mycobacterium tuberculosis	PRJDB3875	DRR034435	DRX031068	WGS	RANDOM	GENOMIC	PAIRED	1	1	367	ILLUMINA	Illumina MiSeq
3	DRS043652	Mycobacterium tuberculosis	PRJDB3875	DRR034439	DRX031072	WGS	RANDOM	GENOMIC	PAIRED	1	1	477	ILLUMINA	Illumina MiSeq
4	DRS043661	Mycobacterium tuberculosis	PRJDB3875	DRR034448	DRX031081	WGS	RANDOM	GENOMIC	PAIRED	1.07	1.07	495	ILLUMINA	Illumina MiSeq
5	DRS043672	Mycobacterium tuberculosis	PRJDB3875	DRR034459	DRX031092	WGS	RANDOM	GENOMIC	PAIRED	1.01	1.01	426	ILLUMINA	Illumina MiSeq
6	DRS043676	Mycobacterium tuberculosis	PRJDB3875	DRR034463	DRX031096	WGS	RANDOM	GENOMIC	PAIRED	1.23	1.23	441	ILLUMINA	Illumina MiSeq
7	DRS043680	Mycobacterium tuberculosis	PRJDB3875	DRR034467	DRX031100	WGS	RANDOM	GENOMIC	PAIRED	1.07	1.07	428	ILLUMINA	Illumina MiSeq
8	DRS043688	Mycobacterium tuberculosis	PRJDB3875	DRR034475	DRX031108	WGS	RANDOM	GENOMIC	PAIRED	1.53	1.53	451	ILLUMINA	Illumina MiSeq
9	DRS043705	Mycobacterium tuberculosis	PRJDB3875	DRR034492	DRX031125	WGS	RANDOM	GENOMIC	PAIRED	1.16	1.16	409	ILLUMINA	Illumina MiSeq
10	DRS043710	Mycobacterium tuberculosis	PRJDB3875	DRR034497	DRX031130	WGS	RANDOM	GENOMIC	PAIRED	2.39	2.39	433	ILLUMINA	Illumina MiSeq
11	DRS043712	Mycobacterium tuberculosis	PRJDB3875	DRR034499	DRX031132	WGS	RANDOM	GENOMIC	PAIRED	1.06	1.06	423	ILLUMINA	Illumina MiSeq
12	DRS043725	Mycobacterium tuberculosis	PRJDB3875	DRR034512	DRX031145	WGS	RANDOM	GENOMIC	PAIRED	1.45	1.45	492	ILLUMINA	Illumina MiSeq
13	DRS043729	Mycobacterium tuberculosis	PRJDB3875	DRR034516	DRX031149	WGS	RANDOM	GENOMIC	PAIRED	1.55	1.55	516	ILLUMINA	Illumina MiSeq
14	DRS020874	Mycobacterium tuberculosis	PRJDB4087	DRR041784	DRX037418	WGS	RANDOM	GENOMIC	PAIRED	1.22	1.22	600	ILLUMINA	Illumina MiSeq
15	DRS020875	Mycobacterium tuberculosis	PRJDB4087	DRR041785	DRX037419	WGS	RANDOM	GENOMIC	PAIRED	1.79	1.79	600	ILLUMINA	Illumina MiSeq
16	DRS020876	Mycobacterium tuberculosis	PRJDB4087	DRR041786	DRX037420	WGS	RANDOM	GENOMIC	PAIRED	2.31	2.31	600	ILLUMINA	Illumina MiSeq
17	DRS020877	Mycobacterium tuberculosis	PRJDB4087	DRR041787	DRX037421	WGS	RANDOM	GENOMIC	PAIRED	1.46	1.46	600	ILLUMINA	Illumina MiSeq
18	DRS020878	Mycobacterium tuberculosis	PRJDB4087	DRR041788	DRX037422	WGS	RANDOM	GENOMIC	PAIRED	1.47	1.47	600	ILLUMINA	Illumina MiSeq
19	DRS020879	Mycobacterium tuberculosis	PRJDB4087	DRR041789	DRX037423	WGS	RANDOM	GENOMIC	PAIRED	1.22	1.22	600	ILLUMINA	Illumina MiSeq
20	DRS105003	Mycobacterium tuberculosis	PRJDB6149	DRR099683	DRX093161	WGS	RANDOM	GENOMIC	PAIRED	1.78	1.78	500	ILLUMINA	Illumina MiSeq
21	DRS105004	Mycobacterium tuberculosis	PRJDB6149	DRR099684	DRX093162	WGS	RANDOM	GENOMIC	PAIRED	1.48	1.48	597	ILLUMINA	Illumina MiSeq
22	DRS105005	Mycobacterium tuberculosis	PRJDB6149	DRR099685	DRX093163	WGS	RANDOM	GENOMIC	PAIRED	1.31	1.31	598	ILLUMINA	Illumina MiSeq
23	DRS105006	Mycobacterium tuberculosis	PRJDB6149	DRR099686	DRX093164	WGS	RANDOM	GENOMIC	PAIRED	1.37	1.37	598	ILLUMINA	Illumina MiSeq
24	DRS105007	Mycobacterium tuberculosis	PRJDB6149	DRR099687	DRX093165	WGS	RANDOM	GENOMIC	PAIRED	1.46	1.46	598	ILLUMINA	Illumina MiSeq
25	DRS105008	Mycobacterium tuberculosis	PRJDB6149	DRR099688	DRX093166	WGS	RANDOM	GENOMIC	PAIRED	1.99	1.99	500	ILLUMINA	Illumina MiSeq
26	DRS105009	Mycobacterium tuberculosis	PRJDB6149	DRR099689	DRX093167	WGS	RANDOM	GENOMIC	PAIRED	1.3	1.3	596	ILLUMINA	Illumina MiSeq
27	DRS105010	Mycobacterium tuberculosis	PRJDB6149	DRR099690	DRX093168	WGS	RANDOM	GENOMIC	PAIRED	1.41	1.41	592	ILLUMINA	Illumina MiSeq
28	DRS105011	Mycobacterium tuberculosis	PRJDB6149	DRR099691	DRX093169	WGS	RANDOM	GENOMIC	PAIRED	1.33	1.33	598	ILLUMINA	Illumina MiSeq
29	DRS105012	Mycobacterium tuberculosis	PRJDB6149	DRR099692	DRX093170	WGS	RANDOM	GENOMIC	PAIRED	2.07	2.07	500	ILLUMINA	Illumina MiSeq
30	DRS105013	Mycobacterium tuberculosis	PRJDB6149	DRR099693	DRX093171	WGS	RANDOM	GENOMIC	PAIRED	1.8	1.8	499	ILLUMINA	Illumina MiSeq
31	DRS105014	Mycobacterium tuberculosis	PRJDB6149	DRR099694	DRX093172	WGS	RANDOM	GENOMIC	PAIRED	1.55	1.55	598	ILLUMINA	Illumina MiSeq
32	DRS090168	Mycobacterium tuberculosis	PRJDB7006	DRR130052	DRX122790	WGS	RANDOM	GENOMIC	PAIRED	1.09	1.09	567	ILLUMINA	Illumina MiSeq
33	DRS090174	Mycobacterium tuberculosis	PRJDB7006	DRR130058	DRX122796	WGS	RANDOM	GENOMIC	PAIRED	1.51	1.51	550	ILLUMINA	Illumina MiSeq
34	DRS090176	Mycobacterium tuberculosis	PRJDB7006	DRR130060	DRX122798	WGS	RANDOM	GENOMIC	PAIRED	1.15	1.15	578	ILLUMINA	Illumina MiSeq
35	DRS090177	Mycobacterium tuberculosis	PRJDB7006	DRR130061	DRX122799	WGS	RANDOM	GENOMIC	PAIRED	1.45	1.45	577	ILLUMINA	Illumina MiSeq
36	DRS090180	Mycobacterium tuberculosis	PRJDB7006	DRR130064	DRX122802	WGS	RANDOM	GENOMIC	PAIRED	1.39	1.39	582	ILLUMINA	Illumina MiSeq
37	DRS090183	Mycobacterium tuberculosis	PRJDB7006	DRR130067	DRX122805	WGS	RANDOM	GENOMIC	PAIRED	1.04	1.04	574	ILLUMINA	Illumina MiSeq
38	DRS090184	Mycobacterium tuberculosis	PRJDB7006	DRR130068	DRX122806	WGS	RANDOM	GENOMIC	PAIRED	1.19	1.19	577	ILLUMINA	Illumina MiSeq
39	DRS090185	Mycobacterium tuberculosis	PRJDB7006	DRR130069	DRX122807	WGS	RANDOM	GENOMIC	PAIRED	1.08	1.08	561	ILLUMINA	Illumina MiSeq
40	DRS090187	Mycobacterium tuberculosis	PRJDB7006	DRR130071	DRX122809	WGS	RANDOM	GENOMIC	PAIRED	1.06	1.06	561	ILLUMINA	Illumina MiSeq
41	DRS090189	Mycobacterium tuberculosis	PRJDB7006	DRR130073	DRX122811	WGS	RANDOM	GENOMIC	PAIRED	1.19	1.19	567	ILLUMINA	Illumina MiSeq
42	DRS090191	Mycobacterium tuberculosis	PRJDB7006	DRR130075	DRX122813	WGS	RANDOM	GENOMIC	PAIRED	1.12	1.12	563	ILLUMINA	Illumina MiSeq
43	DRS090196	Mycobacterium tuberculosis	PRJDB7006	DRR130080	DRX122818	WGS	RANDOM	GENOMIC	PAIRED	1.38	1.38	542	ILLUMINA	Illumina MiSeq
44	DRS090198	Mycobacterium tuberculosis	PRJDB7006	DRR130082	DRX122820	WGS	RANDOM	GENOMIC	PAIRED	1.28	1.28	582	ILLUMINA	Illumina MiSeq
45	DRS090199	Mycobacterium tuberculosis	PRJDB7006	DRR130083	DRX122821	WGS	RANDOM	GENOMIC	PAIRED	1.11	1.11	546	ILLUMINA	Illumina MiSeq
46	DRS090200	Mycobacterium tuberculosis	PRJDB7006	DRR130084	DRX122822	WGS	RANDOM	GENOMIC	PAIRED	1.56	1.56	554	ILLUMINA	Illumina MiSeq
47	DRS090204	Mycobacterium tuberculosis	PRJDB7006	DRR130088	DRX122826	WGS	RANDOM	GENOMIC	PAIRED	1.1	1.1	580	ILLUMINA	Illumina MiSeq
48	DRS090207	Mycobacterium tuberculosis	PRJDB7006	DRR130091	DRX122829	WGS	RANDOM	GENOMIC	PAIRED	1.26	1.26	554	ILLUMINA	Illumina MiSeq
49	DRS090208	Mycobacterium tuberculosis	PRJDB7006	DRR130092	DRX122830	WGS	RANDOM	GENOMIC	PAIRED	1.2	1.2	583	ILLUMINA	Illumina MiSeq
50	DRS090209	Mycobacterium tuberculosis	PRJDB7006	DRR130093	DRX122831	WGS	RANDOM	GENOMIC	PAIRED	1.37	1.37	581	ILLUMINA	Illumina MiSeq
51	DRS090211	Mycobacterium tuberculosis	PRJDB7006	DRR130095	DRX122833	WGS	RANDOM	GENOMIC	PAIRED	1.25	1.25	557	ILLUMINA	Illumina MiSeq
52	DRS090213	Mycobacterium tuberculosis	PRJDB7006	DRR130097	DRX122835	WGS	RANDOM	GENOMIC	PAIRED	1.08	1.08	581	ILLUMINA	Illumina MiSeq
53	DRS090214	Mycobacterium tuberculosis	PRJDB7006	DRR130098	DRX122836	WGS	RANDOM	GENOMIC	PAIRED	1.09	1.09	567	ILLUMINA	Illumina MiSeq
54	DRS090219	Mycobacterium tuberculosis	PRJDB7006	DRR130103	DRX122841	WGS	RANDOM	GENOMIC	PAIRED	1.45	1.45	536	ILLUMINA	Illumina MiSeq
55	DRS090220	Mycobacterium tuberculosis	PRJDB7006	DRR130104	DRX122842	WGS	RANDOM	GENOMIC	PAIRED	1.22	1.22	540	ILLUMINA	Illumina MiSeq
56	DRS090221	Mycobacterium tuberculosis	PRJDB7006	DRR130105	DRX122843	WGS	RANDOM	GENOMIC	PAIRED	1.34	1.34	585	ILLUMINA	Illumina MiSeq
57	DRS090222	Mycobacterium tuberculosis	PRJDB7006	DRR130106	DRX122844	WGS	RANDOM	GENOMIC	PAIRED	1.45	1.45	582	ILLUMINA	Illumina MiSeq
58	DRS090227	Mycobacterium tuberculosis	PRJDB7006	DRR130111	DRX122849	WGS	RANDOM	GENOMIC	PAIRED	1.08	1.08	575	ILLUMINA	Illumina MiSeq
59	DRS090230	Mycobacterium tuberculosis	PRJDB7006	DRR130114	DRX122852	WGS	RANDOM	GENOMIC	PAIRED	1.11	1.11	571	ILLUMINA	Illumina MiSeq
60	DRS090234	Mycobacterium tuberculosis	PRJDB7006	DRR130118	DRX122856	WGS	RANDOM	GENOMIC	PAIRED	1.02	1.02	580	ILLUMINA	Illumina MiSeq
61	DRS090235	Mycobacterium tuberculosis	PRJDB7006	DRR130119	DRX122857	WGS	RANDOM	GENOMIC	PAIRED	1.23	1.23	567	ILLUMINA	Illumina MiSeq
62	DRS090237	Mycobacterium tuberculosis	PRJDB7006	DRR130121	DRX122859	WGS	RANDOM	GENOMIC	PAIRED	1.34	1.34	551	ILLUMINA	Illumina MiSeq
63	DRS090238	Mycobacterium tuberculosis	PRJDB7006	DRR130122	DRX122860	WGS	RANDOM	GENOMIC	PAIRED	1.06	1.06	578	ILLUMINA	Illumina MiSeq
64	DRS090239	Mycobacterium tuberculosis	PRJDB7006	DRR130123	DRX122861	WGS	RANDOM	GENOMIC	PAIRED	1.08	1.08	569	ILLUMINA	Illumina MiSeq
65	DRS090240	Mycobacterium tuberculosis	PRJDB7006	DRR130124	DRX122862	WGS	RANDOM	GENOMIC	PAIRED	1.75	1.75	563	ILLUMINA	Illumina MiSeq
66	DRS090243	Mycobacterium tuberculosis	PRJDB7006	DRR130127	DRX122865	WGS	RANDOM	GENOMIC	PAIRED	1.32	1.32	561	ILLUMINA	Illumina MiSeq
67	DRS090245	Mycobacterium tuberculosis	PRJDB7006	DRR130129	DRX122867	WGS	RANDOM	GENOMIC	PAIRED	1.31	1.31	573	ILLUMINA	Illumina MiSeq
68	DRS090246	Mycobacterium tuberculosis	PRJDB7006	DRR130130	DRX122868	WGS	RANDOM	GENOMIC	PAIRED	1.3	1.3	553	ILLUMINA	Illumina MiSeq
69	DRS090247	Mycobacterium tuberculosis	PRJDB7006	DRR130131	DRX122869	WGS	RANDOM	GENOMIC	PAIRED	1.47	1.47	581	ILLUMINA	Illumina MiSeq
70	DRS090250	Mycobacterium tuberculosis	PRJDB7006	DRR130134	DRX122872	WGS	RANDOM	GENOMIC	PAIRED	1.28	1.28	577	ILLUMINA	Illumina MiSeq
71	DRS090252	Mycobacterium tuberculosis	PRJDB7006	DRR130136	DRX122874	WGS	RANDOM	GENOMIC	PAIRED	1.29	1.29	578	ILLUMINA	Illumina MiSeq
72	DRS090253	Mycobacterium tuberculosis	PRJDB7006	DRR130137	DRX122875	WGS	RANDOM	GENOMIC	PAIRED	1.45	1.45	563	ILLUMINA	Illumina MiSeq
73	DRS090255	Mycobacterium tuberculosis	PRJDB7006	DRR130139	DRX122877	WGS	RANDOM	GENOMIC	PAIRED	1.16	1.16	579	ILLUMINA	Illumina MiSeq
74	DRS090260	Mycobacterium tuberculosis	PRJDB7006	DRR130144	DRX122882	WGS	RANDOM	GENOMIC	PAIRED	1.01	1.01	579	ILLUMINA	Illumina MiSeq
75	DRS090261	Mycobacterium tuberculosis	PRJDB7006	DRR130145	DRX122883	WGS	RANDOM	GENOMIC	PAIRED	1.34	1.34	580	ILLUMINA	Illumina MiSeq
76	DRS090262	Mycobacterium tuberculosis	PRJDB7006	DRR130146	DRX122884	WGS	RANDOM	GENOMIC	PAIRED	1.59	1.59	573	ILLUMINA	Illumina MiSeq
77	DRS090264	Mycobacterium tuberculosis	PRJDB7006	DRR130148	DRX122886	WGS	RANDOM	GENOMIC	PAIRED	1.49	1.49	563	ILLUMINA	Illumina MiSeq
78	DRS090265	Mycobacterium tuberculosis	PRJDB7006	DRR130149	DRX122887	WGS	RANDOM	GENOMIC	PAIRED	1.08	1.08	566	ILLUMINA	Illumina MiSeq
79	DRS090266	Mycobacterium tuberculosis	PRJDB7006	DRR130150	DRX122888	WGS	RANDOM	GENOMIC	PAIRED	1.27	1.27	586	ILLUMINA	Illumina MiSeq
80	DRS090268	Mycobacterium tuberculosis	PRJDB7006	DRR130152	DRX122890	WGS	RANDOM	GENOMIC	PAIRED	1.01	1.01	571	ILLUMINA	Illumina MiSeq
81	DRS090269	Mycobacterium tuberculosis	PRJDB7006	DRR130153	DRX122891	WGS	RANDOM	GENOMIC	PAIRED	1.16	1.16	572	ILLUMINA	Illumina MiSeq
82	DRS090276	Mycobacterium tuberculosis	PRJDB7006	DRR130160	DRX122898	WGS	RANDOM	GENOMIC	PAIRED	1.13	1.13	581	ILLUMINA	Illumina MiSeq
83	DRS090279	Mycobacterium tuberculosis	PRJDB7006	DRR130163	DRX122901	WGS	RANDOM	GENOMIC	PAIRED	1.29	1.29	577	ILLUMINA	Illumina MiSeq
84	DRS090280	Mycobacterium tuberculosis	PRJDB7006	DRR130164	DRX122902	WGS	RANDOM	GENOMIC	PAIRED	1.28	1.28	572	ILLUMINA	Illumina MiSeq
85	DRS090282	Mycobacterium tuberculosis	PRJDB7006	DRR130166	DRX122904	WGS	RANDOM	GENOMIC	PAIRED	2.22	2.22	587	ILLUMINA	Illumina MiSeq
86	DRS090283	Mycobacterium tuberculosis	PRJDB7006	DRR130167	DRX122905	WGS	RANDOM	GENOMIC	PAIRED	1.46	1.46	589	ILLUMINA	Illumina MiSeq
87	DRS090284	Mycobacterium tuberculosis	PRJDB7006	DRR130168	DRX122906	WGS	RANDOM	GENOMIC	PAIRED	1.74	1.74	567	ILLUMINA	Illumina MiSeq
88	DRS090285	Mycobacterium tuberculosis	PRJDB7006	DRR130169	DRX122907	WGS	RANDOM	GENOMIC	PAIRED	1.23	1.23	573	ILLUMINA	Illumina MiSeq
89	DRS090287	Mycobacterium tuberculosis	PRJDB7006	DRR130171	DRX122909	WGS	RANDOM	GENOMIC	PAIRED	2.17	2.17	567	ILLUMINA	Illumina MiSeq
90	DRS090288	Mycobacterium tuberculosis	PRJDB7006	DRR130172	DRX122910	WGS	RANDOM	GENOMIC	PAIRED	1.6	1.6	576	ILLUMINA	Illumina MiSeq
91	DRS090289	Mycobacterium tuberculosis	PRJDB7006	DRR130173	DRX122911	WGS	RANDOM	GENOMIC	PAIRED	2.1	2.1	520	ILLUMINA	Illumina MiSeq
92	DRS090290	Mycobacterium tuberculosis	PRJDB7006	DRR130174	DRX122912	WGS	RANDOM	GENOMIC	PAIRED	1.65	1.65	524	ILLUMINA	Illumina MiSeq
93	DRS090292	Mycobacterium tuberculosis	PRJDB7006	DRR130176	DRX122914	WGS	RANDOM	GENOMIC	PAIRED	1.42	1.42	576	ILLUMINA	Illumina MiSeq
94	DRS090293	Mycobacterium tuberculosis	PRJDB7006	DRR130177	DRX122915	WGS	RANDOM	GENOMIC	PAIRED	1.33	1.33	592	ILLUMINA	Illumina MiSeq
95	DRS090294	Mycobacterium tuberculosis	PRJDB7006	DRR130178	DRX122916	WGS	RANDOM	GENOMIC	PAIRED	1.48	1.48	580	ILLUMINA	Illumina MiSeq
96	DRS090295	Mycobacterium tuberculosis	PRJDB7006	DRR130179	DRX122917	WGS	RANDOM	GENOMIC	PAIRED	1.66	1.66	578	ILLUMINA	Illumina MiSeq
97	DRS090299	Mycobacterium tuberculosis	PRJDB7006	DRR130183	DRX122921	WGS	RANDOM	GENOMIC	PAIRED	1.6	1.6	581	ILLUMINA	Illumina MiSeq
98	DRS090300	Mycobacterium tuberculosis	PRJDB7006	DRR130184	DRX122922	WGS	RANDOM	GENOMIC	PAIRED	1.04	1.04	516	ILLUMINA	Illumina MiSeq
99	DRS090301	Mycobacterium tuberculosis	PRJDB7006	DRR130185	DRX122923	WGS	RANDOM	GENOMIC	PAIRED	1.51	1.51	576	ILLUMINA	Illumina MiSeq
100	DRS090302	Mycobacterium tuberculosis	PRJDB7006	DRR130186	DRX122924	WGS	RANDOM	GENOMIC	PAIRED	1.39	1.39	579	ILLUMINA	Illumina MiSeq
101	DRS090303	Mycobacterium tuberculosis	PRJDB7006	DRR130187	DRX122925	WGS	RANDOM	GENOMIC	PAIRED	1.74	1.74	589	ILLUMINA	Illumina MiSeq
102	DRS090304	Mycobacterium tuberculosis	PRJDB7006	DRR130188	DRX122926	WGS	RANDOM	GENOMIC	PAIRED	1.47	1.47	592	ILLUMINA	Illumina MiSeq
103	DRS090305	Mycobacterium tuberculosis	PRJDB7006	DRR130189	DRX122927	WGS	RANDOM	GENOMIC	PAIRED	1.62	1.62	588	ILLUMINA	Illumina MiSeq
104	DRS090306	Mycobacterium tuberculosis	PRJDB7006	DRR130190	DRX122928	WGS	RANDOM	GENOMIC	PAIRED	2.06	2.06	566	ILLUMINA	Illumina MiSeq
105	DRS090308	Mycobacterium tuberculosis	PRJDB7006	DRR130192	DRX122930	WGS	RANDOM	GENOMIC	PAIRED	1.13	1.13	509	ILLUMINA	Illumina MiSeq
106	DRS090309	Mycobacterium tuberculosis	PRJDB7006	DRR130193	DRX122931	WGS	RANDOM	GENOMIC	PAIRED	1.84	1.84	567	ILLUMINA	Illumina MiSeq
107	DRS090315	Mycobacterium tuberculosis	PRJDB7006	DRR130199	DRX122937	WGS	RANDOM	GENOMIC	PAIRED	1.7	1.7	583	ILLUMINA	Illumina MiSeq
108	DRS090316	Mycobacterium tuberculosis	PRJDB7006	DRR130200	DRX122938	WGS	RANDOM	GENOMIC	PAIRED	1.64	1.64	582	ILLUMINA	Illumina MiSeq
109	DRS090317	Mycobacterium tuberculosis	PRJDB7006	DRR130201	DRX122939	WGS	RANDOM	GENOMIC	PAIRED	1.98	1.98	589	ILLUMINA	Illumina MiSeq
110	DRS090318	Mycobacterium tuberculosis	PRJDB7006	DRR130202	DRX122940	WGS	RANDOM	GENOMIC	PAIRED	2.53	2.53	591	ILLUMINA	Illumina MiSeq
111	DRS090319	Mycobacterium tuberculosis	PRJDB7006	DRR130203	DRX122941	WGS	RANDOM	GENOMIC	PAIRED	1.86	1.86	591	ILLUMINA	Illumina MiSeq
112	DRS090321	Mycobacterium tuberculosis	PRJDB7006	DRR130205	DRX122943	WGS	RANDOM	GENOMIC	PAIRED	1.36	1.36	583	ILLUMINA	Illumina MiSeq
113	DRS090322	Mycobacterium tuberculosis	PRJDB7006	DRR130206	DRX122944	WGS	RANDOM	GENOMIC	PAIRED	1.97	1.97	587	ILLUMINA	Illumina MiSeq
114	DRS090323	Mycobacterium tuberculosis	PRJDB7006	DRR130207	DRX122945	WGS	RANDOM	GENOMIC	PAIRED	1.53	1.53	587	ILLUMINA	Illumina MiSeq
115	DRS090324	Mycobacterium tuberculosis	PRJDB7006	DRR130208	DRX122946	WGS	RANDOM	GENOMIC	PAIRED	1.74	1.74	519	ILLUMINA	Illumina MiSeq
116	DRS090325	Mycobacterium tuberculosis	PRJDB7006	DRR130209	DRX122947	WGS	RANDOM	GENOMIC	PAIRED	1.97	1.97	567	ILLUMINA	Illumina MiSeq
117	DRS090326	Mycobacterium tuberculosis	PRJDB7006	DRR130210	DRX122948	WGS	RANDOM	GENOMIC	PAIRED	2.1	2.1	569	ILLUMINA	Illumina MiSeq
118	DRS090328	Mycobacterium tuberculosis	PRJDB7006	DRR130212	DRX122950	WGS	RANDOM	GENOMIC	PAIRED	1.55	1.55	526	ILLUMINA	Illumina MiSeq
119	DRS090329	Mycobacterium tuberculosis	PRJDB7006	DRR130213	DRX122951	WGS	RANDOM	GENOMIC	PAIRED	1.51	1.51	579	ILLUMINA	Illumina MiSeq
120	DRS090330	Mycobacterium tuberculosis	PRJDB7006	DRR130214	DRX122952	WGS	RANDOM	GENOMIC	PAIRED	1.52	1.52	578	ILLUMINA	Illumina MiSeq
121	DRS090331	Mycobacterium tuberculosis	PRJDB7006	DRR130215	DRX122953	WGS	RANDOM	GENOMIC	PAIRED	1.17	1.17	590	ILLUMINA	Illumina MiSeq
122	DRS090332	Mycobacterium tuberculosis	PRJDB7006	DRR130216	DRX122954	WGS	RANDOM	GENOMIC	PAIRED	1.84	1.84	593	ILLUMINA	Illumina MiSeq
123	DRS090333	Mycobacterium tuberculosis	PRJDB7006	DRR130217	DRX122955	WGS	RANDOM	GENOMIC	PAIRED	2.06	2.06	575	ILLUMINA	Illumina MiSeq
124	DRS090335	Mycobacterium tuberculosis	PRJDB7006	DRR130219	DRX122957	WGS	RANDOM	GENOMIC	PAIRED	1.06	1.06	548	ILLUMINA	Illumina MiSeq
125	DRS090338	Mycobacterium tuberculosis	PRJDB7006	DRR130222	DRX122960	WGS	RANDOM	GENOMIC	PAIRED	1	1	585	ILLUMINA	Illumina MiSeq
126	DRS090340	Mycobacterium tuberculosis	PRJDB7006	DRR130224	DRX122962	WGS	RANDOM	GENOMIC	PAIRED	1.62	1.62	551	ILLUMINA	Illumina MiSeq
127	DRS090341	Mycobacterium tuberculosis	PRJDB7006	DRR130225	DRX122963	WGS	RANDOM	GENOMIC	PAIRED	1.95	1.95	557	ILLUMINA	Illumina MiSeq
128	DRS090342	Mycobacterium tuberculosis	PRJDB7006	DRR130226	DRX122964	WGS	RANDOM	GENOMIC	PAIRED	2.31	2.31	555	ILLUMINA	Illumina MiSeq
129	DRS090343	Mycobacterium tuberculosis	PRJDB7006	DRR130227	DRX122965	WGS	RANDOM	GENOMIC	PAIRED	1.19	1.19	580	ILLUMINA	Illumina MiSeq
130	DRS090344	Mycobacterium tuberculosis	PRJDB7006	DRR130228	DRX122966	WGS	RANDOM	GENOMIC	PAIRED	1.27	1.27	580	ILLUMINA	Illumina MiSeq
131	DRS090349	Mycobacterium tuberculosis	PRJDB7006	DRR130233	DRX122971	WGS	RANDOM	GENOMIC	PAIRED	1.01	1.01	579	ILLUMINA	Illumina MiSeq
132	DRS090350	Mycobacterium tuberculosis	PRJDB7006	DRR130234	DRX122972	WGS	RANDOM	GENOMIC	PAIRED	1.65	1.65	550	ILLUMINA	Illumina MiSeq
133	DRS090352	Mycobacterium tuberculosis	PRJDB7006	DRR130236	DRX122974	WGS	RANDOM	GENOMIC	PAIRED	1.05	1.05	515	ILLUMINA	Illumina MiSeq
134	DRS090354	Mycobacterium tuberculosis	PRJDB7006	DRR130238	DRX122976	WGS	RANDOM	GENOMIC	PAIRED	1.74	1.74	591	ILLUMINA	Illumina MiSeq
135	DRS090356	Mycobacterium tuberculosis	PRJDB7006	DRR130240	DRX122978	WGS	RANDOM	GENOMIC	PAIRED	1.88	1.88	591	ILLUMINA	Illumina MiSeq
136	DRS090357	Mycobacterium tuberculosis	PRJDB7006	DRR130241	DRX122979	WGS	RANDOM	GENOMIC	PAIRED	2.04	2.04	519	ILLUMINA	Illumina MiSeq
137	DRS090358	Mycobacterium tuberculosis	PRJDB7006	DRR130242	DRX122980	WGS	RANDOM	GENOMIC	PAIRED	1.81	1.81	568	ILLUMINA	Illumina MiSeq
138	DRS113771	Mycobacterium tuberculosis	PRJDB8543	DRR184599	DRX175080	WGS	RANDOM	GENOMIC	PAIRED	4.29	4.29	499	ILLUMINA	Illumina MiSeq
139	DRS113772	Mycobacterium tuberculosis	PRJDB8543	DRR184600	DRX175081	WGS	RANDOM	GENOMIC	PAIRED	4.6	4.6	499	ILLUMINA	Illumina MiSeq
140	DRS113773	Mycobacterium tuberculosis	PRJDB8543	DRR184601	DRX175082	WGS	RANDOM	GENOMIC	PAIRED	4.26	4.26	499	ILLUMINA	Illumina MiSeq
141	DRS113774	Mycobacterium tuberculosis	PRJDB8543	DRR184602	DRX175083	WGS	RANDOM	GENOMIC	PAIRED	4.15	4.15	498	ILLUMINA	Illumina MiSeq
142	DRS113775	Mycobacterium tuberculosis	PRJDB8553	DRR184877	DRX175356	WGS	RANDOM	GENOMIC	PAIRED	1.18	1.18	495	ILLUMINA	Illumina MiSeq
143	DRS113778	Mycobacterium tuberculosis	PRJDB8553	DRR184880	DRX175359	WGS	RANDOM	GENOMIC	PAIRED	1.07	1.07	492	ILLUMINA	Illumina MiSeq
144	DRS113779	Mycobacterium tuberculosis	PRJDB8553	DRR184881	DRX175360	WGS	RANDOM	GENOMIC	PAIRED	1.17	1.17	494	ILLUMINA	Illumina MiSeq
145	DRS113783	Mycobacterium tuberculosis	PRJDB8553	DRR184885	DRX175364	WGS	RANDOM	GENOMIC	PAIRED	1.1	1.1	495	ILLUMINA	Illumina MiSeq
146	DRS113785	Mycobacterium tuberculosis	PRJDB8553	DRR184887	DRX175366	WGS	RANDOM	GENOMIC	PAIRED	1.04	1.04	496	ILLUMINA	Illumina MiSeq
147	DRS113791	Mycobacterium tuberculosis	PRJDB8553	DRR184893	DRX175372	WGS	RANDOM	GENOMIC	PAIRED	1.05	1.05	496	ILLUMINA	Illumina MiSeq
148	DRS113794	Mycobacterium tuberculosis	PRJDB8553	DRR184896	DRX175375	WGS	RANDOM	GENOMIC	PAIRED	1.02	1.02	497	ILLUMINA	Illumina MiSeq
149	DRS113801	Mycobacterium tuberculosis	PRJDB8553	DRR184903	DRX175382	WGS	RANDOM	GENOMIC	PAIRED	1	1	493	ILLUMINA	Illumina MiSeq
150	DRS113809	Mycobacterium tuberculosis	PRJDB8553	DRR184911	DRX175390	WGS	RANDOM	GENOMIC	PAIRED	1.05	1.05	485	ILLUMINA	Illumina MiSeq
151	DRS113810	Mycobacterium tuberculosis	PRJDB8553	DRR184912	DRX175391	WGS	RANDOM	GENOMIC	PAIRED	1.07	1.07	477	ILLUMINA	Illumina MiSeq
152	DRS113820	Mycobacterium tuberculosis	PRJDB8553	DRR184922	DRX175401	WGS	RANDOM	GENOMIC	PAIRED	1.06	1.06	498	ILLUMINA	Illumina MiSeq
153	DRS113846	Mycobacterium tuberculosis	PRJDB8553	DRR184948	DRX175427	WGS	RANDOM	GENOMIC	PAIRED	1.17	1.17	496	ILLUMINA	Illumina MiSeq
154	DRS113853	Mycobacterium tuberculosis	PRJDB8553	DRR184955	DRX175434	WGS	RANDOM	GENOMIC	PAIRED	1.01	1.01	495	ILLUMINA	Illumina MiSeq
155	DRS113857	Mycobacterium tuberculosis	PRJDB8553	DRR184959	DRX175438	WGS	RANDOM	GENOMIC	PAIRED	1.53	1.53	567	ILLUMINA	Illumina MiSeq
156	DRS113883	Mycobacterium tuberculosis	PRJDB8553	DRR184985	DRX175464	WGS	RANDOM	GENOMIC	PAIRED	1.01	1.01	301	ILLUMINA	Illumina MiSeq
157	DRS113892	Mycobacterium tuberculosis	PRJDB8553	DRR184994	DRX175473	WGS	RANDOM	GENOMIC	PAIRED	1.01	1.01	500	ILLUMINA	Illumina MiSeq
158	DRS113898	Mycobacterium tuberculosis	PRJDB8553	DRR185000	DRX175479	WGS	RANDOM	GENOMIC	PAIRED	1.06	1.06	498	ILLUMINA	Illumina MiSeq
159	DRS113900	Mycobacterium tuberculosis	PRJDB8553	DRR185002	DRX175481	WGS	RANDOM	GENOMIC	PAIRED	1.27	1.27	151	ILLUMINA	Illumina MiSeq
160	DRS113903	Mycobacterium tuberculosis	PRJDB8553	DRR185005	DRX175484	WGS	RANDOM	GENOMIC	PAIRED	1	1	481	ILLUMINA	Illumina MiSeq
161	DRS113904	Mycobacterium tuberculosis	PRJDB8553	DRR185006	DRX175485	WGS	RANDOM	GENOMIC	PAIRED	1.01	1.01	482	ILLUMINA	Illumina MiSeq
162	DRS113913	Mycobacterium tuberculosis	PRJDB8553	DRR185015	DRX175494	WGS	RANDOM	GENOMIC	PAIRED	1	1	497	ILLUMINA	Illumina MiSeq
163	DRS113921	Mycobacterium tuberculosis	PRJDB8553	DRR185023	DRX175502	WGS	RANDOM	GENOMIC	PAIRED	1.11	1.11	488	ILLUMINA	Illumina MiSeq
164	DRS113925	Mycobacterium tuberculosis	PRJDB8553	DRR185027	DRX175506	WGS	RANDOM	GENOMIC	PAIRED	1.13	1.13	495	ILLUMINA	Illumina MiSeq
165	DRS113926	Mycobacterium tuberculosis	PRJDB8553	DRR185028	DRX175507	WGS	RANDOM	GENOMIC	PAIRED	1	1	497	ILLUMINA	Illumina MiSeq
166	DRS113928	Mycobacterium tuberculosis	PRJDB8553	DRR185030	DRX175509	WGS	RANDOM	GENOMIC	PAIRED	1.06	1.06	495	ILLUMINA	Illumina MiSeq
167	DRS113932	Mycobacterium tuberculosis	PRJDB8553	DRR185034	DRX175513	WGS	RANDOM	GENOMIC	PAIRED	1.28	1.28	600	ILLUMINA	Illumina MiSeq
168	DRS113933	Mycobacterium tuberculosis	PRJDB8553	DRR185035	DRX175514	WGS	RANDOM	GENOMIC	PAIRED	1.23	1.23	497	ILLUMINA	Illumina MiSeq
169	DRS113934	Mycobacterium tuberculosis	PRJDB8553	DRR185036	DRX175515	WGS	RANDOM	GENOMIC	PAIRED	1.26	1.26	497	ILLUMINA	Illumina MiSeq
170	DRS113936	Mycobacterium tuberculosis	PRJDB8553	DRR185038	DRX175517	WGS	RANDOM	GENOMIC	PAIRED	1.2	1.2	496	ILLUMINA	Illumina MiSeq
171	DRS113937	Mycobacterium tuberculosis	PRJDB8553	DRR185039	DRX175518	WGS	RANDOM	GENOMIC	PAIRED	1.14	1.14	495	ILLUMINA	Illumina MiSeq
172	DRS113938	Mycobacterium tuberculosis	PRJDB8553	DRR185040	DRX175519	WGS	RANDOM	GENOMIC	PAIRED	1.24	1.24	495	ILLUMINA	Illumina MiSeq
173	DRS113941	Mycobacterium tuberculosis	PRJDB8553	DRR185043	DRX175522	WGS	RANDOM	GENOMIC	PAIRED	1.09	1.09	499	ILLUMINA	Illumina MiSeq
174	DRS113944	Mycobacterium tuberculosis	PRJDB8553	DRR185046	DRX175525	WGS	RANDOM	GENOMIC	PAIRED	1.1	1.1	499	ILLUMINA	Illumina MiSeq
175	DRS113945	Mycobacterium tuberculosis	PRJDB8553	DRR185047	DRX175526	WGS	RANDOM	GENOMIC	PAIRED	1.17	1.17	499	ILLUMINA	Illumina MiSeq
176	DRS113952	Mycobacterium tuberculosis	PRJDB8553	DRR185054	DRX175533	WGS	RANDOM	GENOMIC	PAIRED	1.59	1.59	542	ILLUMINA	Illumina MiSeq
177	DRS113956	Mycobacterium tuberculosis	PRJDB8553	DRR185058	DRX175537	WGS	RANDOM	GENOMIC	PAIRED	1.28	1.28	151	ILLUMINA	Illumina MiSeq
178	DRS113957	Mycobacterium tuberculosis	PRJDB8553	DRR185059	DRX175538	WGS	RANDOM	GENOMIC	PAIRED	1.09	1.09	151	ILLUMINA	Illumina MiSeq
179	DRS113959	Mycobacterium tuberculosis	PRJDB8553	DRR185061	DRX175540	WGS	RANDOM	GENOMIC	PAIRED	1.07	1.07	151	ILLUMINA	Illumina MiSeq
180	DRS113961	Mycobacterium tuberculosis	PRJDB8553	DRR185063	DRX175542	WGS	RANDOM	GENOMIC	PAIRED	1.15	1.15	151	ILLUMINA	Illumina MiSeq
181	DRS113963	Mycobacterium tuberculosis	PRJDB8553	DRR185065	DRX175544	WGS	RANDOM	GENOMIC	PAIRED	1.02	1.02	151	ILLUMINA	Illumina MiSeq
182	DRS113964	Mycobacterium tuberculosis	PRJDB8553	DRR185066	DRX175545	WGS	RANDOM	GENOMIC	PAIRED	1.3	1.3	439	ILLUMINA	Illumina MiSeq
183	DRS113978	Mycobacterium tuberculosis	PRJDB8553	DRR185080	DRX175559	WGS	RANDOM	GENOMIC	PAIRED	1.05	1.05	453	ILLUMINA	Illumina MiSeq
184	DRS113979	Mycobacterium tuberculosis	PRJDB8553	DRR185081	DRX175560	WGS	RANDOM	GENOMIC	PAIRED	1	1	460	ILLUMINA	Illumina MiSeq
185	DRS113991	Mycobacterium tuberculosis	PRJDB8553	DRR185093	DRX175572	WGS	RANDOM	GENOMIC	PAIRED	1.28	1.28	447	ILLUMINA	Illumina MiSeq
186	DRS113992	Mycobacterium tuberculosis	PRJDB8553	DRR185094	DRX175573	WGS	RANDOM	GENOMIC	PAIRED	1.46	1.46	454	ILLUMINA	Illumina MiSeq
187	DRS113993	Mycobacterium tuberculosis	PRJDB8553	DRR185095	DRX175574	WGS	RANDOM	GENOMIC	PAIRED	1.23	1.23	463	ILLUMINA	Illumina MiSeq
188	DRS113996	Mycobacterium tuberculosis	PRJDB8553	DRR185098	DRX175577	WGS	RANDOM	GENOMIC	PAIRED	1.16	1.16	465	ILLUMINA	Illumina MiSeq
189	DRS113997	Mycobacterium tuberculosis	PRJDB8553	DRR185099	DRX175578	WGS	RANDOM	GENOMIC	PAIRED	1.3	1.3	438	ILLUMINA	Illumina MiSeq
190	DRS113998	Mycobacterium tuberculosis	PRJDB8553	DRR185100	DRX175579	WGS	RANDOM	GENOMIC	PAIRED	1.22	1.22	464	ILLUMINA	Illumina MiSeq
191	DRS113999	Mycobacterium tuberculosis	PRJDB8553	DRR185101	DRX175580	WGS	RANDOM	GENOMIC	PAIRED	1.33	1.33	464	ILLUMINA	Illumina MiSeq
192	DRS114000	Mycobacterium tuberculosis	PRJDB8553	DRR185102	DRX175581	WGS	RANDOM	GENOMIC	PAIRED	1.02	1.02	461	ILLUMINA	Illumina MiSeq
193	DRS114001	Mycobacterium tuberculosis	PRJDB8553	DRR185103	DRX175582	WGS	RANDOM	GENOMIC	PAIRED	1.82	1.82	543	ILLUMINA	Illumina MiSeq
194	DRS114003	Mycobacterium tuberculosis	PRJDB8553	DRR185105	DRX175584	WGS	RANDOM	GENOMIC	PAIRED	1.3	1.3	468	ILLUMINA	Illumina MiSeq
195	DRS114004	Mycobacterium tuberculosis	PRJDB8553	DRR185106	DRX175585	WGS	RANDOM	GENOMIC	PAIRED	1.19	1.19	461	ILLUMINA	Illumina MiSeq
196	DRS114005	Mycobacterium tuberculosis	PRJDB8553	DRR185107	DRX175586	WGS	RANDOM	GENOMIC	PAIRED	1.16	1.16	452	ILLUMINA	Illumina MiSeq
197	DRS114006	Mycobacterium tuberculosis	PRJDB8553	DRR185108	DRX175587	WGS	RANDOM	GENOMIC	PAIRED	1.46	1.46	464	ILLUMINA	Illumina MiSeq
198	DRS114007	Mycobacterium tuberculosis	PRJDB8553	DRR185109	DRX175588	WGS	RANDOM	GENOMIC	PAIRED	1	1	467	ILLUMINA	Illumina MiSeq
199	DRS114012	Mycobacterium tuberculosis	PRJDB8553	DRR185114	DRX175593	WGS	RANDOM	GENOMIC	PAIRED	1.13	1.13	475	ILLUMINA	Illumina MiSeq
200	DRS114017	Mycobacterium tuberculosis	PRJDB8553	DRR185119	DRX175598	WGS	RANDOM	GENOMIC	PAIRED	1.44	1.44	455	ILLUMINA	Illumina MiSeq
201	DRS114018	Mycobacterium tuberculosis	PRJDB8553	DRR185120	DRX175599	WGS	RANDOM	GENOMIC	PAIRED	1.08	1.08	460	ILLUMINA	Illumina MiSeq
202	DRS114020	Mycobacterium tuberculosis	PRJDB8553	DRR185122	DRX175601	WGS	RANDOM	GENOMIC	PAIRED	1.09	1.09	475	ILLUMINA	Illumina MiSeq
203	DRS114022	Mycobacterium tuberculosis	PRJDB8553	DRR185124	DRX175603	WGS	RANDOM	GENOMIC	PAIRED	1.08	1.08	461	ILLUMINA	Illumina MiSeq
204	SRS656050	Mycobacterium tuberculosis	PRJNA254678	SRR1510038	SRX648742	WGS	RANDOM	GENOMIC	PAIRED	3.46	3.46	202	ILLUMINA	Illumina HiSeq 2500
205	SRS656051	Mycobacterium tuberculosis	PRJNA254678	SRR1510039	SRX648743	WGS	RANDOM	GENOMIC	PAIRED	3.36	3.36	202	ILLUMINA	Illumina HiSeq 2500
206	SRS656060	Mycobacterium tuberculosis	PRJNA254678	SRR1510048	SRX648752	WGS	RANDOM	GENOMIC	PAIRED	2.96	2.96	202	ILLUMINA	Illumina HiSeq 2500
207	SRS656061	Mycobacterium tuberculosis	PRJNA254678	SRR1510049	SRX648753	WGS	RANDOM	GENOMIC	PAIRED	4.46	4.46	202	ILLUMINA	Illumina HiSeq 2500
208	SRS656062	Mycobacterium tuberculosis	PRJNA254678	SRR1510050	SRX648754	WGS	RANDOM	GENOMIC	PAIRED	3.78	3.78	202	ILLUMINA	Illumina HiSeq 2500
209	SRS656065	Mycobacterium tuberculosis	PRJNA254678	SRR1510053	SRX648757	WGS	RANDOM	GENOMIC	PAIRED	3.05	3.05	202	ILLUMINA	Illumina HiSeq 2500
210	SRS656068	Mycobacterium tuberculosis	PRJNA254678	SRR1510056	SRX648760	WGS	RANDOM	GENOMIC	PAIRED	4.07	4.07	202	ILLUMINA	Illumina HiSeq 2500
211	SRS656069	Mycobacterium tuberculosis	PRJNA254678	SRR1510057	SRX648761	WGS	RANDOM	GENOMIC	PAIRED	4.91	4.91	202	ILLUMINA	Illumina HiSeq 2500
212	SRS656070	Mycobacterium tuberculosis	PRJNA254678	SRR1510058	SRX648762	WGS	RANDOM	GENOMIC	PAIRED	1.8	1.8	202	ILLUMINA	Illumina HiSeq 2500
213	SRS656071	Mycobacterium tuberculosis	PRJNA254678	SRR1510059	SRX648763	WGS	RANDOM	GENOMIC	PAIRED	4.92	4.92	202	ILLUMINA	Illumina HiSeq 2500
214	SRS656075	Mycobacterium tuberculosis	PRJNA254678	SRR1510063	SRX648767	WGS	RANDOM	GENOMIC	PAIRED	4.23	4.23	202	ILLUMINA	Illumina HiSeq 2500
215	SRS656077	Mycobacterium tuberculosis	PRJNA254678	SRR1510066	SRX648770	WGS	RANDOM	GENOMIC	PAIRED	4.19	4.19	202	ILLUMINA	Illumina HiSeq 2500
216	SRS656078	Mycobacterium tuberculosis	PRJNA254678	SRR1510065	SRX648769	WGS	RANDOM	GENOMIC	PAIRED	3.71	3.71	202	ILLUMINA	Illumina HiSeq 2500
217	SRS656079	Mycobacterium tuberculosis	PRJNA254678	SRR1510067	SRX648771	WGS	RANDOM	GENOMIC	PAIRED	4.6	4.6	202	ILLUMINA	Illumina HiSeq 2500
218	SRS656084	Mycobacterium tuberculosis	PRJNA254678	SRR1510072	SRX648776	WGS	RANDOM	GENOMIC	PAIRED	4.42	4.42	202	ILLUMINA	Illumina HiSeq 2500
219	SRS699665	Mycobacterium tuberculosis	PRJNA259657	SRR1573713	SRX699668	WGS	RANDOM	GENOMIC	PAIRED	1.32	1.32	297	ILLUMINA	Illumina MiSeq
220	SRS699666	Mycobacterium tuberculosis	PRJNA259657	SRR1573680	SRX699671	WGS	RANDOM	GENOMIC	PAIRED	1.44	1.44	299	ILLUMINA	Illumina MiSeq
221	SRS699667	Mycobacterium tuberculosis	PRJNA259657	SRR1573715	SRX699670	WGS	RANDOM	GENOMIC	PAIRED	2.52	2.52	220	ILLUMINA	Illumina MiSeq
222	SRS699669	Mycobacterium tuberculosis	PRJNA259657	SRR1573681	SRX699672	WGS	RANDOM	GENOMIC	PAIRED	1.24	1.24	297	ILLUMINA	Illumina MiSeq
223	SRS699670	Mycobacterium tuberculosis	PRJNA259657	SRR1573682	SRX699673	WGS	RANDOM	GENOMIC	PAIRED	1.31	1.31	298	ILLUMINA	Illumina MiSeq
224	SRS699671	Mycobacterium tuberculosis	PRJNA259657	SRR1573683	SRX699674	WGS	RANDOM	GENOMIC	PAIRED	1.05	1.05	298	ILLUMINA	Illumina MiSeq
225	SRS699672	Mycobacterium tuberculosis	PRJNA259657	SRR1573684	SRX699675	WGS	RANDOM	GENOMIC	PAIRED	2.18	2.18	297	ILLUMINA	Illumina MiSeq
226	SRS699673	Mycobacterium tuberculosis	PRJNA259657	SRR1573685	SRX699676	WGS	RANDOM	GENOMIC	PAIRED	1.33	1.33	297	ILLUMINA	Illumina MiSeq
227	SRS699674	Mycobacterium tuberculosis	PRJNA259657	SRR1573686	SRX699677	WGS	RANDOM	GENOMIC	PAIRED	1.3	1.3	299	ILLUMINA	Illumina MiSeq
228	SRS699675	Mycobacterium tuberculosis	PRJNA259657	SRR1573688	SRX699679	WGS	RANDOM	GENOMIC	PAIRED	1.68	1.68	293	ILLUMINA	Illumina MiSeq
229	SRS699677	Mycobacterium tuberculosis	PRJNA259657	SRR1573689	SRX699680	WGS	RANDOM	GENOMIC	PAIRED	1.32	1.32	288	ILLUMINA	Illumina MiSeq
230	SRS699679	Mycobacterium tuberculosis	PRJNA259657	SRR1573691	SRX699682	WGS	RANDOM	GENOMIC	PAIRED	1.64	1.64	296	ILLUMINA	Illumina MiSeq
231	SRS699680	Mycobacterium tuberculosis	PRJNA259657	SRR1573692	SRX699683	WGS	RANDOM	GENOMIC	PAIRED	1.55	1.55	298	ILLUMINA	Illumina MiSeq
232	SRS699682	Mycobacterium tuberculosis	PRJNA259657	SRR1573695	SRX699686	WGS	RANDOM	GENOMIC	PAIRED	3.26	3.26	297	ILLUMINA	Illumina MiSeq
233	SRS699683	Mycobacterium tuberculosis	PRJNA259657	SRR1573696	SRX699687	WGS	RANDOM	GENOMIC	PAIRED	1.4	1.4	296	ILLUMINA	Illumina MiSeq
234	SRS699684	Mycobacterium tuberculosis	PRJNA259657	SRR1573693	SRX699684	WGS	RANDOM	GENOMIC	PAIRED	1.23	1.23	293	ILLUMINA	Illumina MiSeq
235	SRS699685	Mycobacterium tuberculosis	PRJNA259657	SRR1573697	SRX699688	WGS	RANDOM	GENOMIC	PAIRED	2.18	2.18	297	ILLUMINA	Illumina MiSeq
236	SRS699686	Mycobacterium tuberculosis	PRJNA259657	SRR1573698	SRX699689	WGS	RANDOM	GENOMIC	PAIRED	1.73	1.73	297	ILLUMINA	Illumina MiSeq
237	SRS699688	Mycobacterium tuberculosis	PRJNA259657	SRR1573700	SRX699691	WGS	RANDOM	GENOMIC	PAIRED	1.91	1.91	298	ILLUMINA	Illumina MiSeq
238	SRS699689	Mycobacterium tuberculosis	PRJNA259657	SRR1573701	SRX699692	WGS	RANDOM	GENOMIC	PAIRED	2.67	2.67	291	ILLUMINA	Illumina MiSeq
239	SRS699690	Mycobacterium tuberculosis	PRJNA259657	SRR1573702	SRX699693	WGS	RANDOM	GENOMIC	PAIRED	3	3	297	ILLUMINA	Illumina MiSeq
240	SRS699691	Mycobacterium tuberculosis	PRJNA259657	SRR1573703	SRX699694	WGS	RANDOM	GENOMIC	PAIRED	3.01	3.01	295	ILLUMINA	Illumina MiSeq
241	SRS699693	Mycobacterium tuberculosis	PRJNA259657	SRR1573705	SRX699696	WGS	RANDOM	GENOMIC	PAIRED	2.26	2.26	296	ILLUMINA	Illumina MiSeq
242	SRS699695	Mycobacterium tuberculosis	PRJNA259657	SRR1573706	SRX699697	WGS	RANDOM	GENOMIC	PAIRED	1.91	1.91	279	ILLUMINA	Illumina MiSeq
243	SRS699696	Mycobacterium tuberculosis	PRJNA259657	SRR1573709	SRX699700	WGS	RANDOM	GENOMIC	PAIRED	1.96	1.96	297	ILLUMINA	Illumina MiSeq
244	SRS699698	Mycobacterium tuberculosis	PRJNA259657	SRR1573710	SRX699701	WGS	RANDOM	GENOMIC	PAIRED	2.1	2.1	296	ILLUMINA	Illumina MiSeq
245	SRS699700	Mycobacterium tuberculosis	PRJNA259657	SRR1573716	SRX699704	WGS	RANDOM	GENOMIC	PAIRED	1.64	1.64	209	ILLUMINA	Illumina MiSeq
246	SRS699701	Mycobacterium tuberculosis	PRJNA259657	SRR1573717	SRX699705	WGS	RANDOM	GENOMIC	PAIRED	1.93	1.93	296	ILLUMINA	Illumina MiSeq
247	SRS699704	Mycobacterium tuberculosis	PRJNA259657	SRR1573719	SRX699707	WGS	RANDOM	GENOMIC	PAIRED	2.96	2.96	295	ILLUMINA	Illumina MiSeq
248	SRS699705	Mycobacterium tuberculosis	PRJNA259657	SRR1573721	SRX699709	WGS	RANDOM	GENOMIC	PAIRED	1.36	1.36	296	ILLUMINA	Illumina MiSeq
249	SRS699706	Mycobacterium tuberculosis	PRJNA259657	SRR1573720	SRX699708	WGS	RANDOM	GENOMIC	PAIRED	1.6	1.6	207	ILLUMINA	Illumina MiSeq
250	SRS699710	Mycobacterium tuberculosis	PRJNA259657	SRR1573723	SRX699711	WGS	RANDOM	GENOMIC	PAIRED	1.65	1.65	293	ILLUMINA	Illumina MiSeq
251	SRS699711	Mycobacterium tuberculosis	PRJNA259657	SRR1573726	SRX699714	WGS	RANDOM	GENOMIC	PAIRED	1.73	1.73	297	ILLUMINA	Illumina MiSeq
252	SRS699712	Mycobacterium tuberculosis	PRJNA259657	SRR1573727	SRX699715	WGS	RANDOM	GENOMIC	PAIRED	3.58	3.58	298	ILLUMINA	Illumina MiSeq
253	SRS699713	Mycobacterium tuberculosis	PRJNA259657	SRR1573728	SRX699716	WGS	RANDOM	GENOMIC	PAIRED	1.24	1.24	294	ILLUMINA	Illumina MiSeq
254	SRS699714	Mycobacterium tuberculosis	PRJNA259657	SRR1573729	SRX699717	WGS	RANDOM	GENOMIC	PAIRED	3.32	3.32	296	ILLUMINA	Illumina MiSeq
255	SRS699715	Mycobacterium tuberculosis	PRJNA259657	SRR1573731	SRX699719	WGS	RANDOM	GENOMIC	PAIRED	2.33	2.33	298	ILLUMINA	Illumina MiSeq
256	SRS699716	Mycobacterium tuberculosis	PRJNA259657	SRR1573730	SRX699718	WGS	RANDOM	GENOMIC	PAIRED	2.98	2.98	296	ILLUMINA	Illumina MiSeq
257	SRS699717	Mycobacterium tuberculosis	PRJNA259657	SRR1573732	SRX699720	WGS	RANDOM	GENOMIC	PAIRED	2.09	2.09	295	ILLUMINA	Illumina MiSeq
258	SRS699718	Mycobacterium tuberculosis	PRJNA259657	SRR1573733	SRX699721	WGS	RANDOM	GENOMIC	PAIRED	1.05	1.05	299	ILLUMINA	Illumina MiSeq
259	SRS788857	Mycobacterium tuberculosis	PRJNA270137	SRR1710058	SRX807252	WGS	RANDOM	GENOMIC	PAIRED	2.62	2.62	189	ILLUMINA	Illumina HiSeq 2000
260	SRS788942	Mycobacterium tuberculosis	PRJNA270137	SRR1710059	SRX807338	WGS	RANDOM	GENOMIC	PAIRED	1.52	1.52	189	ILLUMINA	Illumina HiSeq 2000
261	SRS788959	Mycobacterium tuberculosis	PRJNA270137	SRR1710060	SRX807355	WGS	RANDOM	GENOMIC	PAIRED	3	3	189	ILLUMINA	Illumina HiSeq 2000
262	SRS788960	Mycobacterium tuberculosis	PRJNA270137	SRR1710061	SRX807356	WGS	RANDOM	GENOMIC	PAIRED	3.16	3.16	189	ILLUMINA	Illumina HiSeq 2000
263	SRS788984	Mycobacterium tuberculosis	PRJNA270137	SRR1710062	SRX807380	WGS	RANDOM	GENOMIC	PAIRED	3.13	3.13	189	ILLUMINA	Illumina HiSeq 2000
264	SRS788986	Mycobacterium tuberculosis	PRJNA270137	SRR1710063	SRX807382	WGS	RANDOM	GENOMIC	PAIRED	2.15	2.15	189	ILLUMINA	Illumina HiSeq 2000
265	SRS788987	Mycobacterium tuberculosis	PRJNA270137	SRR1710064	SRX807383	WGS	RANDOM	GENOMIC	PAIRED	2.46	2.46	189	ILLUMINA	Illumina HiSeq 2000
266	SRS788988	Mycobacterium tuberculosis	PRJNA270137	SRR1710065	SRX807384	WGS	RANDOM	GENOMIC	PAIRED	2.83	2.83	189	ILLUMINA	Illumina HiSeq 2000
267	SRS788989	Mycobacterium tuberculosis	PRJNA270137	SRR1710066	SRX807385	WGS	RANDOM	GENOMIC	PAIRED	2.55	2.55	188	ILLUMINA	Illumina HiSeq 2000
268	SRS788991	Mycobacterium tuberculosis	PRJNA270137	SRR1710067	SRX807387	WGS	RANDOM	GENOMIC	PAIRED	3.33	3.33	189	ILLUMINA	Illumina HiSeq 2000
269	SRS788993	Mycobacterium tuberculosis	PRJNA270137	SRR1710068	SRX807389	WGS	RANDOM	GENOMIC	PAIRED	2.56	2.56	187	ILLUMINA	Illumina HiSeq 2000
270	SRS788996	Mycobacterium tuberculosis	PRJNA270137	SRR1710069	SRX807392	WGS	RANDOM	GENOMIC	PAIRED	3.03	3.03	189	ILLUMINA	Illumina HiSeq 2000
271	SRS788999	Mycobacterium tuberculosis	PRJNA270137	SRR1710070	SRX807395	WGS	RANDOM	GENOMIC	PAIRED	4.41	4.41	189	ILLUMINA	Illumina HiSeq 2000
272	SRS789001	Mycobacterium tuberculosis	PRJNA270137	SRR1710071	SRX807397	WGS	RANDOM	GENOMIC	PAIRED	2.92	2.92	189	ILLUMINA	Illumina HiSeq 2500
273	SRS789003	Mycobacterium tuberculosis	PRJNA270137	SRR1710072	SRX807399	WGS	RANDOM	GENOMIC	PAIRED	3.03	3.03	189	ILLUMINA	Illumina HiSeq 2000
274	SRS789006	Mycobacterium tuberculosis	PRJNA270137	SRR1710074	SRX807402	WGS	RANDOM	GENOMIC	PAIRED	2.04	2.04	189	ILLUMINA	Illumina HiSeq 2000
275	SRS789007	Mycobacterium tuberculosis	PRJNA270137	SRR1710075	SRX807403	WGS	RANDOM	GENOMIC	PAIRED	4.47	4.47	189	ILLUMINA	Illumina HiSeq 2000
276	SRS789011	Mycobacterium tuberculosis	PRJNA270137	SRR1710076	SRX807407	WGS	RANDOM	GENOMIC	PAIRED	4.87	4.87	189	ILLUMINA	Illumina HiSeq 2000
277	SRS790112	Mycobacterium tuberculosis	PRJNA270137	SRR1710077	SRX808815	WGS	RANDOM	GENOMIC	PAIRED	3.8	3.8	189	ILLUMINA	Illumina HiSeq 2000
278	SRS790113	Mycobacterium tuberculosis	PRJNA270137	SRR1710078	SRX808816	WGS	RANDOM	GENOMIC	PAIRED	4.38	4.38	189	ILLUMINA	Illumina HiSeq 2000
279	SRS790114	Mycobacterium tuberculosis	PRJNA270137	SRR1710079	SRX808817	WGS	RANDOM	GENOMIC	PAIRED	4.72	4.72	189	ILLUMINA	Illumina HiSeq 2000
280	SRS790117	Mycobacterium tuberculosis	PRJNA270137	SRR1710082	SRX808820	WGS	RANDOM	GENOMIC	PAIRED	4.25	4.25	189	ILLUMINA	Illumina HiSeq 2000
281	SRS790118	Mycobacterium tuberculosis	PRJNA270137	SRR1710083	SRX808821	WGS	RANDOM	GENOMIC	PAIRED	4.88	4.88	189	ILLUMINA	Illumina HiSeq 2000
282	SRS790121	Mycobacterium tuberculosis	PRJNA270137	SRR1710086	SRX808824	WGS	RANDOM	GENOMIC	PAIRED	4.44	4.44	189	ILLUMINA	Illumina HiSeq 2000
283	SRS790122	Mycobacterium tuberculosis	PRJNA270137	SRR1710087	SRX808825	WGS	RANDOM	GENOMIC	PAIRED	4.01	4.01	189	ILLUMINA	Illumina HiSeq 2000
284	SRS790123	Mycobacterium tuberculosis	PRJNA270137	SRR1710088	SRX808826	WGS	RANDOM	GENOMIC	PAIRED	1.79	1.79	187	ILLUMINA	Illumina HiSeq 2000
285	SRS790124	Mycobacterium tuberculosis	PRJNA270137	SRR1710089	SRX808827	WGS	RANDOM	GENOMIC	PAIRED	2.07	2.07	188	ILLUMINA	Illumina HiSeq 2000
286	SRS790125	Mycobacterium tuberculosis	PRJNA270137	SRR1710090	SRX808828	WGS	RANDOM	GENOMIC	PAIRED	2.74	2.74	189	ILLUMINA	Illumina HiSeq 2000
287	SRS790126	Mycobacterium tuberculosis	PRJNA270137	SRR1710091	SRX808829	WGS	RANDOM	GENOMIC	PAIRED	1.05	1.05	189	ILLUMINA	Illumina HiSeq 2000
288	SRS790127	Mycobacterium tuberculosis	PRJNA270137	SRR1710092	SRX808830	WGS	RANDOM	GENOMIC	PAIRED	2.05	2.05	189	ILLUMINA	Illumina HiSeq 2000
289	SRS790128	Mycobacterium tuberculosis	PRJNA270137	SRR1710093	SRX808831	WGS	RANDOM	GENOMIC	PAIRED	2.87	2.87	189	ILLUMINA	Illumina HiSeq 2000
290	SRS790129	Mycobacterium tuberculosis	PRJNA270137	SRR1710094	SRX808832	WGS	RANDOM	GENOMIC	PAIRED	1.97	1.97	190	ILLUMINA	Illumina HiSeq 2000
291	SRS790130	Mycobacterium tuberculosis	PRJNA270137	SRR1710095	SRX808833	WGS	RANDOM	GENOMIC	PAIRED	1.34	1.34	406	ILLUMINA	Illumina HiSeq 2000
292	SRS790134	Mycobacterium tuberculosis	PRJNA270137	SRR1710099	SRX808837	WGS	RANDOM	GENOMIC	PAIRED	1.68	1.68	185	ILLUMINA	Illumina HiSeq 2000
293	SRS790135	Mycobacterium tuberculosis	PRJNA270137	SRR1710100	SRX808838	WGS	RANDOM	GENOMIC	PAIRED	4.04	4.04	189	ILLUMINA	Illumina HiSeq 2000
294	SRS790136	Mycobacterium tuberculosis	PRJNA270137	SRR1710101	SRX808839	WGS	RANDOM	GENOMIC	PAIRED	3.26	3.26	189	ILLUMINA	Illumina HiSeq 2000
295	SRS790137	Mycobacterium tuberculosis	PRJNA270137	SRR1710102	SRX808840	WGS	RANDOM	GENOMIC	PAIRED	2.09	2.09	189	ILLUMINA	Illumina HiSeq 2000
296	SRS790138	Mycobacterium tuberculosis	PRJNA270137	SRR1710103	SRX808841	WGS	RANDOM	GENOMIC	PAIRED	1.14	1.14	188	ILLUMINA	Illumina HiSeq 2000
297	SRS790139	Mycobacterium tuberculosis	PRJNA270137	SRR1710104	SRX808842	WGS	RANDOM	GENOMIC	PAIRED	4.89	4.89	169	ILLUMINA	Illumina HiSeq 2000
298	SRS790140	Mycobacterium tuberculosis	PRJNA270137	SRR1710105	SRX808843	WGS	RANDOM	GENOMIC	PAIRED	2.59	2.59	189	ILLUMINA	Illumina HiSeq 2000
299	SRS790141	Mycobacterium tuberculosis	PRJNA270137	SRR1710106	SRX808844	WGS	RANDOM	GENOMIC	PAIRED	2.6	2.6	189	ILLUMINA	Illumina HiSeq 2000
300	SRS790142	Mycobacterium tuberculosis	PRJNA270137	SRR1710107	SRX808845	WGS	RANDOM	GENOMIC	PAIRED	1.3	1.3	351	ILLUMINA	Illumina HiSeq 2000
301	SRS790143	Mycobacterium tuberculosis	PRJNA270137	SRR1710108	SRX808846	WGS	RANDOM	GENOMIC	PAIRED	3.39	3.39	188	ILLUMINA	Illumina HiSeq 2000
302	SRS1086831	Mycobacterium tuberculosis	PRJNA295328	SRR2502777	SRX1281261	WGS	RANDOM	GENOMIC	PAIRED	1.17	1.17	601	ILLUMINA	Illumina MiSeq
303	SRS1086837	Mycobacterium tuberculosis	PRJNA295328	SRR2502865	SRX1281349	WGS	RANDOM	GENOMIC	PAIRED	1.32	1.32	600	ILLUMINA	Illumina MiSeq
304	SRS1086840	Mycobacterium tuberculosis	PRJNA295328	SRR2502861	SRX1281345	WGS	RANDOM	GENOMIC	PAIRED	1.26	1.26	600	ILLUMINA	Illumina MiSeq
305	SRS1086842	Mycobacterium tuberculosis	PRJNA295328	SRR2502859	SRX1281343	WGS	RANDOM	GENOMIC	PAIRED	1.71	1.71	600	ILLUMINA	Illumina MiSeq
306	SRS1086847	Mycobacterium tuberculosis	PRJNA295328	SRR2502854	SRX1281338	WGS	RANDOM	GENOMIC	PAIRED	1.91	1.91	493	ILLUMINA	Illumina MiSeq
307	SRS1086852	Mycobacterium tuberculosis	PRJNA295328	SRR2502849	SRX1281333	WGS	RANDOM	GENOMIC	PAIRED	1.11	1.11	601	ILLUMINA	Illumina MiSeq
308	SRS1086854	Mycobacterium tuberculosis	PRJNA295328	SRR2502847	SRX1281331	WGS	RANDOM	GENOMIC	PAIRED	1.15	1.15	600	ILLUMINA	Illumina MiSeq
309	SRS1086856	Mycobacterium tuberculosis	PRJNA295328	SRR2502845	SRX1281329	WGS	RANDOM	GENOMIC	PAIRED	1.07	1.07	600	ILLUMINA	Illumina MiSeq
310	SRS1086859	Mycobacterium tuberculosis	PRJNA295328	SRR2502841	SRX1281325	WGS	RANDOM	GENOMIC	PAIRED	1.07	1.07	601	ILLUMINA	Illumina MiSeq
311	SRS1086861	Mycobacterium tuberculosis	PRJNA295328	SRR2502839	SRX1281323	WGS	RANDOM	GENOMIC	PAIRED	1.31	1.31	600	ILLUMINA	Illumina MiSeq
312	SRS1086864	Mycobacterium tuberculosis	PRJNA295328	SRR2502837	SRX1281321	WGS	RANDOM	GENOMIC	PAIRED	1.27	1.27	600	ILLUMINA	Illumina MiSeq
313	SRS1086871	Mycobacterium tuberculosis	PRJNA295328	SRR2502829	SRX1281313	WGS	RANDOM	GENOMIC	PAIRED	1.02	1.02	600	ILLUMINA	Illumina MiSeq
314	SRS1086874	Mycobacterium tuberculosis	PRJNA295328	SRR2502825	SRX1281309	WGS	RANDOM	GENOMIC	PAIRED	1.22	1.22	601	ILLUMINA	Illumina MiSeq
315	SRS1086876	Mycobacterium tuberculosis	PRJNA295328	SRR2502823	SRX1281307	WGS	RANDOM	GENOMIC	PAIRED	1.23	1.23	601	ILLUMINA	Illumina MiSeq
316	SRS1086878	Mycobacterium tuberculosis	PRJNA295328	SRR2502821	SRX1281305	WGS	RANDOM	GENOMIC	PAIRED	1.14	1.14	601	ILLUMINA	Illumina MiSeq
317	SRS1086882	Mycobacterium tuberculosis	PRJNA295328	SRR2502817	SRX1281301	WGS	RANDOM	GENOMIC	PAIRED	1.32	1.32	601	ILLUMINA	Illumina MiSeq
318	SRS1086884	Mycobacterium tuberculosis	PRJNA295328	SRR2502815	SRX1281299	WGS	RANDOM	GENOMIC	PAIRED	1.38	1.38	601	ILLUMINA	Illumina MiSeq
319	SRS1086886	Mycobacterium tuberculosis	PRJNA295328	SRR2502813	SRX1281297	WGS	RANDOM	GENOMIC	PAIRED	1.24	1.24	601	ILLUMINA	Illumina MiSeq
320	SRS1086889	Mycobacterium tuberculosis	PRJNA295328	SRR2502810	SRX1281294	WGS	RANDOM	GENOMIC	PAIRED	1.31	1.31	500	ILLUMINA	Illumina MiSeq
321	SRS1086890	Mycobacterium tuberculosis	PRJNA295328	SRR2502809	SRX1281293	WGS	RANDOM	GENOMIC	PAIRED	1.15	1.15	601	ILLUMINA	Illumina MiSeq
322	SRS1086891	Mycobacterium tuberculosis	PRJNA295328	SRR2502808	SRX1281292	WGS	RANDOM	GENOMIC	PAIRED	1.03	1.03	600	ILLUMINA	Illumina MiSeq
323	SRS1086892	Mycobacterium tuberculosis	PRJNA295328	SRR2502806	SRX1281290	WGS	RANDOM	GENOMIC	PAIRED	1.35	1.35	600	ILLUMINA	Illumina MiSeq
324	SRS1086893	Mycobacterium tuberculosis	PRJNA295328	SRR2502807	SRX1281291	WGS	RANDOM	GENOMIC	PAIRED	1.39	1.39	600	ILLUMINA	Illumina MiSeq
325	SRS1086894	Mycobacterium tuberculosis	PRJNA295328	SRR2502805	SRX1281289	WGS	RANDOM	GENOMIC	PAIRED	1.35	1.35	600	ILLUMINA	Illumina MiSeq
326	SRS1086897	Mycobacterium tuberculosis	PRJNA295328	SRR2502802	SRX1281286	WGS	RANDOM	GENOMIC	PAIRED	1.5	1.5	600	ILLUMINA	Illumina MiSeq
327	SRS1086898	Mycobacterium tuberculosis	PRJNA295328	SRR2502801	SRX1281285	WGS	RANDOM	GENOMIC	PAIRED	1.31	1.31	600	ILLUMINA	Illumina MiSeq
328	SRS1086900	Mycobacterium tuberculosis	PRJNA295328	SRR2502799	SRX1281283	WGS	RANDOM	GENOMIC	PAIRED	1.31	1.31	599	ILLUMINA	Illumina MiSeq
329	SRS1086902	Mycobacterium tuberculosis	PRJNA295328	SRR2502797	SRX1281281	WGS	RANDOM	GENOMIC	PAIRED	1.08	1.08	601	ILLUMINA	Illumina MiSeq
330	SRS1086903	Mycobacterium tuberculosis	PRJNA295328	SRR2502796	SRX1281280	WGS	RANDOM	GENOMIC	PAIRED	1.05	1.05	599	ILLUMINA	Illumina MiSeq
331	SRS1086904	Mycobacterium tuberculosis	PRJNA295328	SRR2502794	SRX1281278	WGS	RANDOM	GENOMIC	PAIRED	1.08	1.08	600	ILLUMINA	Illumina MiSeq
332	SRS1086905	Mycobacterium tuberculosis	PRJNA295328	SRR2502795	SRX1281279	WGS	RANDOM	GENOMIC	PAIRED	1.23	1.23	600	ILLUMINA	Illumina MiSeq
333	SRS1086906	Mycobacterium tuberculosis	PRJNA295328	SRR2502793	SRX1281277	WGS	RANDOM	GENOMIC	PAIRED	1.47	1.47	600	ILLUMINA	Illumina MiSeq
334	SRS1086913	Mycobacterium tuberculosis	PRJNA295328	SRR2502789	SRX1281273	WGS	RANDOM	GENOMIC	PAIRED	1.26	1.26	600	ILLUMINA	Illumina MiSeq
335	SRS1086914	Mycobacterium tuberculosis	PRJNA295328	SRR2502785	SRX1281269	WGS	RANDOM	GENOMIC	PAIRED	1.6	1.6	600	ILLUMINA	Illumina MiSeq
336	SRS1086916	Mycobacterium tuberculosis	PRJNA295328	SRR2502783	SRX1281267	WGS	RANDOM	GENOMIC	PAIRED	1.23	1.23	599	ILLUMINA	Illumina MiSeq
337	SRS1086917	Mycobacterium tuberculosis	PRJNA295328	SRR2502782	SRX1281266	WGS	RANDOM	GENOMIC	PAIRED	1.06	1.06	600	ILLUMINA	Illumina MiSeq
338	SRS1086921	Mycobacterium tuberculosis	PRJNA295328	SRR2502779	SRX1281263	WGS	RANDOM	GENOMIC	PAIRED	1.31	1.31	600	ILLUMINA	Illumina MiSeq
339	SRS1086922	Mycobacterium tuberculosis	PRJNA295328	SRR2502775	SRX1281259	WGS	RANDOM	GENOMIC	PAIRED	1.22	1.22	601	ILLUMINA	Illumina MiSeq
340	SRS1086924	Mycobacterium tuberculosis	PRJNA295328	SRR2502774	SRX1281258	WGS	RANDOM	GENOMIC	PAIRED	1.18	1.18	600	ILLUMINA	Illumina MiSeq
341	SRS1086925	Mycobacterium tuberculosis	PRJNA295328	SRR2502773	SRX1281257	WGS	RANDOM	GENOMIC	PAIRED	1.1	1.1	600	ILLUMINA	Illumina MiSeq
342	SRS1249484	Mycobacterium tuberculosis	PRJNA295328	SRR3103523	SRX1532173	WGS	RANDOM	GENOMIC	PAIRED	1.37	1.37	600	ILLUMINA	Illumina MiSeq
343	SRS1249485	Mycobacterium tuberculosis	PRJNA295328	SRR3103522	SRX1532172	WGS	RANDOM	GENOMIC	PAIRED	1.27	1.27	599	ILLUMINA	Illumina MiSeq
344	SRS1249486	Mycobacterium tuberculosis	PRJNA295328	SRR3103521	SRX1532171	WGS	RANDOM	GENOMIC	PAIRED	1.24	1.24	600	ILLUMINA	Illumina MiSeq
345	SRS1249487	Mycobacterium tuberculosis	PRJNA295328	SRR3103520	SRX1532170	WGS	RANDOM	GENOMIC	PAIRED	1.37	1.37	600	ILLUMINA	Illumina MiSeq
346	SRS1249488	Mycobacterium tuberculosis	PRJNA295328	SRR3103519	SRX1532169	WGS	RANDOM	GENOMIC	PAIRED	1.38	1.38	601	ILLUMINA	Illumina MiSeq
347	SRS1249489	Mycobacterium tuberculosis	PRJNA295328	SRR3103517	SRX1532167	WGS	RANDOM	GENOMIC	PAIRED	1.38	1.38	600	ILLUMINA	Illumina MiSeq
348	SRS1249490	Mycobacterium tuberculosis	PRJNA295328	SRR3103518	SRX1532168	WGS	RANDOM	GENOMIC	PAIRED	1.18	1.18	600	ILLUMINA	Illumina MiSeq
349	SRS1249492	Mycobacterium tuberculosis	PRJNA295328	SRR3103515	SRX1532165	WGS	RANDOM	GENOMIC	PAIRED	1.18	1.18	601	ILLUMINA	Illumina MiSeq
350	SRS1249494	Mycobacterium tuberculosis	PRJNA295328	SRR3103513	SRX1532163	WGS	RANDOM	GENOMIC	PAIRED	1.25	1.25	600	ILLUMINA	Illumina MiSeq
351	SRS1249495	Mycobacterium tuberculosis	PRJNA295328	SRR3103512	SRX1532162	WGS	RANDOM	GENOMIC	PAIRED	1.35	1.35	600	ILLUMINA	Illumina MiSeq
352	SRS1249496	Mycobacterium tuberculosis	PRJNA295328	SRR3103511	SRX1532161	WGS	RANDOM	GENOMIC	PAIRED	1.29	1.29	601	ILLUMINA	Illumina MiSeq
353	SRS1249497	Mycobacterium tuberculosis	PRJNA295328	SRR3103510	SRX1532160	WGS	RANDOM	GENOMIC	PAIRED	1.18	1.18	600	ILLUMINA	Illumina MiSeq
354	SRS1249500	Mycobacterium tuberculosis	PRJNA295328	SRR3103507	SRX1532157	WGS	RANDOM	GENOMIC	PAIRED	1.3	1.3	599	ILLUMINA	Illumina MiSeq
355	SRS1249501	Mycobacterium tuberculosis	PRJNA295328	SRR3103506	SRX1532156	WGS	RANDOM	GENOMIC	PAIRED	1.34	1.34	601	ILLUMINA	Illumina MiSeq
356	SRS1249502	Mycobacterium tuberculosis	PRJNA295328	SRR3103505	SRX1532155	WGS	RANDOM	GENOMIC	PAIRED	1.24	1.24	600	ILLUMINA	Illumina MiSeq
357	SRS1249504	Mycobacterium tuberculosis	PRJNA295328	SRR3103503	SRX1532153	WGS	RANDOM	GENOMIC	PAIRED	1.4	1.4	600	ILLUMINA	Illumina MiSeq
358	SRS1249505	Mycobacterium tuberculosis	PRJNA295328	SRR3103502	SRX1532152	WGS	RANDOM	GENOMIC	PAIRED	1.22	1.22	600	ILLUMINA	Illumina MiSeq
359	SRS1249508	Mycobacterium tuberculosis	PRJNA295328	SRR3103499	SRX1532149	WGS	RANDOM	GENOMIC	PAIRED	1	1	600	ILLUMINA	Illumina MiSeq
360	SRS1249510	Mycobacterium tuberculosis	PRJNA295328	SRR3103497	SRX1532147	WGS	RANDOM	GENOMIC	PAIRED	1.18	1.18	600	ILLUMINA	Illumina MiSeq
361	SRS1249512	Mycobacterium tuberculosis	PRJNA295328	SRR3103495	SRX1532145	WGS	RANDOM	GENOMIC	PAIRED	1.14	1.14	600	ILLUMINA	Illumina MiSeq
362	SRS1249513	Mycobacterium tuberculosis	PRJNA295328	SRR3103494	SRX1532144	WGS	RANDOM	GENOMIC	PAIRED	1.2	1.2	600	ILLUMINA	Illumina MiSeq
363	SRS1249514	Mycobacterium tuberculosis	PRJNA295328	SRR3103493	SRX1532143	WGS	RANDOM	GENOMIC	PAIRED	1.03	1.03	600	ILLUMINA	Illumina MiSeq
364	SRS1249517	Mycobacterium tuberculosis	PRJNA295328	SRR3103490	SRX1532140	WGS	RANDOM	GENOMIC	PAIRED	1.09	1.09	600	ILLUMINA	Illumina MiSeq
365	SRS1249518	Mycobacterium tuberculosis	PRJNA295328	SRR3103489	SRX1532139	WGS	RANDOM	GENOMIC	PAIRED	1.07	1.07	600	ILLUMINA	Illumina MiSeq
366	SRS1249519	Mycobacterium tuberculosis	PRJNA295328	SRR3103488	SRX1532138	WGS	RANDOM	GENOMIC	PAIRED	1.06	1.06	600	ILLUMINA	Illumina MiSeq
367	SRS1249522	Mycobacterium tuberculosis	PRJNA295328	SRR3103485	SRX1532135	WGS	RANDOM	GENOMIC	PAIRED	1.71	1.71	600	ILLUMINA	Illumina MiSeq
368	SRS1249525	Mycobacterium tuberculosis	PRJNA295328	SRR3103482	SRX1532132	WGS	RANDOM	GENOMIC	PAIRED	1.05	1.05	600	ILLUMINA	Illumina MiSeq
369	SRS1249526	Mycobacterium tuberculosis	PRJNA295328	SRR3103481	SRX1532131	WGS	RANDOM	GENOMIC	PAIRED	1.08	1.08	600	ILLUMINA	Illumina MiSeq
370	SRS1618851	Mycobacterium tuberculosis	PRJNA323744	SRR4033092	SRX2024423	WGS	RANDOM	GENOMIC	PAIRED	3.23	3.23	200	ILLUMINA	Illumina HiSeq 2000
371	SRS1618852	Mycobacterium tuberculosis	PRJNA323744	SRR4033091	SRX2024422	WGS	RANDOM	GENOMIC	PAIRED	2.05	2.05	200	ILLUMINA	Illumina HiSeq 2000
372	SRS1618854	Mycobacterium tuberculosis	PRJNA323744	SRR4033094	SRX2024425	WGS	RANDOM	GENOMIC	PAIRED	1.36	1.36	200	ILLUMINA	Illumina HiSeq 2000
373	SRS1618855	Mycobacterium tuberculosis	PRJNA323744	SRR4033095	SRX2024426	WGS	RANDOM	GENOMIC	PAIRED	1.14	1.14	200	ILLUMINA	Illumina HiSeq 2000
374	SRS1618856	Mycobacterium tuberculosis	PRJNA323744	SRR4033096	SRX2024427	WGS	RANDOM	GENOMIC	PAIRED	1.45	1.45	200	ILLUMINA	Illumina HiSeq 2000
375	SRS1618858	Mycobacterium tuberculosis	PRJNA323744	SRR4033097	SRX2024429	WGS	RANDOM	GENOMIC	PAIRED	3.02	3.02	200	ILLUMINA	Illumina HiSeq 2000
376	SRS1618860	Mycobacterium tuberculosis	PRJNA323744	SRR4033099	SRX2024431	WGS	RANDOM	GENOMIC	PAIRED	1.3	1.3	202	ILLUMINA	Illumina HiSeq 2000
377	SRS1618863	Mycobacterium tuberculosis	PRJNA323744	SRR4033102	SRX2024434	WGS	RANDOM	GENOMIC	PAIRED	2.61	2.61	200	ILLUMINA	Illumina HiSeq 2000
378	SRS1618865	Mycobacterium tuberculosis	PRJNA323744	SRR4033105	SRX2024436	WGS	RANDOM	GENOMIC	PAIRED	3.55	3.55	202	ILLUMINA	Illumina HiSeq 2000
379	SRS1618866	Mycobacterium tuberculosis	PRJNA323744	SRR4033106	SRX2024437	WGS	RANDOM	GENOMIC	PAIRED	3.14	3.14	200	ILLUMINA	Illumina HiSeq 2000
380	SRS1618867	Mycobacterium tuberculosis	PRJNA323744	SRR4033108	SRX2024439	WGS	RANDOM	GENOMIC	PAIRED	3.16	3.16	200	ILLUMINA	Illumina HiSeq 2000
381	SRS1618869	Mycobacterium tuberculosis	PRJNA323744	SRR4033109	SRX2024440	WGS	RANDOM	GENOMIC	PAIRED	2.81	2.81	200	ILLUMINA	Illumina HiSeq 2000
382	SRS1618870	Mycobacterium tuberculosis	PRJNA323744	SRR4033110	SRX2024441	WGS	RANDOM	GENOMIC	PAIRED	2.28	2.28	200	ILLUMINA	Illumina HiSeq 2000
383	SRS1618873	Mycobacterium tuberculosis	PRJNA323744	SRR4033113	SRX2024444	WGS	RANDOM	GENOMIC	PAIRED	3.08	3.08	200	ILLUMINA	Illumina HiSeq 2000
384	SRS1618874	Mycobacterium tuberculosis	PRJNA323744	SRR4033115	SRX2024446	WGS	RANDOM	GENOMIC	PAIRED	2.64	2.64	202	ILLUMINA	Illumina HiSeq 2000
385	SRS1618876	Mycobacterium tuberculosis	PRJNA323744	SRR4033116	SRX2024447	WGS	RANDOM	GENOMIC	PAIRED	2.43	2.43	202	ILLUMINA	Illumina HiSeq 2000
386	SRS1618878	Mycobacterium tuberculosis	PRJNA323744	SRR4033118	SRX2024449	WGS	RANDOM	GENOMIC	PAIRED	1.63	1.63	200	ILLUMINA	Illumina HiSeq 2000
387	SRS1618879	Mycobacterium tuberculosis	PRJNA323744	SRR4033119	SRX2024450	WGS	RANDOM	GENOMIC	PAIRED	3.7	3.7	200	ILLUMINA	Illumina HiSeq 2000
388	SRS1618880	Mycobacterium tuberculosis	PRJNA323744	SRR4033120	SRX2024451	WGS	RANDOM	GENOMIC	PAIRED	2.99	2.99	200	ILLUMINA	Illumina HiSeq 2000
389	SRS1618881	Mycobacterium tuberculosis	PRJNA323744	SRR4033121	SRX2024452	WGS	RANDOM	GENOMIC	PAIRED	1.1	1.1	202	ILLUMINA	Illumina HiSeq 2000
390	SRS1618882	Mycobacterium tuberculosis	PRJNA323744	SRR4033122	SRX2024453	WGS	RANDOM	GENOMIC	PAIRED	2.12	2.12	200	ILLUMINA	Illumina HiSeq 2000
391	SRS1618884	Mycobacterium tuberculosis	PRJNA323744	SRR4033124	SRX2024455	WGS	RANDOM	GENOMIC	PAIRED	2.4	2.4	200	ILLUMINA	Illumina HiSeq 2000
392	SRS1618885	Mycobacterium tuberculosis	PRJNA323744	SRR4033125	SRX2024456	WGS	RANDOM	GENOMIC	PAIRED	2.24	2.24	202	ILLUMINA	Illumina HiSeq 2000
393	SRS1618886	Mycobacterium tuberculosis	PRJNA323744	SRR4033126	SRX2024457	WGS	RANDOM	GENOMIC	PAIRED	1.37	1.37	200	ILLUMINA	Illumina HiSeq 2000
394	SRS1618887	Mycobacterium tuberculosis	PRJNA323744	SRR4033127	SRX2024458	WGS	RANDOM	GENOMIC	PAIRED	3.76	3.76	202	ILLUMINA	Illumina HiSeq 2000
395	SRS1618888	Mycobacterium tuberculosis	PRJNA323744	SRR4033128	SRX2024459	WGS	RANDOM	GENOMIC	PAIRED	1.12	1.12	202	ILLUMINA	Illumina HiSeq 2000
396	SRS1618889	Mycobacterium tuberculosis	PRJNA323744	SRR4033129	SRX2024460	WGS	RANDOM	GENOMIC	PAIRED	1.83	1.83	202	ILLUMINA	Illumina HiSeq 2000
397	SRS1618890	Mycobacterium tuberculosis	PRJNA323744	SRR4033130	SRX2024461	WGS	RANDOM	GENOMIC	PAIRED	3.8	3.8	202	ILLUMINA	Illumina HiSeq 2000
398	SRS1618892	Mycobacterium tuberculosis	PRJNA323744	SRR4033132	SRX2024463	WGS	RANDOM	GENOMIC	PAIRED	1.02	1.02	200	ILLUMINA	Illumina HiSeq 2000
399	SRS1618893	Mycobacterium tuberculosis	PRJNA323744	SRR4033133	SRX2024464	WGS	RANDOM	GENOMIC	PAIRED	1.49	1.49	202	ILLUMINA	Illumina HiSeq 2000
400	SRS1618895	Mycobacterium tuberculosis	PRJNA323744	SRR4033135	SRX2024466	WGS	RANDOM	GENOMIC	PAIRED	2.19	2.19	200	ILLUMINA	Illumina HiSeq 2000
401	SRS1618896	Mycobacterium tuberculosis	PRJNA323744	SRR4033136	SRX2024467	WGS	RANDOM	GENOMIC	PAIRED	2.17	2.17	200	ILLUMINA	Illumina HiSeq 2000
402	SRS1618897	Mycobacterium tuberculosis	PRJNA323744	SRR4033137	SRX2024468	WGS	RANDOM	GENOMIC	PAIRED	1.68	1.68	200	ILLUMINA	Illumina HiSeq 2000
403	SRS1618898	Mycobacterium tuberculosis	PRJNA323744	SRR4033138	SRX2024469	WGS	RANDOM	GENOMIC	PAIRED	1.06	1.06	200	ILLUMINA	Illumina HiSeq 2000
404	SRS1618900	Mycobacterium tuberculosis	PRJNA323744	SRR4033140	SRX2024471	WGS	RANDOM	GENOMIC	PAIRED	2.68	2.68	200	ILLUMINA	Illumina HiSeq 2000
405	SRS1618901	Mycobacterium tuberculosis	PRJNA323744	SRR4033141	SRX2024472	WGS	RANDOM	GENOMIC	PAIRED	1.24	1.24	200	ILLUMINA	Illumina HiSeq 2000
406	SRS1618902	Mycobacterium tuberculosis	PRJNA323744	SRR4033142	SRX2024473	WGS	RANDOM	GENOMIC	PAIRED	2.87	2.87	200	ILLUMINA	Illumina HiSeq 2000
407	SRS1618903	Mycobacterium tuberculosis	PRJNA323744	SRR4033143	SRX2024474	WGS	RANDOM	GENOMIC	PAIRED	2.07	2.07	200	ILLUMINA	Illumina HiSeq 2000
408	SRS1618910	Mycobacterium tuberculosis	PRJNA323744	SRR4033151	SRX2024482	WGS	RANDOM	GENOMIC	PAIRED	4.55	4.55	202	ILLUMINA	Illumina HiSeq 2000
409	SRS1618911	Mycobacterium tuberculosis	PRJNA323744	SRR4033150	SRX2024481	WGS	RANDOM	GENOMIC	PAIRED	1.59	1.59	200	ILLUMINA	Illumina HiSeq 2000
410	SRS1618912	Mycobacterium tuberculosis	PRJNA323744	SRR4033152	SRX2024483	WGS	RANDOM	GENOMIC	PAIRED	1.35	1.35	202	ILLUMINA	Illumina HiSeq 2000
411	SRS1618913	Mycobacterium tuberculosis	PRJNA323744	SRR4033154	SRX2024485	WGS	RANDOM	GENOMIC	PAIRED	2.17	2.17	202	ILLUMINA	Illumina HiSeq 2000
412	SRS1618914	Mycobacterium tuberculosis	PRJNA323744	SRR4033153	SRX2024484	WGS	RANDOM	GENOMIC	PAIRED	4.08	4.08	202	ILLUMINA	Illumina HiSeq 2000
413	SRS1618917	Mycobacterium tuberculosis	PRJNA323744	SRR4033156	SRX2024488	WGS	RANDOM	GENOMIC	PAIRED	3.66	3.66	202	ILLUMINA	Illumina HiSeq 2000
414	SRS1618918	Mycobacterium tuberculosis	PRJNA323744	SRR4033157	SRX2024489	WGS	RANDOM	GENOMIC	PAIRED	3.55	3.55	202	ILLUMINA	Illumina HiSeq 2000
415	SRS1618919	Mycobacterium tuberculosis	PRJNA323744	SRR4033158	SRX2024490	WGS	RANDOM	GENOMIC	PAIRED	1.06	1.06	202	ILLUMINA	Illumina HiSeq 2000
416	SRS1618920	Mycobacterium tuberculosis	PRJNA323744	SRR4033159	SRX2024491	WGS	RANDOM	GENOMIC	PAIRED	3.57	3.57	202	ILLUMINA	Illumina HiSeq 2000
417	SRS1618921	Mycobacterium tuberculosis	PRJNA323744	SRR4033160	SRX2024492	WGS	RANDOM	GENOMIC	PAIRED	1.87	1.87	202	ILLUMINA	Illumina HiSeq 2000
418	SRS1618922	Mycobacterium tuberculosis	PRJNA323744	SRR4033161	SRX2024493	WGS	RANDOM	GENOMIC	PAIRED	2.43	2.43	202	ILLUMINA	Illumina HiSeq 2000
419	SRS1618923	Mycobacterium tuberculosis	PRJNA323744	SRR4033163	SRX2024494	WGS	RANDOM	GENOMIC	PAIRED	2.24	2.24	202	ILLUMINA	Illumina HiSeq 2000
420	SRS1618924	Mycobacterium tuberculosis	PRJNA323744	SRR4033164	SRX2024495	WGS	RANDOM	GENOMIC	PAIRED	2.4	2.4	202	ILLUMINA	Illumina HiSeq 2000
421	SRS1618925	Mycobacterium tuberculosis	PRJNA323744	SRR4033165	SRX2024496	WGS	RANDOM	GENOMIC	PAIRED	3.44	3.44	202	ILLUMINA	Illumina HiSeq 2000
422	SRS1618926	Mycobacterium tuberculosis	PRJNA323744	SRR4033166	SRX2024497	WGS	RANDOM	GENOMIC	PAIRED	1.74	1.74	202	ILLUMINA	Illumina HiSeq 2000
423	SRS1618927	Mycobacterium tuberculosis	PRJNA323744	SRR4033167	SRX2024498	WGS	RANDOM	GENOMIC	PAIRED	2.8	2.8	202	ILLUMINA	Illumina HiSeq 2000
424	SRS1618928	Mycobacterium tuberculosis	PRJNA323744	SRR4033168	SRX2024499	WGS	RANDOM	GENOMIC	PAIRED	3.24	3.24	202	ILLUMINA	Illumina HiSeq 2000
425	SRS1618929	Mycobacterium tuberculosis	PRJNA323744	SRR4033169	SRX2024500	WGS	RANDOM	GENOMIC	PAIRED	1.63	1.63	202	ILLUMINA	Illumina HiSeq 2000
426	SRS1618930	Mycobacterium tuberculosis	PRJNA323744	SRR4033170	SRX2024501	WGS	RANDOM	GENOMIC	PAIRED	3.4	3.4	202	ILLUMINA	Illumina HiSeq 2000
427	SRS1618931	Mycobacterium tuberculosis	PRJNA323744	SRR4033171	SRX2024502	WGS	RANDOM	GENOMIC	PAIRED	4.67	4.67	202	ILLUMINA	Illumina HiSeq 2000
428	SRS1618932	Mycobacterium tuberculosis	PRJNA323744	SRR4033172	SRX2024503	WGS	RANDOM	GENOMIC	PAIRED	1.32	1.32	202	ILLUMINA	Illumina HiSeq 2000
429	SRS1618933	Mycobacterium tuberculosis	PRJNA323744	SRR4033173	SRX2024504	WGS	RANDOM	GENOMIC	PAIRED	3.37	3.37	202	ILLUMINA	Illumina HiSeq 2000
430	SRS1618934	Mycobacterium tuberculosis	PRJNA323744	SRR4033174	SRX2024505	WGS	RANDOM	GENOMIC	PAIRED	3.06	3.06	202	ILLUMINA	Illumina HiSeq 2000
431	SRS1618936	Mycobacterium tuberculosis	PRJNA323744	SRR4033176	SRX2024507	WGS	RANDOM	GENOMIC	PAIRED	4.41	4.41	202	ILLUMINA	Illumina HiSeq 2000
432	SRS1618937	Mycobacterium tuberculosis	PRJNA323744	SRR4033177	SRX2024508	WGS	RANDOM	GENOMIC	PAIRED	2.56	2.56	202	ILLUMINA	Illumina HiSeq 2000
433	SRS1618938	Mycobacterium tuberculosis	PRJNA323744	SRR4033178	SRX2024509	WGS	RANDOM	GENOMIC	PAIRED	2.29	2.29	202	ILLUMINA	Illumina HiSeq 2000
434	SRS1618939	Mycobacterium tuberculosis	PRJNA323744	SRR4033179	SRX2024510	WGS	RANDOM	GENOMIC	PAIRED	2.53	2.53	202	ILLUMINA	Illumina HiSeq 2000
435	SRS1618940	Mycobacterium tuberculosis	PRJNA323744	SRR4033180	SRX2024511	WGS	RANDOM	GENOMIC	PAIRED	1.59	1.59	202	ILLUMINA	Illumina HiSeq 2000
436	SRS1618941	Mycobacterium tuberculosis	PRJNA323744	SRR4033181	SRX2024512	WGS	RANDOM	GENOMIC	PAIRED	4.19	4.19	202	ILLUMINA	Illumina HiSeq 2000
437	SRS1618942	Mycobacterium tuberculosis	PRJNA323744	SRR4033182	SRX2024513	WGS	RANDOM	GENOMIC	PAIRED	2.46	2.46	202	ILLUMINA	Illumina HiSeq 2000
438	SRS1618943	Mycobacterium tuberculosis	PRJNA323744	SRR4033183	SRX2024514	WGS	RANDOM	GENOMIC	PAIRED	2.26	2.26	202	ILLUMINA	Illumina HiSeq 2000
439	SRS1618945	Mycobacterium tuberculosis	PRJNA323744	SRR4033184	SRX2024516	WGS	RANDOM	GENOMIC	PAIRED	2	2	202	ILLUMINA	Illumina HiSeq 2000
440	SRS1618946	Mycobacterium tuberculosis	PRJNA323744	SRR4033185	SRX2024517	WGS	RANDOM	GENOMIC	PAIRED	4.24	4.24	202	ILLUMINA	Illumina HiSeq 2000
441	SRS1618947	Mycobacterium tuberculosis	PRJNA323744	SRR4033186	SRX2024518	WGS	RANDOM	GENOMIC	PAIRED	2.34	2.34	202	ILLUMINA	Illumina HiSeq 2000
442	SRS1618948	Mycobacterium tuberculosis	PRJNA323744	SRR4033187	SRX2024519	WGS	RANDOM	GENOMIC	PAIRED	2.26	2.26	202	ILLUMINA	Illumina HiSeq 2000
443	SRS1618949	Mycobacterium tuberculosis	PRJNA323744	SRR4033188	SRX2024520	WGS	RANDOM	GENOMIC	PAIRED	3.87	3.87	202	ILLUMINA	Illumina HiSeq 2000
444	SRS1618950	Mycobacterium tuberculosis	PRJNA323744	SRR4033189	SRX2024521	WGS	RANDOM	GENOMIC	PAIRED	2.62	2.62	202	ILLUMINA	Illumina HiSeq 2000
445	SRS1618952	Mycobacterium tuberculosis	PRJNA323744	SRR4033191	SRX2024523	WGS	RANDOM	GENOMIC	PAIRED	3.41	3.41	202	ILLUMINA	Illumina HiSeq 2000
446	SRS1618953	Mycobacterium tuberculosis	PRJNA323744	SRR4033192	SRX2024524	WGS	RANDOM	GENOMIC	PAIRED	3.98	3.98	202	ILLUMINA	Illumina HiSeq 2000
447	SRS1618954	Mycobacterium tuberculosis	PRJNA323744	SRR4033193	SRX2024525	WGS	RANDOM	GENOMIC	PAIRED	1.2	1.2	202	ILLUMINA	Illumina HiSeq 2000
448	SRS1618955	Mycobacterium tuberculosis	PRJNA323744	SRR4033194	SRX2024526	WGS	RANDOM	GENOMIC	PAIRED	1.14	1.14	202	ILLUMINA	Illumina HiSeq 2000
449	SRS1618956	Mycobacterium tuberculosis	PRJNA323744	SRR4033195	SRX2024527	WGS	RANDOM	GENOMIC	PAIRED	3.5	3.5	202	ILLUMINA	Illumina HiSeq 2000
450	SRS1618958	Mycobacterium tuberculosis	PRJNA323744	SRR4033197	SRX2024529	WGS	RANDOM	GENOMIC	PAIRED	2.52	2.52	202	ILLUMINA	Illumina HiSeq 2000
451	SRS1618959	Mycobacterium tuberculosis	PRJNA323744	SRR4033198	SRX2024530	WGS	RANDOM	GENOMIC	PAIRED	1.83	1.83	202	ILLUMINA	Illumina HiSeq 2000
452	SRS1618960	Mycobacterium tuberculosis	PRJNA323744	SRR4033199	SRX2024531	WGS	RANDOM	GENOMIC	PAIRED	1.88	1.88	202	ILLUMINA	Illumina HiSeq 2000
453	SRS1618961	Mycobacterium tuberculosis	PRJNA323744	SRR4033201	SRX2024532	WGS	RANDOM	GENOMIC	PAIRED	1.19	1.19	202	ILLUMINA	Illumina HiSeq 2000
454	SRS1618963	Mycobacterium tuberculosis	PRJNA323744	SRR4033203	SRX2024534	WGS	RANDOM	GENOMIC	PAIRED	1.99	1.99	202	ILLUMINA	Illumina HiSeq 2000
455	SRS1618964	Mycobacterium tuberculosis	PRJNA323744	SRR4033204	SRX2024535	WGS	RANDOM	GENOMIC	PAIRED	2.82	2.82	202	ILLUMINA	Illumina HiSeq 2000
456	SRS1618965	Mycobacterium tuberculosis	PRJNA323744	SRR4033205	SRX2024536	WGS	RANDOM	GENOMIC	PAIRED	4.75	4.75	202	ILLUMINA	Illumina HiSeq 2000
457	SRS1618966	Mycobacterium tuberculosis	PRJNA323744	SRR4033206	SRX2024537	WGS	RANDOM	GENOMIC	PAIRED	3.32	3.32	202	ILLUMINA	Illumina HiSeq 2000
458	SRS1618968	Mycobacterium tuberculosis	PRJNA323744	SRR4033208	SRX2024539	WGS	RANDOM	GENOMIC	PAIRED	1.94	1.94	202	ILLUMINA	Illumina HiSeq 2000
459	SRS1618969	Mycobacterium tuberculosis	PRJNA323744	SRR4033209	SRX2024540	WGS	RANDOM	GENOMIC	PAIRED	1.4	1.4	202	ILLUMINA	Illumina HiSeq 2000
460	SRS1618971	Mycobacterium tuberculosis	PRJNA323744	SRR4033211	SRX2024542	WGS	RANDOM	GENOMIC	PAIRED	1.33	1.33	202	ILLUMINA	Illumina HiSeq 2000
461	SRS1618972	Mycobacterium tuberculosis	PRJNA323744	SRR4033212	SRX2024543	WGS	RANDOM	GENOMIC	PAIRED	2.86	2.86	202	ILLUMINA	Illumina HiSeq 2000
462	SRS1618973	Mycobacterium tuberculosis	PRJNA323744	SRR4033213	SRX2024544	WGS	RANDOM	GENOMIC	PAIRED	3.32	3.32	202	ILLUMINA	Illumina HiSeq 2000
463	SRS1618974	Mycobacterium tuberculosis	PRJNA323744	SRR4033214	SRX2024545	WGS	RANDOM	GENOMIC	PAIRED	3.1	3.1	202	ILLUMINA	Illumina HiSeq 2000
464	SRS1618976	Mycobacterium tuberculosis	PRJNA323744	SRR4033216	SRX2024547	WGS	RANDOM	GENOMIC	PAIRED	2	2	202	ILLUMINA	Illumina HiSeq 2000
465	SRS1618977	Mycobacterium tuberculosis	PRJNA323744	SRR4033217	SRX2024548	WGS	RANDOM	GENOMIC	PAIRED	1.1	1.1	202	ILLUMINA	Illumina HiSeq 2000
466	SRS1618980	Mycobacterium tuberculosis	PRJNA323744	SRR4033220	SRX2024551	WGS	RANDOM	GENOMIC	PAIRED	1.63	1.63	202	ILLUMINA	Illumina HiSeq 2000
467	SRS1618981	Mycobacterium tuberculosis	PRJNA323744	SRR4033221	SRX2024552	WGS	RANDOM	GENOMIC	PAIRED	3.75	3.75	202	ILLUMINA	Illumina HiSeq 2000
468	SRS1618982	Mycobacterium tuberculosis	PRJNA323744	SRR4033222	SRX2024553	WGS	RANDOM	GENOMIC	PAIRED	2.37	2.37	202	ILLUMINA	Illumina HiSeq 2000
469	SRS1618983	Mycobacterium tuberculosis	PRJNA323744	SRR4033223	SRX2024554	WGS	RANDOM	GENOMIC	PAIRED	1.53	1.53	202	ILLUMINA	Illumina HiSeq 2000
470	SRS1618984	Mycobacterium tuberculosis	PRJNA323744	SRR4033224	SRX2024555	WGS	RANDOM	GENOMIC	PAIRED	1.81	1.81	202	ILLUMINA	Illumina HiSeq 2000
471	SRS1618985	Mycobacterium tuberculosis	PRJNA323744	SRR4033225	SRX2024556	WGS	RANDOM	GENOMIC	PAIRED	3.07	3.07	202	ILLUMINA	Illumina HiSeq 2000
472	SRS1618987	Mycobacterium tuberculosis	PRJNA323744	SRR4033227	SRX2024558	WGS	RANDOM	GENOMIC	PAIRED	1.09	1.09	202	ILLUMINA	Illumina HiSeq 2000
473	SRS1618988	Mycobacterium tuberculosis	PRJNA323744	SRR4033228	SRX2024559	WGS	RANDOM	GENOMIC	PAIRED	1.77	1.77	202	ILLUMINA	Illumina HiSeq 2000
474	SRS1618990	Mycobacterium tuberculosis	PRJNA323744	SRR4033229	SRX2024561	WGS	RANDOM	GENOMIC	PAIRED	1.24	1.24	202	ILLUMINA	Illumina HiSeq 2000
475	SRS1618991	Mycobacterium tuberculosis	PRJNA323744	SRR4033230	SRX2024562	WGS	RANDOM	GENOMIC	PAIRED	2.01	2.01	202	ILLUMINA	Illumina HiSeq 2000
476	SRS1618992	Mycobacterium tuberculosis	PRJNA323744	SRR4033231	SRX2024563	WGS	RANDOM	GENOMIC	PAIRED	1.31	1.31	202	ILLUMINA	Illumina HiSeq 2000
477	SRS1618993	Mycobacterium tuberculosis	PRJNA323744	SRR4033232	SRX2024564	WGS	RANDOM	GENOMIC	PAIRED	2.16	2.16	202	ILLUMINA	Illumina HiSeq 2000
478	SRS1618994	Mycobacterium tuberculosis	PRJNA323744	SRR4033233	SRX2024565	WGS	RANDOM	GENOMIC	PAIRED	2.29	2.29	202	ILLUMINA	Illumina HiSeq 2000
479	SRS1618996	Mycobacterium tuberculosis	PRJNA323744	SRR4033236	SRX2024567	WGS	RANDOM	GENOMIC	PAIRED	1.33	1.33	202	ILLUMINA	Illumina HiSeq 2000
480	SRS1618998	Mycobacterium tuberculosis	PRJNA323744	SRR4033238	SRX2024569	WGS	RANDOM	GENOMIC	PAIRED	3.04	3.04	202	ILLUMINA	Illumina HiSeq 2000
481	SRS1619000	Mycobacterium tuberculosis	PRJNA323744	SRR4033240	SRX2024571	WGS	RANDOM	GENOMIC	PAIRED	2.02	2.02	202	ILLUMINA	Illumina HiSeq 2000
482	SRS1619001	Mycobacterium tuberculosis	PRJNA323744	SRR4033241	SRX2024572	WGS	RANDOM	GENOMIC	PAIRED	1.82	1.82	202	ILLUMINA	Illumina HiSeq 2000
483	SRS1619004	Mycobacterium tuberculosis	PRJNA323744	SRR4033244	SRX2024575	WGS	RANDOM	GENOMIC	PAIRED	1.51	1.51	202	ILLUMINA	Illumina HiSeq 2000
484	SRS1619007	Mycobacterium tuberculosis	PRJNA323744	SRR4033246	SRX2024578	WGS	RANDOM	GENOMIC	PAIRED	2.59	2.59	202	ILLUMINA	Illumina HiSeq 2000
485	SRS1619010	Mycobacterium tuberculosis	PRJNA323744	SRR4033250	SRX2024582	WGS	RANDOM	GENOMIC	PAIRED	2.05	2.05	202	ILLUMINA	Illumina HiSeq 2000
486	SRS1619011	Mycobacterium tuberculosis	PRJNA323744	SRR4033249	SRX2024581	WGS	RANDOM	GENOMIC	PAIRED	2.02	2.02	202	ILLUMINA	Illumina HiSeq 2000
487	SRS1619012	Mycobacterium tuberculosis	PRJNA323744	SRR4033251	SRX2024583	WGS	RANDOM	GENOMIC	PAIRED	2.08	2.08	202	ILLUMINA	Illumina HiSeq 2000
488	SRS1619013	Mycobacterium tuberculosis	PRJNA323744	SRR4033253	SRX2024584	WGS	RANDOM	GENOMIC	PAIRED	1.38	1.38	202	ILLUMINA	Illumina HiSeq 2000
489	SRS1619014	Mycobacterium tuberculosis	PRJNA323744	SRR4033254	SRX2024585	WGS	RANDOM	GENOMIC	PAIRED	2.71	2.71	202	ILLUMINA	Illumina HiSeq 2000
490	SRS1619015	Mycobacterium tuberculosis	PRJNA323744	SRR4033255	SRX2024586	WGS	RANDOM	GENOMIC	PAIRED	2.74	2.74	202	ILLUMINA	Illumina HiSeq 2000
491	SRS1619016	Mycobacterium tuberculosis	PRJNA323744	SRR4033256	SRX2024587	WGS	RANDOM	GENOMIC	PAIRED	2.02	2.02	202	ILLUMINA	Illumina HiSeq 2000
492	SRS1619019	Mycobacterium tuberculosis	PRJNA323744	SRR4033259	SRX2024590	WGS	RANDOM	GENOMIC	PAIRED	2.81	2.81	202	ILLUMINA	Illumina HiSeq 2000
493	SRS1619020	Mycobacterium tuberculosis	PRJNA323744	SRR4033260	SRX2024591	WGS	RANDOM	GENOMIC	PAIRED	4.26	4.26	202	ILLUMINA	Illumina HiSeq 2000
494	SRS1619021	Mycobacterium tuberculosis	PRJNA323744	SRR4033261	SRX2024592	WGS	RANDOM	GENOMIC	PAIRED	2.52	2.52	202	ILLUMINA	Illumina HiSeq 2000
495	SRS1619024	Mycobacterium tuberculosis	PRJNA323744	SRR4033264	SRX2024595	WGS	RANDOM	GENOMIC	PAIRED	1.23	1.23	202	ILLUMINA	Illumina HiSeq 2000
496	SRS1619027	Mycobacterium tuberculosis	PRJNA323744	SRR4033266	SRX2024597	WGS	RANDOM	GENOMIC	PAIRED	1.88	1.88	202	ILLUMINA	Illumina HiSeq 2000
497	SRS1619030	Mycobacterium tuberculosis	PRJNA323744	SRR4033268	SRX2024599	WGS	RANDOM	GENOMIC	PAIRED	2.75	2.75	202	ILLUMINA	Illumina HiSeq 2000
498	SRS1619032	Mycobacterium tuberculosis	PRJNA323744	SRR4033271	SRX2024603	WGS	RANDOM	GENOMIC	PAIRED	1.89	1.89	202	ILLUMINA	Illumina HiSeq 2000
499	SRS1619036	Mycobacterium tuberculosis	PRJNA323744	SRR4033275	SRX2024607	WGS	RANDOM	GENOMIC	PAIRED	1.41	1.41	202	ILLUMINA	Illumina HiSeq 2000
500	SRS1619037	Mycobacterium tuberculosis	PRJNA323744	SRR4033277	SRX2024608	WGS	RANDOM	GENOMIC	PAIRED	1.88	1.88	202	ILLUMINA	Illumina HiSeq 2000
501	SRS1619039	Mycobacterium tuberculosis	PRJNA323744	SRR4033279	SRX2024610	WGS	RANDOM	GENOMIC	PAIRED	3.35	3.35	202	ILLUMINA	Illumina HiSeq 2000
502	SRS1619040	Mycobacterium tuberculosis	PRJNA323744	SRR4033280	SRX2024611	WGS	RANDOM	GENOMIC	PAIRED	3.37	3.37	202	ILLUMINA	Illumina HiSeq 2000
503	SRS1619041	Mycobacterium tuberculosis	PRJNA323744	SRR4033281	SRX2024612	WGS	RANDOM	GENOMIC	PAIRED	1.56	1.56	202	ILLUMINA	Illumina HiSeq 2000
504	SRS1619042	Mycobacterium tuberculosis	PRJNA323744	SRR4033282	SRX2024613	WGS	RANDOM	GENOMIC	PAIRED	1.73	1.73	202	ILLUMINA	Illumina HiSeq 2000
505	SRS1619045	Mycobacterium tuberculosis	PRJNA323744	SRR4033285	SRX2024616	WGS	RANDOM	GENOMIC	PAIRED	1.86	1.86	202	ILLUMINA	Illumina HiSeq 2000
506	SRS1619046	Mycobacterium tuberculosis	PRJNA323744	SRR4033286	SRX2024617	WGS	RANDOM	GENOMIC	PAIRED	1	1	202	ILLUMINA	Illumina HiSeq 2000
507	SRS1619048	Mycobacterium tuberculosis	PRJNA323744	SRR4033288	SRX2024619	WGS	RANDOM	GENOMIC	PAIRED	1.21	1.21	202	ILLUMINA	Illumina HiSeq 2000
508	SRS1619049	Mycobacterium tuberculosis	PRJNA323744	SRR4033289	SRX2024620	WGS	RANDOM	GENOMIC	PAIRED	1.59	1.59	202	ILLUMINA	Illumina HiSeq 2000
509	SRS1619052	Mycobacterium tuberculosis	PRJNA323744	SRR4033292	SRX2024623	WGS	RANDOM	GENOMIC	PAIRED	1.1	1.1	202	ILLUMINA	Illumina HiSeq 2000
510	SRS1619055	Mycobacterium tuberculosis	PRJNA323744	SRR4033295	SRX2024626	WGS	RANDOM	GENOMIC	PAIRED	1.45	1.45	202	ILLUMINA	Illumina HiSeq 2000
511	SRS1619056	Mycobacterium tuberculosis	PRJNA323744	SRR4033296	SRX2024627	WGS	RANDOM	GENOMIC	PAIRED	2.76	2.76	202	ILLUMINA	Illumina HiSeq 2000
512	SRS1619057	Mycobacterium tuberculosis	PRJNA323744	SRR4033297	SRX2024628	WGS	RANDOM	GENOMIC	PAIRED	3.65	3.65	202	ILLUMINA	Illumina HiSeq 2000
513	SRS1619058	Mycobacterium tuberculosis	PRJNA323744	SRR4033298	SRX2024629	WGS	RANDOM	GENOMIC	PAIRED	1.65	1.65	202	ILLUMINA	Illumina HiSeq 2000
514	SRS1619059	Mycobacterium tuberculosis	PRJNA323744	SRR4033299	SRX2024630	WGS	RANDOM	GENOMIC	PAIRED	3.48	3.48	202	ILLUMINA	Illumina HiSeq 2000
515	SRS1619065	Mycobacterium tuberculosis	PRJNA323744	SRR4033304	SRX2024636	WGS	RANDOM	GENOMIC	PAIRED	2.33	2.33	202	ILLUMINA	Illumina HiSeq 2000
516	SRS1619066	Mycobacterium tuberculosis	PRJNA323744	SRR4033305	SRX2024637	WGS	RANDOM	GENOMIC	PAIRED	2.34	2.34	202	ILLUMINA	Illumina HiSeq 2000
517	SRS1619067	Mycobacterium tuberculosis	PRJNA323744	SRR4033306	SRX2024638	WGS	RANDOM	GENOMIC	PAIRED	3.64	3.64	202	ILLUMINA	Illumina HiSeq 2000
518	SRS1619068	Mycobacterium tuberculosis	PRJNA323744	SRR4033307	SRX2024639	WGS	RANDOM	GENOMIC	PAIRED	1.21	1.21	202	ILLUMINA	Illumina HiSeq 2000
519	SRS1619070	Mycobacterium tuberculosis	PRJNA323744	SRR4033310	SRX2024641	WGS	RANDOM	GENOMIC	PAIRED	1.65	1.65	202	ILLUMINA	Illumina HiSeq 2000
520	SRS1619071	Mycobacterium tuberculosis	PRJNA323744	SRR4033311	SRX2024642	WGS	RANDOM	GENOMIC	PAIRED	1.04	1.04	202	ILLUMINA	Illumina HiSeq 2000
521	SRS1619072	Mycobacterium tuberculosis	PRJNA323744	SRR4033312	SRX2024643	WGS	RANDOM	GENOMIC	PAIRED	1.4	1.4	202	ILLUMINA	Illumina HiSeq 2000
522	SRS1619075	Mycobacterium tuberculosis	PRJNA323744	SRR4033315	SRX2024646	WGS	RANDOM	GENOMIC	PAIRED	2.78	2.78	202	ILLUMINA	Illumina HiSeq 2000
523	SRS1619076	Mycobacterium tuberculosis	PRJNA323744	SRR4033316	SRX2024647	WGS	RANDOM	GENOMIC	PAIRED	2.5	2.5	202	ILLUMINA	Illumina HiSeq 2000
524	SRS1619078	Mycobacterium tuberculosis	PRJNA323744	SRR4033318	SRX2024649	WGS	RANDOM	GENOMIC	PAIRED	2.63	2.63	202	ILLUMINA	Illumina HiSeq 2000
525	SRS1619079	Mycobacterium tuberculosis	PRJNA323744	SRR4033319	SRX2024650	WGS	RANDOM	GENOMIC	PAIRED	3.13	3.13	202	ILLUMINA	Illumina HiSeq 2000
526	SRS1619081	Mycobacterium tuberculosis	PRJNA323744	SRR4033320	SRX2024652	WGS	RANDOM	GENOMIC	PAIRED	3.51	3.51	202	ILLUMINA	Illumina HiSeq 2000
527	SRS1619082	Mycobacterium tuberculosis	PRJNA323744	SRR4033321	SRX2024653	WGS	RANDOM	GENOMIC	PAIRED	3	3	202	ILLUMINA	Illumina HiSeq 2000
528	SRS1619083	Mycobacterium tuberculosis	PRJNA323744	SRR4033322	SRX2024654	WGS	RANDOM	GENOMIC	PAIRED	1.75	1.75	202	ILLUMINA	Illumina HiSeq 2000
529	SRS1619084	Mycobacterium tuberculosis	PRJNA323744	SRR4033323	SRX2024655	WGS	RANDOM	GENOMIC	PAIRED	4.25	4.25	202	ILLUMINA	Illumina HiSeq 2000
530	SRS1619086	Mycobacterium tuberculosis	PRJNA323744	SRR4033325	SRX2024657	WGS	RANDOM	GENOMIC	PAIRED	2.55	2.55	202	ILLUMINA	Illumina HiSeq 2000
531	SRS1619087	Mycobacterium tuberculosis	PRJNA323744	SRR4033326	SRX2024658	WGS	RANDOM	GENOMIC	PAIRED	1.21	1.21	202	ILLUMINA	Illumina HiSeq 2000
532	SRS1619088	Mycobacterium tuberculosis	PRJNA323744	SRR4033328	SRX2024659	WGS	RANDOM	GENOMIC	PAIRED	2.43	2.43	202	ILLUMINA	Illumina HiSeq 2000
533	SRS1619089	Mycobacterium tuberculosis	PRJNA323744	SRR4033329	SRX2024660	WGS	RANDOM	GENOMIC	PAIRED	3.17	3.17	202	ILLUMINA	Illumina HiSeq 2000
534	SRS1619090	Mycobacterium tuberculosis	PRJNA323744	SRR4033330	SRX2024661	WGS	RANDOM	GENOMIC	PAIRED	1.58	1.58	200	ILLUMINA	Illumina HiSeq 2000
535	SRS1619092	Mycobacterium tuberculosis	PRJNA323744	SRR4033332	SRX2024663	WGS	RANDOM	GENOMIC	PAIRED	3.41	3.41	202	ILLUMINA	Illumina HiSeq 2000
536	SRS1619093	Mycobacterium tuberculosis	PRJNA323744	SRR4033333	SRX2024664	WGS	RANDOM	GENOMIC	PAIRED	3.24	3.24	202	ILLUMINA	Illumina HiSeq 2000
537	SRS1619094	Mycobacterium tuberculosis	PRJNA323744	SRR4033334	SRX2024665	WGS	RANDOM	GENOMIC	PAIRED	2.05	2.05	202	ILLUMINA	Illumina HiSeq 2000
538	SRS1619095	Mycobacterium tuberculosis	PRJNA323744	SRR4033335	SRX2024666	WGS	RANDOM	GENOMIC	PAIRED	2.7	2.7	202	ILLUMINA	Illumina HiSeq 2000
539	SRS1619096	Mycobacterium tuberculosis	PRJNA323744	SRR4033336	SRX2024667	WGS	RANDOM	GENOMIC	PAIRED	3.25	3.25	202	ILLUMINA	Illumina HiSeq 2000
540	SRS1619098	Mycobacterium tuberculosis	PRJNA323744	SRR4033337	SRX2024669	WGS	RANDOM	GENOMIC	PAIRED	4.63	4.63	202	ILLUMINA	Illumina HiSeq 2000
541	SRS1619099	Mycobacterium tuberculosis	PRJNA323744	SRR4033338	SRX2024670	WGS	RANDOM	GENOMIC	PAIRED	4.22	4.22	202	ILLUMINA	Illumina HiSeq 2000
542	SRS1619100	Mycobacterium tuberculosis	PRJNA323744	SRR4033339	SRX2024671	WGS	RANDOM	GENOMIC	PAIRED	2.47	2.47	202	ILLUMINA	Illumina HiSeq 2000
543	SRS1619101	Mycobacterium tuberculosis	PRJNA323744	SRR4033340	SRX2024672	WGS	RANDOM	GENOMIC	PAIRED	4.03	4.03	202	ILLUMINA	Illumina HiSeq 2000
544	SRS1619103	Mycobacterium tuberculosis	PRJNA323744	SRR4033342	SRX2024674	WGS	RANDOM	GENOMIC	PAIRED	3.5	3.5	202	ILLUMINA	Illumina HiSeq 2000
545	SRS1619104	Mycobacterium tuberculosis	PRJNA323744	SRR4033344	SRX2024675	WGS	RANDOM	GENOMIC	PAIRED	2.04	2.04	202	ILLUMINA	Illumina HiSeq 2000
546	SRS1619105	Mycobacterium tuberculosis	PRJNA323744	SRR4033345	SRX2024676	WGS	RANDOM	GENOMIC	PAIRED	1.95	1.95	202	ILLUMINA	Illumina HiSeq 2000
547	SRS1619106	Mycobacterium tuberculosis	PRJNA323744	SRR4033346	SRX2024677	WGS	RANDOM	GENOMIC	PAIRED	2.34	2.34	202	ILLUMINA	Illumina HiSeq 2000
548	SRS1619107	Mycobacterium tuberculosis	PRJNA323744	SRR4033347	SRX2024678	WGS	RANDOM	GENOMIC	PAIRED	2.49	2.49	202	ILLUMINA	Illumina HiSeq 2000
549	SRS1619108	Mycobacterium tuberculosis	PRJNA323744	SRR4033349	SRX2024680	WGS	RANDOM	GENOMIC	PAIRED	2.86	2.86	202	ILLUMINA	Illumina HiSeq 2000
550	SRS1619109	Mycobacterium tuberculosis	PRJNA323744	SRR4033348	SRX2024679	WGS	RANDOM	GENOMIC	PAIRED	2.56	2.56	202	ILLUMINA	Illumina HiSeq 2000
551	SRS1619110	Mycobacterium tuberculosis	PRJNA323744	SRR4033350	SRX2024681	WGS	RANDOM	GENOMIC	PAIRED	3.16	3.16	202	ILLUMINA	Illumina HiSeq 2000
552	SRS1619111	Mycobacterium tuberculosis	PRJNA323744	SRR4033351	SRX2024682	WGS	RANDOM	GENOMIC	PAIRED	4.69	4.69	202	ILLUMINA	Illumina HiSeq 2000
553	SRS1619112	Mycobacterium tuberculosis	PRJNA323744	SRR4033352	SRX2024683	WGS	RANDOM	GENOMIC	PAIRED	3.35	3.35	202	ILLUMINA	Illumina HiSeq 2000
554	SRS1619114	Mycobacterium tuberculosis	PRJNA323744	SRR4033353	SRX2024685	WGS	RANDOM	GENOMIC	PAIRED	4.3	4.3	202	ILLUMINA	Illumina HiSeq 2000
555	SRS1619115	Mycobacterium tuberculosis	PRJNA323744	SRR4033354	SRX2024686	WGS	RANDOM	GENOMIC	PAIRED	2.23	2.23	202	ILLUMINA	Illumina HiSeq 2000
556	SRS1619116	Mycobacterium tuberculosis	PRJNA323744	SRR4033355	SRX2024687	WGS	RANDOM	GENOMIC	PAIRED	2.71	2.71	202	ILLUMINA	Illumina HiSeq 2000
557	SRS1619118	Mycobacterium tuberculosis	PRJNA323744	SRR4033357	SRX2024689	WGS	RANDOM	GENOMIC	PAIRED	1.23	1.23	202	ILLUMINA	Illumina HiSeq 2000
558	SRS1619119	Mycobacterium tuberculosis	PRJNA323744	SRR4033358	SRX2024690	WGS	RANDOM	GENOMIC	PAIRED	2.86	2.86	202	ILLUMINA	Illumina HiSeq 2000
559	SRS1619120	Mycobacterium tuberculosis	PRJNA323744	SRR4033359	SRX2024691	WGS	RANDOM	GENOMIC	PAIRED	2.9	2.9	202	ILLUMINA	Illumina HiSeq 2000
560	SRS1619121	Mycobacterium tuberculosis	PRJNA323744	SRR4033360	SRX2024692	WGS	RANDOM	GENOMIC	PAIRED	4.19	4.19	202	ILLUMINA	Illumina HiSeq 2000
561	SRS1619122	Mycobacterium tuberculosis	PRJNA323744	SRR4033361	SRX2024693	WGS	RANDOM	GENOMIC	PAIRED	4.83	4.83	202	ILLUMINA	Illumina HiSeq 2000
562	SRS1619123	Mycobacterium tuberculosis	PRJNA323744	SRR4033362	SRX2024694	WGS	RANDOM	GENOMIC	PAIRED	2.43	2.43	202	ILLUMINA	Illumina HiSeq 2000
563	SRS1619125	Mycobacterium tuberculosis	PRJNA323744	SRR4033365	SRX2024696	WGS	RANDOM	GENOMIC	PAIRED	3.87	3.87	200	ILLUMINA	Illumina HiSeq 2000
564	SRS1619126	Mycobacterium tuberculosis	PRJNA323744	SRR4033366	SRX2024697	WGS	RANDOM	GENOMIC	PAIRED	3.92	3.92	202	ILLUMINA	Illumina HiSeq 2000
565	SRS1619127	Mycobacterium tuberculosis	PRJNA323744	SRR4033367	SRX2024698	WGS	RANDOM	GENOMIC	PAIRED	1.32	1.32	202	ILLUMINA	Illumina HiSeq 2000
566	SRS1619128	Mycobacterium tuberculosis	PRJNA323744	SRR4033368	SRX2024699	WGS	RANDOM	GENOMIC	PAIRED	1.93	1.93	202	ILLUMINA	Illumina HiSeq 2000
567	SRS1619130	Mycobacterium tuberculosis	PRJNA323744	SRR4033370	SRX2024701	WGS	RANDOM	GENOMIC	PAIRED	2.67	2.67	202	ILLUMINA	Illumina HiSeq 2000
568	SRS1619131	Mycobacterium tuberculosis	PRJNA323744	SRR4033371	SRX2024702	WGS	RANDOM	GENOMIC	PAIRED	2.34	2.34	202	ILLUMINA	Illumina HiSeq 2000
569	SRS1619132	Mycobacterium tuberculosis	PRJNA323744	SRR4033372	SRX2024703	WGS	RANDOM	GENOMIC	PAIRED	2.85	2.85	202	ILLUMINA	Illumina HiSeq 2000
570	SRS1619133	Mycobacterium tuberculosis	PRJNA323744	SRR4033373	SRX2024704	WGS	RANDOM	GENOMIC	PAIRED	2.41	2.41	202	ILLUMINA	Illumina HiSeq 2000
571	SRS1619135	Mycobacterium tuberculosis	PRJNA323744	SRR4033374	SRX2024706	WGS	RANDOM	GENOMIC	PAIRED	1.89	1.89	202	ILLUMINA	Illumina HiSeq 2000
572	SRS1619136	Mycobacterium tuberculosis	PRJNA323744	SRR4033375	SRX2024707	WGS	RANDOM	GENOMIC	PAIRED	1.69	1.69	202	ILLUMINA	Illumina HiSeq 2000
573	SRS1619137	Mycobacterium tuberculosis	PRJNA323744	SRR4033376	SRX2024708	WGS	RANDOM	GENOMIC	PAIRED	2.77	2.77	202	ILLUMINA	Illumina HiSeq 2000
574	SRS1619139	Mycobacterium tuberculosis	PRJNA323744	SRR4033378	SRX2024710	WGS	RANDOM	GENOMIC	PAIRED	2.21	2.21	202	ILLUMINA	Illumina HiSeq 2000
575	SRS1619140	Mycobacterium tuberculosis	PRJNA323744	SRR4033379	SRX2024711	WGS	RANDOM	GENOMIC	PAIRED	2.83	2.83	202	ILLUMINA	Illumina HiSeq 2000
576	SRS1619141	Mycobacterium tuberculosis	PRJNA323744	SRR4033381	SRX2024712	WGS	RANDOM	GENOMIC	PAIRED	2.69	2.69	202	ILLUMINA	Illumina HiSeq 2000
577	SRS1619142	Mycobacterium tuberculosis	PRJNA323744	SRR4033382	SRX2024713	WGS	RANDOM	GENOMIC	PAIRED	3.42	3.42	202	ILLUMINA	Illumina HiSeq 2000
578	SRS1619143	Mycobacterium tuberculosis	PRJNA323744	SRR4033383	SRX2024714	WGS	RANDOM	GENOMIC	PAIRED	2.22	2.22	202	ILLUMINA	Illumina HiSeq 2000
579	SRS1619145	Mycobacterium tuberculosis	PRJNA323744	SRR4033385	SRX2024716	WGS	RANDOM	GENOMIC	PAIRED	4.32	4.32	202	ILLUMINA	Illumina HiSeq 2000
580	SRS1619146	Mycobacterium tuberculosis	PRJNA323744	SRR4033386	SRX2024717	WGS	RANDOM	GENOMIC	PAIRED	3.18	3.18	202	ILLUMINA	Illumina HiSeq 2000
581	SRS1619148	Mycobacterium tuberculosis	PRJNA323744	SRR4033388	SRX2024719	WGS	RANDOM	GENOMIC	PAIRED	2.58	2.58	202	ILLUMINA	Illumina HiSeq 2000
582	SRS1619149	Mycobacterium tuberculosis	PRJNA323744	SRR4033389	SRX2024720	WGS	RANDOM	GENOMIC	PAIRED	2.69	2.69	202	ILLUMINA	Illumina HiSeq 2000
583	SRS1619150	Mycobacterium tuberculosis	PRJNA323744	SRR4033390	SRX2024721	WGS	RANDOM	GENOMIC	PAIRED	1.03	1.03	202	ILLUMINA	Illumina HiSeq 2000
584	SRS1619151	Mycobacterium tuberculosis	PRJNA323744	SRR4033391	SRX2024722	WGS	RANDOM	GENOMIC	PAIRED	5	5	202	ILLUMINA	Illumina HiSeq 2000
585	SRS1619152	Mycobacterium tuberculosis	PRJNA323744	SRR4033392	SRX2024723	WGS	RANDOM	GENOMIC	PAIRED	1.02	1.02	202	ILLUMINA	Illumina HiSeq 2000
586	SRS1619153	Mycobacterium tuberculosis	PRJNA323744	SRR4033393	SRX2024724	WGS	RANDOM	GENOMIC	PAIRED	2.16	2.16	202	ILLUMINA	Illumina HiSeq 2000
587	SRS1619156	Mycobacterium tuberculosis	PRJNA323744	SRR4033395	SRX2024727	WGS	RANDOM	GENOMIC	PAIRED	1.92	1.92	202	ILLUMINA	Illumina HiSeq 2000
588	SRS1619159	Mycobacterium tuberculosis	PRJNA323744	SRR4033398	SRX2024730	WGS	RANDOM	GENOMIC	PAIRED	1.82	1.82	202	ILLUMINA	Illumina HiSeq 2000
589	SRS1619164	Mycobacterium tuberculosis	PRJNA323744	SRR4033404	SRX2024735	WGS	RANDOM	GENOMIC	PAIRED	1.39	1.39	202	ILLUMINA	Illumina HiSeq 2000
590	SRS1619166	Mycobacterium tuberculosis	PRJNA323744	SRR4033406	SRX2024737	WGS	RANDOM	GENOMIC	PAIRED	1.32	1.32	202	ILLUMINA	Illumina HiSeq 2000
591	SRS1619168	Mycobacterium tuberculosis	PRJNA323744	SRR4033408	SRX2024739	WGS	RANDOM	GENOMIC	PAIRED	1.43	1.43	202	ILLUMINA	Illumina HiSeq 2000
592	SRS1619170	Mycobacterium tuberculosis	PRJNA323744	SRR4033410	SRX2024741	WGS	RANDOM	GENOMIC	PAIRED	2.46	2.46	202	ILLUMINA	Illumina HiSeq 2000
593	SRS1619172	Mycobacterium tuberculosis	PRJNA323744	SRR4033411	SRX2024743	WGS	RANDOM	GENOMIC	PAIRED	1.54	1.54	200	ILLUMINA	Illumina HiSeq 2000
594	SRS1619177	Mycobacterium tuberculosis	PRJNA323744	SRR4033416	SRX2024748	WGS	RANDOM	GENOMIC	PAIRED	1.13	1.13	202	ILLUMINA	Illumina HiSeq 2000
595	SRS1619181	Mycobacterium tuberculosis	PRJNA323744	SRR4033421	SRX2024752	WGS	RANDOM	GENOMIC	PAIRED	4.48	4.48	202	ILLUMINA	Illumina HiSeq 2000
596	SRS1619183	Mycobacterium tuberculosis	PRJNA323744	SRR4033423	SRX2024754	WGS	RANDOM	GENOMIC	PAIRED	4.55	4.55	202	ILLUMINA	Illumina HiSeq 2000
597	SRS1619184	Mycobacterium tuberculosis	PRJNA323744	SRR4033424	SRX2024755	WGS	RANDOM	GENOMIC	PAIRED	2.56	2.56	202	ILLUMINA	Illumina HiSeq 2000
598	SRS1619185	Mycobacterium tuberculosis	PRJNA323744	SRR4033425	SRX2024756	WGS	RANDOM	GENOMIC	PAIRED	3.31	3.31	202	ILLUMINA	Illumina HiSeq 2000
599	SRS1619186	Mycobacterium tuberculosis	PRJNA323744	SRR4033426	SRX2024757	WGS	RANDOM	GENOMIC	PAIRED	2.03	2.03	202	ILLUMINA	Illumina HiSeq 2000
600	SRS1619187	Mycobacterium tuberculosis	PRJNA323744	SRR4033427	SRX2024758	WGS	RANDOM	GENOMIC	PAIRED	1	1	202	ILLUMINA	Illumina HiSeq 2000
601	SRS1619188	Mycobacterium tuberculosis	PRJNA323744	SRR4033428	SRX2024759	WGS	RANDOM	GENOMIC	PAIRED	3.53	3.53	202	ILLUMINA	Illumina HiSeq 2000
602	SRS1619189	Mycobacterium tuberculosis	PRJNA323744	SRR4033429	SRX2024760	WGS	RANDOM	GENOMIC	PAIRED	1.24	1.24	202	ILLUMINA	Illumina HiSeq 2000
603	SRS1619190	Mycobacterium tuberculosis	PRJNA323744	SRR4033430	SRX2024761	WGS	RANDOM	GENOMIC	PAIRED	1.55	1.55	202	ILLUMINA	Illumina HiSeq 2000
604	SRS1619191	Mycobacterium tuberculosis	PRJNA323744	SRR4033431	SRX2024762	WGS	RANDOM	GENOMIC	PAIRED	1.65	1.65	202	ILLUMINA	Illumina HiSeq 2000
605	SRS1619192	Mycobacterium tuberculosis	PRJNA323744	SRR4033432	SRX2024763	WGS	RANDOM	GENOMIC	PAIRED	1.75	1.75	202	ILLUMINA	Illumina HiSeq 2000
606	SRS1619193	Mycobacterium tuberculosis	PRJNA323744	SRR4033433	SRX2024764	WGS	RANDOM	GENOMIC	PAIRED	4.41	4.41	202	ILLUMINA	Illumina HiSeq 2000
607	SRS1619194	Mycobacterium tuberculosis	PRJNA323744	SRR4033434	SRX2024765	WGS	RANDOM	GENOMIC	PAIRED	4.04	4.04	202	ILLUMINA	Illumina HiSeq 2000
608	SRS1619195	Mycobacterium tuberculosis	PRJNA323744	SRR4033435	SRX2024766	WGS	RANDOM	GENOMIC	PAIRED	3.77	3.77	202	ILLUMINA	Illumina HiSeq 2000
609	SRS1619196	Mycobacterium tuberculosis	PRJNA323744	SRR4033436	SRX2024767	WGS	RANDOM	GENOMIC	PAIRED	1.5	1.5	202	ILLUMINA	Illumina HiSeq 2000
610	SRS1619197	Mycobacterium tuberculosis	PRJNA323744	SRR4033437	SRX2024768	WGS	RANDOM	GENOMIC	PAIRED	1.72	1.72	202	ILLUMINA	Illumina HiSeq 2000
611	SRS1619198	Mycobacterium tuberculosis	PRJNA323744	SRR4033438	SRX2024769	WGS	RANDOM	GENOMIC	PAIRED	2.94	2.94	202	ILLUMINA	Illumina HiSeq 2000
612	SRS1619199	Mycobacterium tuberculosis	PRJNA323744	SRR4033439	SRX2024770	WGS	RANDOM	GENOMIC	PAIRED	1.52	1.52	202	ILLUMINA	Illumina HiSeq 2000
613	SRS1619200	Mycobacterium tuberculosis	PRJNA323744	SRR4033440	SRX2024771	WGS	RANDOM	GENOMIC	PAIRED	1.5	1.5	202	ILLUMINA	Illumina HiSeq 2000
614	SRS1619202	Mycobacterium tuberculosis	PRJNA323744	SRR4033442	SRX2024773	WGS	RANDOM	GENOMIC	PAIRED	1.14	1.14	202	ILLUMINA	Illumina HiSeq 2000
615	SRS1619204	Mycobacterium tuberculosis	PRJNA323744	SRR4033444	SRX2024775	WGS	RANDOM	GENOMIC	PAIRED	1.58	1.58	202	ILLUMINA	Illumina HiSeq 2000
616	SRS1619205	Mycobacterium tuberculosis	PRJNA323744	SRR4033445	SRX2024776	WGS	RANDOM	GENOMIC	PAIRED	1.2	1.2	202	ILLUMINA	Illumina HiSeq 2000
617	SRS1619206	Mycobacterium tuberculosis	PRJNA323744	SRR4033446	SRX2024777	WGS	RANDOM	GENOMIC	PAIRED	2.28	2.28	200	ILLUMINA	Illumina HiSeq 2000
618	SRS1619209	Mycobacterium tuberculosis	PRJNA323744	SRR4033449	SRX2024780	WGS	RANDOM	GENOMIC	PAIRED	1.08	1.08	202	ILLUMINA	Illumina HiSeq 2000
619	SRS1619211	Mycobacterium tuberculosis	PRJNA323744	SRR4033451	SRX2024782	WGS	RANDOM	GENOMIC	PAIRED	1.08	1.08	202	ILLUMINA	Illumina HiSeq 2000
620	SRS1619212	Mycobacterium tuberculosis	PRJNA323744	SRR4033452	SRX2024783	WGS	RANDOM	GENOMIC	PAIRED	1.54	1.54	202	ILLUMINA	Illumina HiSeq 2000
621	SRS1619213	Mycobacterium tuberculosis	PRJNA323744	SRR4033453	SRX2024784	WGS	RANDOM	GENOMIC	PAIRED	1.74	1.74	202	ILLUMINA	Illumina HiSeq 2000
622	SRS1619216	Mycobacterium tuberculosis	PRJNA323744	SRR4033456	SRX2024787	WGS	RANDOM	GENOMIC	PAIRED	1.09	1.09	202	ILLUMINA	Illumina HiSeq 2000
623	SRS1619217	Mycobacterium tuberculosis	PRJNA323744	SRR4033457	SRX2024788	WGS	RANDOM	GENOMIC	PAIRED	3.02	3.02	202	ILLUMINA	Illumina HiSeq 2000
624	SRS1619220	Mycobacterium tuberculosis	PRJNA323744	SRR4033460	SRX2024791	WGS	RANDOM	GENOMIC	PAIRED	1.28	1.28	202	ILLUMINA	Illumina HiSeq 2000
625	SRS1619221	Mycobacterium tuberculosis	PRJNA323744	SRR4033461	SRX2024792	WGS	RANDOM	GENOMIC	PAIRED	1.74	1.74	202	ILLUMINA	Illumina HiSeq 2000
626	SRS1619223	Mycobacterium tuberculosis	PRJNA323744	SRR4033463	SRX2024794	WGS	RANDOM	GENOMIC	PAIRED	1.17	1.17	202	ILLUMINA	Illumina HiSeq 2000
627	SRS1619224	Mycobacterium tuberculosis	PRJNA323744	SRR4033464	SRX2024795	WGS	RANDOM	GENOMIC	PAIRED	1.14	1.14	202	ILLUMINA	Illumina HiSeq 2000
628	SRS1619225	Mycobacterium tuberculosis	PRJNA323744	SRR4033465	SRX2024796	WGS	RANDOM	GENOMIC	PAIRED	1.19	1.19	202	ILLUMINA	Illumina HiSeq 2000
629	SRS1619229	Mycobacterium tuberculosis	PRJNA323744	SRR4033469	SRX2024800	WGS	RANDOM	GENOMIC	PAIRED	1.37	1.37	202	ILLUMINA	Illumina HiSeq 2000
630	SRS1619234	Mycobacterium tuberculosis	PRJNA323744	SRR4033474	SRX2024805	WGS	RANDOM	GENOMIC	PAIRED	1.19	1.19	202	ILLUMINA	Illumina HiSeq 2000
631	SRS1619235	Mycobacterium tuberculosis	PRJNA323744	SRR4033475	SRX2024806	WGS	RANDOM	GENOMIC	PAIRED	1.02	1.02	202	ILLUMINA	Illumina HiSeq 2000
632	SRS1619236	Mycobacterium tuberculosis	PRJNA323744	SRR4033476	SRX2024807	WGS	RANDOM	GENOMIC	PAIRED	1.63	1.63	202	ILLUMINA	Illumina HiSeq 2000
633	SRS1619237	Mycobacterium tuberculosis	PRJNA323744	SRR4033477	SRX2024808	WGS	RANDOM	GENOMIC	PAIRED	1.34	1.34	202	ILLUMINA	Illumina HiSeq 2000
634	SRS1619238	Mycobacterium tuberculosis	PRJNA323744	SRR4033478	SRX2024809	WGS	RANDOM	GENOMIC	PAIRED	1.06	1.06	202	ILLUMINA	Illumina HiSeq 2000
635	SRS1619239	Mycobacterium tuberculosis	PRJNA323744	SRR4033479	SRX2024810	WGS	RANDOM	GENOMIC	PAIRED	4.36	4.36	202	ILLUMINA	Illumina HiSeq 2000
636	SRS1619240	Mycobacterium tuberculosis	PRJNA323744	SRR4033480	SRX2024811	WGS	RANDOM	GENOMIC	PAIRED	1.24	1.24	202	ILLUMINA	Illumina HiSeq 2000
637	SRS1619244	Mycobacterium tuberculosis	PRJNA323744	SRR4033484	SRX2024815	WGS	RANDOM	GENOMIC	PAIRED	1.64	1.64	202	ILLUMINA	Illumina HiSeq 2000
638	SRS1619245	Mycobacterium tuberculosis	PRJNA323744	SRR4033485	SRX2024816	WGS	RANDOM	GENOMIC	PAIRED	4.57	4.57	202	ILLUMINA	Illumina HiSeq 2000
639	SRS1619246	Mycobacterium tuberculosis	PRJNA323744	SRR4033486	SRX2024817	WGS	RANDOM	GENOMIC	PAIRED	2.4	2.4	202	ILLUMINA	Illumina HiSeq 2000
640	SRS1619250	Mycobacterium tuberculosis	PRJNA323744	SRR4033490	SRX2024821	WGS	RANDOM	GENOMIC	PAIRED	2.19	2.19	200	ILLUMINA	Illumina HiSeq 2000
641	SRS1619252	Mycobacterium tuberculosis	PRJNA323744	SRR4033492	SRX2024823	WGS	RANDOM	GENOMIC	PAIRED	1.53	1.53	202	ILLUMINA	Illumina HiSeq 2000
642	SRS1619256	Mycobacterium tuberculosis	PRJNA323744	SRR4033496	SRX2024827	WGS	RANDOM	GENOMIC	PAIRED	2.01	2.01	202	ILLUMINA	Illumina HiSeq 2000
643	SRS1619258	Mycobacterium tuberculosis	PRJNA323744	SRR4033498	SRX2024829	WGS	RANDOM	GENOMIC	PAIRED	2.96	2.96	202	ILLUMINA	Illumina HiSeq 2000
644	SRS1619259	Mycobacterium tuberculosis	PRJNA323744	SRR4033499	SRX2024830	WGS	RANDOM	GENOMIC	PAIRED	4.64	4.64	202	ILLUMINA	Illumina HiSeq 2000
645	SRS1619261	Mycobacterium tuberculosis	PRJNA323744	SRR4033501	SRX2024832	WGS	RANDOM	GENOMIC	PAIRED	1.12	1.12	202	ILLUMINA	Illumina HiSeq 2000
646	SRS1619266	Mycobacterium tuberculosis	PRJNA323744	SRR4033506	SRX2024837	WGS	RANDOM	GENOMIC	PAIRED	2.38	2.38	202	ILLUMINA	Illumina HiSeq 2000
647	SRS1619269	Mycobacterium tuberculosis	PRJNA323744	SRR4033509	SRX2024840	WGS	RANDOM	GENOMIC	PAIRED	2.66	2.66	202	ILLUMINA	Illumina HiSeq 2000
648	SRS1619272	Mycobacterium tuberculosis	PRJNA323744	SRR4033512	SRX2024843	WGS	RANDOM	GENOMIC	PAIRED	1.3	1.3	202	ILLUMINA	Illumina HiSeq 2000
649	SRS1619273	Mycobacterium tuberculosis	PRJNA323744	SRR4033513	SRX2024844	WGS	RANDOM	GENOMIC	PAIRED	1.61	1.61	202	ILLUMINA	Illumina HiSeq 2000
650	SRS1619274	Mycobacterium tuberculosis	PRJNA323744	SRR4033514	SRX2024845	WGS	RANDOM	GENOMIC	PAIRED	3.36	3.36	202	ILLUMINA	Illumina HiSeq 2000
651	SRS1619279	Mycobacterium tuberculosis	PRJNA323744	SRR4033519	SRX2024850	WGS	RANDOM	GENOMIC	PAIRED	4.73	4.73	202	ILLUMINA	Illumina HiSeq 2000
652	SRS1619280	Mycobacterium tuberculosis	PRJNA323744	SRR4033520	SRX2024851	WGS	RANDOM	GENOMIC	PAIRED	1.04	1.04	202	ILLUMINA	Illumina HiSeq 2000
653	SRS1619286	Mycobacterium tuberculosis	PRJNA323744	SRR4033526	SRX2024857	WGS	RANDOM	GENOMIC	PAIRED	1.38	1.38	202	ILLUMINA	Illumina HiSeq 2000
654	SRS1619287	Mycobacterium tuberculosis	PRJNA323744	SRR4033527	SRX2024858	WGS	RANDOM	GENOMIC	PAIRED	4.27	4.27	202	ILLUMINA	Illumina HiSeq 2000
655	SRS1619288	Mycobacterium tuberculosis	PRJNA323744	SRR4033528	SRX2024859	WGS	RANDOM	GENOMIC	PAIRED	1.11	1.11	202	ILLUMINA	Illumina HiSeq 2000
656	SRS1619290	Mycobacterium tuberculosis	PRJNA323744	SRR4033530	SRX2024861	WGS	RANDOM	GENOMIC	PAIRED	1.84	1.84	202	ILLUMINA	Illumina HiSeq 2000
657	SRS1619291	Mycobacterium tuberculosis	PRJNA323744	SRR4033531	SRX2024862	WGS	RANDOM	GENOMIC	PAIRED	2.84	2.84	202	ILLUMINA	Illumina HiSeq 2000
658	SRS1619292	Mycobacterium tuberculosis	PRJNA323744	SRR4033532	SRX2024863	WGS	RANDOM	GENOMIC	PAIRED	1.08	1.08	202	ILLUMINA	Illumina HiSeq 2000
659	SRS1619293	Mycobacterium tuberculosis	PRJNA323744	SRR4033533	SRX2024864	WGS	RANDOM	GENOMIC	PAIRED	1.13	1.13	202	ILLUMINA	Illumina HiSeq 2000
660	SRS1619294	Mycobacterium tuberculosis	PRJNA323744	SRR4033534	SRX2024865	WGS	RANDOM	GENOMIC	PAIRED	1.39	1.39	200	ILLUMINA	Illumina HiSeq 2000
661	SRS1619295	Mycobacterium tuberculosis	PRJNA323744	SRR4033535	SRX2024866	WGS	RANDOM	GENOMIC	PAIRED	1.62	1.62	202	ILLUMINA	Illumina HiSeq 2000
662	SRS1619296	Mycobacterium tuberculosis	PRJNA323744	SRR4033536	SRX2024867	WGS	RANDOM	GENOMIC	PAIRED	3.62	3.62	202	ILLUMINA	Illumina HiSeq 2000
663	SRS1619297	Mycobacterium tuberculosis	PRJNA323744	SRR4033537	SRX2024868	WGS	RANDOM	GENOMIC	PAIRED	3.98	3.98	202	ILLUMINA	Illumina HiSeq 2000
664	SRS1619298	Mycobacterium tuberculosis	PRJNA323744	SRR4033538	SRX2024869	WGS	RANDOM	GENOMIC	PAIRED	2.46	2.46	202	ILLUMINA	Illumina HiSeq 2000
665	SRS1619300	Mycobacterium tuberculosis	PRJNA323744	SRR4033540	SRX2024871	WGS	RANDOM	GENOMIC	PAIRED	1.65	1.65	202	ILLUMINA	Illumina HiSeq 2000
666	SRS1619301	Mycobacterium tuberculosis	PRJNA323744	SRR4033541	SRX2024872	WGS	RANDOM	GENOMIC	PAIRED	1.38	1.38	202	ILLUMINA	Illumina HiSeq 2000
667	SRS1619302	Mycobacterium tuberculosis	PRJNA323744	SRR4033542	SRX2024873	WGS	RANDOM	GENOMIC	PAIRED	1.56	1.56	202	ILLUMINA	Illumina HiSeq 2000
668	SRS1619304	Mycobacterium tuberculosis	PRJNA323744	SRR4033544	SRX2024875	WGS	RANDOM	GENOMIC	PAIRED	1.96	1.96	202	ILLUMINA	Illumina HiSeq 2000
669	SRS1619305	Mycobacterium tuberculosis	PRJNA323744	SRR4033545	SRX2024876	WGS	RANDOM	GENOMIC	PAIRED	3.61	3.61	202	ILLUMINA	Illumina HiSeq 2000
670	SRS1619308	Mycobacterium tuberculosis	PRJNA323744	SRR4033548	SRX2024879	WGS	RANDOM	GENOMIC	PAIRED	1.15	1.15	202	ILLUMINA	Illumina HiSeq 2000
671	SRS1619310	Mycobacterium tuberculosis	PRJNA323744	SRR4033550	SRX2024881	WGS	RANDOM	GENOMIC	PAIRED	4.82	4.82	202	ILLUMINA	Illumina HiSeq 2000
672	SRS1619311	Mycobacterium tuberculosis	PRJNA323744	SRR4033551	SRX2024882	WGS	RANDOM	GENOMIC	PAIRED	1.14	1.14	202	ILLUMINA	Illumina HiSeq 2000
673	SRS1619312	Mycobacterium tuberculosis	PRJNA323744	SRR4033552	SRX2024883	WGS	RANDOM	GENOMIC	PAIRED	1.15	1.15	202	ILLUMINA	Illumina HiSeq 2000
674	SRS1619313	Mycobacterium tuberculosis	PRJNA323744	SRR4033553	SRX2024884	WGS	RANDOM	GENOMIC	PAIRED	1.17	1.17	200	ILLUMINA	Illumina HiSeq 2000
675	SRS1619314	Mycobacterium tuberculosis	PRJNA323744	SRR4033554	SRX2024885	WGS	RANDOM	GENOMIC	PAIRED	1.19	1.19	202	ILLUMINA	Illumina HiSeq 2000
676	SRS1619316	Mycobacterium tuberculosis	PRJNA323744	SRR4033556	SRX2024887	WGS	RANDOM	GENOMIC	PAIRED	2.93	2.93	200	ILLUMINA	Illumina HiSeq 2000
677	SRS1619317	Mycobacterium tuberculosis	PRJNA323744	SRR4033557	SRX2024888	WGS	RANDOM	GENOMIC	PAIRED	1.7	1.7	200	ILLUMINA	Illumina HiSeq 2000
678	SRS1619318	Mycobacterium tuberculosis	PRJNA323744	SRR4033558	SRX2024889	WGS	RANDOM	GENOMIC	PAIRED	1.7	1.7	200	ILLUMINA	Illumina HiSeq 2000
679	SRS1619319	Mycobacterium tuberculosis	PRJNA323744	SRR4033559	SRX2024890	WGS	RANDOM	GENOMIC	PAIRED	3.54	3.54	200	ILLUMINA	Illumina HiSeq 2000
680	SRS1619320	Mycobacterium tuberculosis	PRJNA323744	SRR4033560	SRX2024891	WGS	RANDOM	GENOMIC	PAIRED	2.84	2.84	202	ILLUMINA	Illumina HiSeq 2000
681	SRS1619321	Mycobacterium tuberculosis	PRJNA323744	SRR4033561	SRX2024892	WGS	RANDOM	GENOMIC	PAIRED	1.44	1.44	200	ILLUMINA	Illumina HiSeq 2000
682	SRS1619322	Mycobacterium tuberculosis	PRJNA323744	SRR4033562	SRX2024893	WGS	RANDOM	GENOMIC	PAIRED	2.38	2.38	200	ILLUMINA	Illumina HiSeq 2000
683	SRS1619325	Mycobacterium tuberculosis	PRJNA323744	SRR4033565	SRX2024896	WGS	RANDOM	GENOMIC	PAIRED	1.07	1.07	200	ILLUMINA	Illumina HiSeq 2000
684	SRS1619326	Mycobacterium tuberculosis	PRJNA323744	SRR4033566	SRX2024897	WGS	RANDOM	GENOMIC	PAIRED	1.94	1.94	202	ILLUMINA	Illumina HiSeq 2000
685	SRS1619328	Mycobacterium tuberculosis	PRJNA323744	SRR4033568	SRX2024899	WGS	RANDOM	GENOMIC	PAIRED	1.38	1.38	202	ILLUMINA	Illumina HiSeq 2000
686	SRS1619329	Mycobacterium tuberculosis	PRJNA323744	SRR4033569	SRX2024900	WGS	RANDOM	GENOMIC	PAIRED	2.61	2.61	200	ILLUMINA	Illumina HiSeq 2000
687	SRS1619330	Mycobacterium tuberculosis	PRJNA323744	SRR4033570	SRX2024901	WGS	RANDOM	GENOMIC	PAIRED	1.43	1.43	200	ILLUMINA	Illumina HiSeq 2000
688	SRS1619331	Mycobacterium tuberculosis	PRJNA323744	SRR4033571	SRX2024902	WGS	RANDOM	GENOMIC	PAIRED	1.28	1.28	200	ILLUMINA	Illumina HiSeq 2000
689	SRS1619332	Mycobacterium tuberculosis	PRJNA323744	SRR4033572	SRX2024903	WGS	RANDOM	GENOMIC	PAIRED	1.52	1.52	200	ILLUMINA	Illumina HiSeq 2000
690	SRS1619333	Mycobacterium tuberculosis	PRJNA323744	SRR4033573	SRX2024904	WGS	RANDOM	GENOMIC	PAIRED	1.62	1.62	200	ILLUMINA	Illumina HiSeq 2000
691	SRS1619335	Mycobacterium tuberculosis	PRJNA323744	SRR4033575	SRX2024906	WGS	RANDOM	GENOMIC	PAIRED	4.73	4.73	202	ILLUMINA	Illumina HiSeq 2000
692	SRS1619336	Mycobacterium tuberculosis	PRJNA323744	SRR4033576	SRX2024907	WGS	RANDOM	GENOMIC	PAIRED	1.04	1.04	200	ILLUMINA	Illumina HiSeq 2000
693	SRS1619338	Mycobacterium tuberculosis	PRJNA323744	SRR4033578	SRX2024909	WGS	RANDOM	GENOMIC	PAIRED	3.04	3.04	200	ILLUMINA	Illumina HiSeq 2000
694	SRS1619339	Mycobacterium tuberculosis	PRJNA323744	SRR4033579	SRX2024910	WGS	RANDOM	GENOMIC	PAIRED	2.48	2.48	202	ILLUMINA	Illumina HiSeq 2000
695	SRS1619341	Mycobacterium tuberculosis	PRJNA323744	SRR4033581	SRX2024912	WGS	RANDOM	GENOMIC	PAIRED	1.29	1.29	200	ILLUMINA	Illumina HiSeq 2000
696	SRS1619343	Mycobacterium tuberculosis	PRJNA323744	SRR4033583	SRX2024914	WGS	RANDOM	GENOMIC	PAIRED	2.4	2.4	200	ILLUMINA	Illumina HiSeq 2000
697	SRS1619344	Mycobacterium tuberculosis	PRJNA323744	SRR4033584	SRX2024915	WGS	RANDOM	GENOMIC	PAIRED	1.79	1.79	200	ILLUMINA	Illumina HiSeq 2000
698	SRS1619345	Mycobacterium tuberculosis	PRJNA323744	SRR4033585	SRX2024916	WGS	RANDOM	GENOMIC	PAIRED	3.02	3.02	200	ILLUMINA	Illumina HiSeq 2000
699	SRS1619347	Mycobacterium tuberculosis	PRJNA323744	SRR4033587	SRX2024918	WGS	RANDOM	GENOMIC	PAIRED	1.19	1.19	200	ILLUMINA	Illumina HiSeq 2000
700	SRS1619349	Mycobacterium tuberculosis	PRJNA323744	SRR4033589	SRX2024920	WGS	RANDOM	GENOMIC	PAIRED	3.01	3.01	200	ILLUMINA	Illumina HiSeq 2000
701	SRS1619350	Mycobacterium tuberculosis	PRJNA323744	SRR4033590	SRX2024921	WGS	RANDOM	GENOMIC	PAIRED	1.06	1.06	200	ILLUMINA	Illumina HiSeq 2000
702	SRS1619351	Mycobacterium tuberculosis	PRJNA323744	SRR4033591	SRX2024922	WGS	RANDOM	GENOMIC	PAIRED	3.28	3.28	200	ILLUMINA	Illumina HiSeq 2000
703	SRS1619353	Mycobacterium tuberculosis	PRJNA323744	SRR4033593	SRX2024924	WGS	RANDOM	GENOMIC	PAIRED	1.78	1.78	200	ILLUMINA	Illumina HiSeq 2000
704	SRS1619354	Mycobacterium tuberculosis	PRJNA323744	SRR4033594	SRX2024925	WGS	RANDOM	GENOMIC	PAIRED	3.5	3.5	200	ILLUMINA	Illumina HiSeq 2000
705	SRS1619355	Mycobacterium tuberculosis	PRJNA323744	SRR4033595	SRX2024926	WGS	RANDOM	GENOMIC	PAIRED	1.24	1.24	200	ILLUMINA	Illumina HiSeq 2000
706	SRS1619356	Mycobacterium tuberculosis	PRJNA323744	SRR4033596	SRX2024927	WGS	RANDOM	GENOMIC	PAIRED	2.72	2.72	200	ILLUMINA	Illumina HiSeq 2000
707	SRS1619357	Mycobacterium tuberculosis	PRJNA323744	SRR4033597	SRX2024928	WGS	RANDOM	GENOMIC	PAIRED	2.97	2.97	200	ILLUMINA	Illumina HiSeq 2000
708	SRS1619358	Mycobacterium tuberculosis	PRJNA323744	SRR4033598	SRX2024929	WGS	RANDOM	GENOMIC	PAIRED	1.67	1.67	200	ILLUMINA	Illumina HiSeq 2000
709	SRS1619365	Mycobacterium tuberculosis	PRJNA323744	SRR4033605	SRX2024936	WGS	RANDOM	GENOMIC	PAIRED	2.6	2.6	202	ILLUMINA	Illumina HiSeq 2000
710	SRS1619366	Mycobacterium tuberculosis	PRJNA323744	SRR4033606	SRX2024937	WGS	RANDOM	GENOMIC	PAIRED	2.78	2.78	202	ILLUMINA	Illumina HiSeq 2000
711	SRS1619367	Mycobacterium tuberculosis	PRJNA323744	SRR4033607	SRX2024938	WGS	RANDOM	GENOMIC	PAIRED	2.4	2.4	202	ILLUMINA	Illumina HiSeq 2000
712	SRS1619368	Mycobacterium tuberculosis	PRJNA323744	SRR4033608	SRX2024939	WGS	RANDOM	GENOMIC	PAIRED	1.63	1.63	202	ILLUMINA	Illumina HiSeq 2000
713	SRS1619369	Mycobacterium tuberculosis	PRJNA323744	SRR4033609	SRX2024940	WGS	RANDOM	GENOMIC	PAIRED	1.69	1.69	202	ILLUMINA	Illumina HiSeq 2000
714	SRS1619370	Mycobacterium tuberculosis	PRJNA323744	SRR4033610	SRX2024941	WGS	RANDOM	GENOMIC	PAIRED	2.35	2.35	202	ILLUMINA	Illumina HiSeq 2000
715	SRS1619371	Mycobacterium tuberculosis	PRJNA323744	SRR4033611	SRX2024942	WGS	RANDOM	GENOMIC	PAIRED	2.43	2.43	202	ILLUMINA	Illumina HiSeq 2000
716	SRS1619372	Mycobacterium tuberculosis	PRJNA323744	SRR4033612	SRX2024943	WGS	RANDOM	GENOMIC	PAIRED	2.18	2.18	202	ILLUMINA	Illumina HiSeq 2000
717	SRS1619373	Mycobacterium tuberculosis	PRJNA323744	SRR4033613	SRX2024944	WGS	RANDOM	GENOMIC	PAIRED	2.01	2.01	202	ILLUMINA	Illumina HiSeq 2000
718	SRS1619374	Mycobacterium tuberculosis	PRJNA323744	SRR4033614	SRX2024945	WGS	RANDOM	GENOMIC	PAIRED	1.16	1.16	202	ILLUMINA	Illumina HiSeq 2000
719	SRS1619375	Mycobacterium tuberculosis	PRJNA323744	SRR4033615	SRX2024946	WGS	RANDOM	GENOMIC	PAIRED	1.58	1.58	202	ILLUMINA	Illumina HiSeq 2000
720	SRS1619376	Mycobacterium tuberculosis	PRJNA323744	SRR4033616	SRX2024947	WGS	RANDOM	GENOMIC	PAIRED	1.79	1.79	202	ILLUMINA	Illumina HiSeq 2000
721	SRS1619377	Mycobacterium tuberculosis	PRJNA323744	SRR4033617	SRX2024948	WGS	RANDOM	GENOMIC	PAIRED	2.18	2.18	202	ILLUMINA	Illumina HiSeq 2000
722	SRS1619379	Mycobacterium tuberculosis	PRJNA323744	SRR4033619	SRX2024950	WGS	RANDOM	GENOMIC	PAIRED	1.8	1.8	202	ILLUMINA	Illumina HiSeq 2000
723	SRS1619380	Mycobacterium tuberculosis	PRJNA323744	SRR4033620	SRX2024951	WGS	RANDOM	GENOMIC	PAIRED	3.08	3.08	202	ILLUMINA	Illumina HiSeq 2000
724	SRS1619381	Mycobacterium tuberculosis	PRJNA323744	SRR4033621	SRX2024952	WGS	RANDOM	GENOMIC	PAIRED	1.73	1.73	202	ILLUMINA	Illumina HiSeq 2000
725	SRS1619382	Mycobacterium tuberculosis	PRJNA323744	SRR4033622	SRX2024953	WGS	RANDOM	GENOMIC	PAIRED	2.38	2.38	202	ILLUMINA	Illumina HiSeq 2000
726	SRS1619383	Mycobacterium tuberculosis	PRJNA323744	SRR4033623	SRX2024954	WGS	RANDOM	GENOMIC	PAIRED	1.57	1.57	202	ILLUMINA	Illumina HiSeq 2000
727	SRS1619384	Mycobacterium tuberculosis	PRJNA323744	SRR4033624	SRX2024955	WGS	RANDOM	GENOMIC	PAIRED	2.61	2.61	202	ILLUMINA	Illumina HiSeq 2000
728	SRS1619385	Mycobacterium tuberculosis	PRJNA323744	SRR4033625	SRX2024956	WGS	RANDOM	GENOMIC	PAIRED	2.39	2.39	202	ILLUMINA	Illumina HiSeq 2000
729	SRS1619386	Mycobacterium tuberculosis	PRJNA323744	SRR4033626	SRX2024957	WGS	RANDOM	GENOMIC	PAIRED	2.14	2.14	202	ILLUMINA	Illumina HiSeq 2000
730	SRS1619387	Mycobacterium tuberculosis	PRJNA323744	SRR4033627	SRX2024958	WGS	RANDOM	GENOMIC	PAIRED	3.18	3.18	202	ILLUMINA	Illumina HiSeq 2000
731	SRS1619388	Mycobacterium tuberculosis	PRJNA323744	SRR4033629	SRX2024960	WGS	RANDOM	GENOMIC	PAIRED	1.26	1.26	202	ILLUMINA	Illumina HiSeq 2000
732	SRS1619389	Mycobacterium tuberculosis	PRJNA323744	SRR4033628	SRX2024959	WGS	RANDOM	GENOMIC	PAIRED	1.87	1.87	202	ILLUMINA	Illumina HiSeq 2000
733	SRS1619390	Mycobacterium tuberculosis	PRJNA323744	SRR4033631	SRX2024962	WGS	RANDOM	GENOMIC	PAIRED	1.86	1.86	202	ILLUMINA	Illumina HiSeq 2000
734	SRS1619391	Mycobacterium tuberculosis	PRJNA323744	SRR4033630	SRX2024961	WGS	RANDOM	GENOMIC	PAIRED	1.33	1.33	202	ILLUMINA	Illumina HiSeq 2000
735	SRS1619399	Mycobacterium tuberculosis	PRJNA323744	SRR4033648	SRX2024971	WGS	RANDOM	GENOMIC	PAIRED	1.06	1.06	202	ILLUMINA	Illumina HiSeq 2000
736	SRS1619401	Mycobacterium tuberculosis	PRJNA323744	SRR4033649	SRX2024972	WGS	RANDOM	GENOMIC	PAIRED	1.57	1.57	202	ILLUMINA	Illumina HiSeq 2000
737	SRS1619402	Mycobacterium tuberculosis	PRJNA323744	SRR4033650	SRX2024973	WGS	RANDOM	GENOMIC	PAIRED	2.24	2.24	202	ILLUMINA	Illumina HiSeq 2000
738	SRS1619403	Mycobacterium tuberculosis	PRJNA323744	SRR4033651	SRX2024974	WGS	RANDOM	GENOMIC	PAIRED	1.16	1.16	202	ILLUMINA	Illumina HiSeq 2000
739	SRS1619404	Mycobacterium tuberculosis	PRJNA323744	SRR4033652	SRX2024975	WGS	RANDOM	GENOMIC	PAIRED	1.3	1.3	202	ILLUMINA	Illumina HiSeq 2000
740	SRS1619405	Mycobacterium tuberculosis	PRJNA323744	SRR4033653	SRX2024976	WGS	RANDOM	GENOMIC	PAIRED	1.66	1.66	202	ILLUMINA	Illumina HiSeq 2000
741	SRS1619406	Mycobacterium tuberculosis	PRJNA323744	SRR4033654	SRX2024977	WGS	RANDOM	GENOMIC	PAIRED	1.92	1.92	202	ILLUMINA	Illumina HiSeq 2000
742	SRS1619407	Mycobacterium tuberculosis	PRJNA323744	SRR4033655	SRX2024978	WGS	RANDOM	GENOMIC	PAIRED	1.69	1.69	202	ILLUMINA	Illumina HiSeq 2000
743	SRS1619408	Mycobacterium tuberculosis	PRJNA323744	SRR4033656	SRX2024979	WGS	RANDOM	GENOMIC	PAIRED	2.29	2.29	202	ILLUMINA	Illumina HiSeq 2000
744	SRS1619409	Mycobacterium tuberculosis	PRJNA323744	SRR4033657	SRX2024980	WGS	RANDOM	GENOMIC	PAIRED	1.99	1.99	202	ILLUMINA	Illumina HiSeq 2000
745	SRS1619410	Mycobacterium tuberculosis	PRJNA323744	SRR4033659	SRX2024982	WGS	RANDOM	GENOMIC	PAIRED	2.48	2.48	202	ILLUMINA	Illumina HiSeq 2000
746	SRS1619411	Mycobacterium tuberculosis	PRJNA323744	SRR4033660	SRX2024983	WGS	RANDOM	GENOMIC	PAIRED	1.95	1.95	202	ILLUMINA	Illumina HiSeq 2000
747	SRS1619412	Mycobacterium tuberculosis	PRJNA323744	SRR4033658	SRX2024981	WGS	RANDOM	GENOMIC	PAIRED	2.52	2.52	202	ILLUMINA	Illumina HiSeq 2000
748	SRS1619413	Mycobacterium tuberculosis	PRJNA323744	SRR4033661	SRX2024984	WGS	RANDOM	GENOMIC	PAIRED	1.11	1.11	202	ILLUMINA	Illumina HiSeq 2000
749	SRS1619414	Mycobacterium tuberculosis	PRJNA323744	SRR4033662	SRX2024985	WGS	RANDOM	GENOMIC	PAIRED	1.72	1.72	202	ILLUMINA	Illumina HiSeq 2000
750	SRS1619415	Mycobacterium tuberculosis	PRJNA323744	SRR4033663	SRX2024986	WGS	RANDOM	GENOMIC	PAIRED	2.24	2.24	202	ILLUMINA	Illumina HiSeq 2000
751	SRS1619416	Mycobacterium tuberculosis	PRJNA323744	SRR4033664	SRX2024987	WGS	RANDOM	GENOMIC	PAIRED	2.66	2.66	202	ILLUMINA	Illumina HiSeq 2000
752	SRS1619417	Mycobacterium tuberculosis	PRJNA323744	SRR4033665	SRX2024988	WGS	RANDOM	GENOMIC	PAIRED	2.03	2.03	202	ILLUMINA	Illumina HiSeq 2000
753	SRS1619418	Mycobacterium tuberculosis	PRJNA323744	SRR4033666	SRX2024989	WGS	RANDOM	GENOMIC	PAIRED	1.8	1.8	202	ILLUMINA	Illumina HiSeq 2000
754	SRS1619419	Mycobacterium tuberculosis	PRJNA323744	SRR4033667	SRX2024990	WGS	RANDOM	GENOMIC	PAIRED	1.84	1.84	202	ILLUMINA	Illumina HiSeq 2000
755	SRS1619421	Mycobacterium tuberculosis	PRJNA323744	SRR4033669	SRX2024992	WGS	RANDOM	GENOMIC	PAIRED	2.08	2.08	202	ILLUMINA	Illumina HiSeq 2000
756	SRS1619422	Mycobacterium tuberculosis	PRJNA323744	SRR4033670	SRX2024993	WGS	RANDOM	GENOMIC	PAIRED	2.74	2.74	202	ILLUMINA	Illumina HiSeq 2000
757	SRS1619423	Mycobacterium tuberculosis	PRJNA323744	SRR4033671	SRX2024994	WGS	RANDOM	GENOMIC	PAIRED	2.51	2.51	202	ILLUMINA	Illumina HiSeq 2000
758	SRS1619424	Mycobacterium tuberculosis	PRJNA323744	SRR4033672	SRX2024995	WGS	RANDOM	GENOMIC	PAIRED	1.81	1.81	202	ILLUMINA	Illumina HiSeq 2000
759	SRS1619425	Mycobacterium tuberculosis	PRJNA323744	SRR4033673	SRX2024996	WGS	RANDOM	GENOMIC	PAIRED	2	2	202	ILLUMINA	Illumina HiSeq 2000
760	SRS1619426	Mycobacterium tuberculosis	PRJNA323744	SRR4033674	SRX2024997	WGS	RANDOM	GENOMIC	PAIRED	2.2	2.2	202	ILLUMINA	Illumina HiSeq 2000
761	SRS1619427	Mycobacterium tuberculosis	PRJNA323744	SRR4033675	SRX2024998	WGS	RANDOM	GENOMIC	PAIRED	1.27	1.27	202	ILLUMINA	Illumina HiSeq 2000
762	SRS1619428	Mycobacterium tuberculosis	PRJNA323744	SRR4033676	SRX2024999	WGS	RANDOM	GENOMIC	PAIRED	2.14	2.14	202	ILLUMINA	Illumina HiSeq 2000
763	SRS1619430	Mycobacterium tuberculosis	PRJNA323744	SRR4033678	SRX2025001	WGS	RANDOM	GENOMIC	PAIRED	1.08	1.08	202	ILLUMINA	Illumina HiSeq 2000
764	SRS1619431	Mycobacterium tuberculosis	PRJNA323744	SRR4033679	SRX2025002	WGS	RANDOM	GENOMIC	PAIRED	1.64	1.64	202	ILLUMINA	Illumina HiSeq 2000
765	SRS1619432	Mycobacterium tuberculosis	PRJNA323744	SRR4033680	SRX2025003	WGS	RANDOM	GENOMIC	PAIRED	1.21	1.21	202	ILLUMINA	Illumina HiSeq 2000
766	SRS1619433	Mycobacterium tuberculosis	PRJNA323744	SRR4033681	SRX2025004	WGS	RANDOM	GENOMIC	PAIRED	2.35	2.35	202	ILLUMINA	Illumina HiSeq 2000
767	SRS1619434	Mycobacterium tuberculosis	PRJNA323744	SRR4033682	SRX2025005	WGS	RANDOM	GENOMIC	PAIRED	2.62	2.62	202	ILLUMINA	Illumina HiSeq 2000
768	SRS1619435	Mycobacterium tuberculosis	PRJNA323744	SRR4033683	SRX2025006	WGS	RANDOM	GENOMIC	PAIRED	1.81	1.81	202	ILLUMINA	Illumina HiSeq 2000
769	SRS1619436	Mycobacterium tuberculosis	PRJNA323744	SRR4033684	SRX2025007	WGS	RANDOM	GENOMIC	PAIRED	1.09	1.09	202	ILLUMINA	Illumina HiSeq 2000
770	SRS1619437	Mycobacterium tuberculosis	PRJNA323744	SRR4033685	SRX2025008	WGS	RANDOM	GENOMIC	PAIRED	1.93	1.93	202	ILLUMINA	Illumina HiSeq 2000
771	SRS1619438	Mycobacterium tuberculosis	PRJNA323744	SRR4033686	SRX2025009	WGS	RANDOM	GENOMIC	PAIRED	1.93	1.93	202	ILLUMINA	Illumina HiSeq 2000
772	SRS1619440	Mycobacterium tuberculosis	PRJNA323744	SRR4033688	SRX2025011	WGS	RANDOM	GENOMIC	PAIRED	2.33	2.33	202	ILLUMINA	Illumina HiSeq 2000
773	SRS1619441	Mycobacterium tuberculosis	PRJNA323744	SRR4033689	SRX2025012	WGS	RANDOM	GENOMIC	PAIRED	1.18	1.18	202	ILLUMINA	Illumina HiSeq 2000
774	SRS1619442	Mycobacterium tuberculosis	PRJNA323744	SRR4033690	SRX2025013	WGS	RANDOM	GENOMIC	PAIRED	1.73	1.73	202	ILLUMINA	Illumina HiSeq 2000
775	SRS1619443	Mycobacterium tuberculosis	PRJNA323744	SRR4033691	SRX2025014	WGS	RANDOM	GENOMIC	PAIRED	1.49	1.49	202	ILLUMINA	Illumina HiSeq 2000
776	SRS1619444	Mycobacterium tuberculosis	PRJNA323744	SRR4033692	SRX2025015	WGS	RANDOM	GENOMIC	PAIRED	1.4	1.4	202	ILLUMINA	Illumina HiSeq 2000
777	SRS1619445	Mycobacterium tuberculosis	PRJNA323744	SRR4033693	SRX2025016	WGS	RANDOM	GENOMIC	PAIRED	1.76	1.76	202	ILLUMINA	Illumina HiSeq 2000
778	SRS1619446	Mycobacterium tuberculosis	PRJNA323744	SRR4033694	SRX2025017	WGS	RANDOM	GENOMIC	PAIRED	1.83	1.83	202	ILLUMINA	Illumina HiSeq 2000
779	SRS1619447	Mycobacterium tuberculosis	PRJNA323744	SRR4033695	SRX2025018	WGS	RANDOM	GENOMIC	PAIRED	1.33	1.33	202	ILLUMINA	Illumina HiSeq 2000
780	SRS1619448	Mycobacterium tuberculosis	PRJNA323744	SRR4033696	SRX2025019	WGS	RANDOM	GENOMIC	PAIRED	3.42	3.42	202	ILLUMINA	Illumina HiSeq 2000
781	SRS1619449	Mycobacterium tuberculosis	PRJNA323744	SRR4033697	SRX2025020	WGS	RANDOM	GENOMIC	PAIRED	1.51	1.51	202	ILLUMINA	Illumina HiSeq 2000
782	SRS1619450	Mycobacterium tuberculosis	PRJNA323744	SRR4033698	SRX2025021	WGS	RANDOM	GENOMIC	PAIRED	1.25	1.25	202	ILLUMINA	Illumina HiSeq 2000
783	SRS1619451	Mycobacterium tuberculosis	PRJNA323744	SRR4033699	SRX2025022	WGS	RANDOM	GENOMIC	PAIRED	1.37	1.37	202	ILLUMINA	Illumina HiSeq 2000
784	SRS1619452	Mycobacterium tuberculosis	PRJNA323744	SRR4033700	SRX2025023	WGS	RANDOM	GENOMIC	PAIRED	2.77	2.77	202	ILLUMINA	Illumina HiSeq 2000
785	SRS1619453	Mycobacterium tuberculosis	PRJNA323744	SRR4033701	SRX2025024	WGS	RANDOM	GENOMIC	PAIRED	1.21	1.21	202	ILLUMINA	Illumina HiSeq 2000
786	SRS1619454	Mycobacterium tuberculosis	PRJNA323744	SRR4033702	SRX2025025	WGS	RANDOM	GENOMIC	PAIRED	2.77	2.77	202	ILLUMINA	Illumina HiSeq 2000
787	SRS1619455	Mycobacterium tuberculosis	PRJNA323744	SRR4033703	SRX2025026	WGS	RANDOM	GENOMIC	PAIRED	2.36	2.36	202	ILLUMINA	Illumina HiSeq 2000
788	SRS1619456	Mycobacterium tuberculosis	PRJNA323744	SRR4033704	SRX2025027	WGS	RANDOM	GENOMIC	PAIRED	3.03	3.03	202	ILLUMINA	Illumina HiSeq 2000
789	SRS1619457	Mycobacterium tuberculosis	PRJNA323744	SRR4033705	SRX2025028	WGS	RANDOM	GENOMIC	PAIRED	1.18	1.18	202	ILLUMINA	Illumina HiSeq 2000
790	SRS1619459	Mycobacterium tuberculosis	PRJNA323744	SRR4033707	SRX2025030	WGS	RANDOM	GENOMIC	PAIRED	1.2	1.2	202	ILLUMINA	Illumina HiSeq 2000
791	SRS1619460	Mycobacterium tuberculosis	PRJNA323744	SRR4033708	SRX2025031	WGS	RANDOM	GENOMIC	PAIRED	1.12	1.12	202	ILLUMINA	Illumina HiSeq 2000
792	SRS1619461	Mycobacterium tuberculosis	PRJNA323744	SRR4033709	SRX2025032	WGS	RANDOM	GENOMIC	PAIRED	3.03	3.03	202	ILLUMINA	Illumina HiSeq 2000
793	SRS1619462	Mycobacterium tuberculosis	PRJNA323744	SRR4033710	SRX2025033	WGS	RANDOM	GENOMIC	PAIRED	1.11	1.11	202	ILLUMINA	Illumina HiSeq 2000
794	SRS1619463	Mycobacterium tuberculosis	PRJNA323744	SRR4033711	SRX2025034	WGS	RANDOM	GENOMIC	PAIRED	1.94	1.94	202	ILLUMINA	Illumina HiSeq 2000
795	SRS1619464	Mycobacterium tuberculosis	PRJNA323744	SRR4033712	SRX2025035	WGS	RANDOM	GENOMIC	PAIRED	2.24	2.24	202	ILLUMINA	Illumina HiSeq 2000
796	SRS1619465	Mycobacterium tuberculosis	PRJNA323744	SRR4033713	SRX2025036	WGS	RANDOM	GENOMIC	PAIRED	1.55	1.55	202	ILLUMINA	Illumina HiSeq 2000
797	SRS1619466	Mycobacterium tuberculosis	PRJNA323744	SRR4033714	SRX2025037	WGS	RANDOM	GENOMIC	PAIRED	1.79	1.79	202	ILLUMINA	Illumina HiSeq 2000
798	SRS1619467	Mycobacterium tuberculosis	PRJNA323744	SRR4033715	SRX2025038	WGS	RANDOM	GENOMIC	PAIRED	3.92	3.92	202	ILLUMINA	Illumina HiSeq 2000
799	SRS1619468	Mycobacterium tuberculosis	PRJNA323744	SRR4033716	SRX2025039	WGS	RANDOM	GENOMIC	PAIRED	1.63	1.63	202	ILLUMINA	Illumina HiSeq 2000
800	SRS1619469	Mycobacterium tuberculosis	PRJNA323744	SRR4033717	SRX2025040	WGS	RANDOM	GENOMIC	PAIRED	2.53	2.53	202	ILLUMINA	Illumina HiSeq 2000
801	SRS1619472	Mycobacterium tuberculosis	PRJNA323744	SRR4033720	SRX2025043	WGS	RANDOM	GENOMIC	PAIRED	1.54	1.54	202	ILLUMINA	Illumina HiSeq 2000
802	SRS1619474	Mycobacterium tuberculosis	PRJNA323744	SRR4033722	SRX2025045	WGS	RANDOM	GENOMIC	PAIRED	2.53	2.53	202	ILLUMINA	Illumina HiSeq 2000
803	SRS1619475	Mycobacterium tuberculosis	PRJNA323744	SRR4033723	SRX2025046	WGS	RANDOM	GENOMIC	PAIRED	2.06	2.06	202	ILLUMINA	Illumina HiSeq 2000
804	SRS1619476	Mycobacterium tuberculosis	PRJNA323744	SRR4033724	SRX2025047	WGS	RANDOM	GENOMIC	PAIRED	2.04	2.04	202	ILLUMINA	Illumina HiSeq 2000
805	SRS1619477	Mycobacterium tuberculosis	PRJNA323744	SRR4033725	SRX2025048	WGS	RANDOM	GENOMIC	PAIRED	2.05	2.05	202	ILLUMINA	Illumina HiSeq 2000
806	SRS1619478	Mycobacterium tuberculosis	PRJNA323744	SRR4033726	SRX2025049	WGS	RANDOM	GENOMIC	PAIRED	2.45	2.45	202	ILLUMINA	Illumina HiSeq 2000
807	SRS1619479	Mycobacterium tuberculosis	PRJNA323744	SRR4033727	SRX2025050	WGS	RANDOM	GENOMIC	PAIRED	2.78	2.78	202	ILLUMINA	Illumina HiSeq 2000
808	SRS1619480	Mycobacterium tuberculosis	PRJNA323744	SRR4033728	SRX2025051	WGS	RANDOM	GENOMIC	PAIRED	1.22	1.22	202	ILLUMINA	Illumina HiSeq 2000
809	SRS1619481	Mycobacterium tuberculosis	PRJNA323744	SRR4033729	SRX2025052	WGS	RANDOM	GENOMIC	PAIRED	1.73	1.73	202	ILLUMINA	Illumina HiSeq 2000
810	SRS1619482	Mycobacterium tuberculosis	PRJNA323744	SRR4033730	SRX2025053	WGS	RANDOM	GENOMIC	PAIRED	4.22	4.22	202	ILLUMINA	Illumina HiSeq 2000
811	SRS1619483	Mycobacterium tuberculosis	PRJNA323744	SRR4033731	SRX2025054	WGS	RANDOM	GENOMIC	PAIRED	1.77	1.77	202	ILLUMINA	Illumina HiSeq 2000
812	SRS1619484	Mycobacterium tuberculosis	PRJNA323744	SRR4033732	SRX2025055	WGS	RANDOM	GENOMIC	PAIRED	1.4	1.4	202	ILLUMINA	Illumina HiSeq 2000
813	SRS1619485	Mycobacterium tuberculosis	PRJNA323744	SRR4033733	SRX2025056	WGS	RANDOM	GENOMIC	PAIRED	2.56	2.56	202	ILLUMINA	Illumina HiSeq 2000
814	SRS1619486	Mycobacterium tuberculosis	PRJNA323744	SRR4033734	SRX2025057	WGS	RANDOM	GENOMIC	PAIRED	2.02	2.02	202	ILLUMINA	Illumina HiSeq 2000
815	SRS1619487	Mycobacterium tuberculosis	PRJNA323744	SRR4033735	SRX2025058	WGS	RANDOM	GENOMIC	PAIRED	2.28	2.28	202	ILLUMINA	Illumina HiSeq 2000
816	SRS1619488	Mycobacterium tuberculosis	PRJNA323744	SRR4033736	SRX2025059	WGS	RANDOM	GENOMIC	PAIRED	1.44	1.44	202	ILLUMINA	Illumina HiSeq 2000
817	SRS1619489	Mycobacterium tuberculosis	PRJNA323744	SRR4033737	SRX2025060	WGS	RANDOM	GENOMIC	PAIRED	2.46	2.46	202	ILLUMINA	Illumina HiSeq 2000
818	SRS1619490	Mycobacterium tuberculosis	PRJNA323744	SRR4033738	SRX2025061	WGS	RANDOM	GENOMIC	PAIRED	1.26	1.26	202	ILLUMINA	Illumina HiSeq 2000
819	SRS1619491	Mycobacterium tuberculosis	PRJNA323744	SRR4033739	SRX2025062	WGS	RANDOM	GENOMIC	PAIRED	1.7	1.7	202	ILLUMINA	Illumina HiSeq 2000
820	SRS1619492	Mycobacterium tuberculosis	PRJNA323744	SRR4033740	SRX2025063	WGS	RANDOM	GENOMIC	PAIRED	1.39	1.39	202	ILLUMINA	Illumina HiSeq 2000
821	SRS1619493	Mycobacterium tuberculosis	PRJNA323744	SRR4033741	SRX2025064	WGS	RANDOM	GENOMIC	PAIRED	1.23	1.23	202	ILLUMINA	Illumina HiSeq 2000
822	SRS1619494	Mycobacterium tuberculosis	PRJNA323744	SRR4033742	SRX2025065	WGS	RANDOM	GENOMIC	PAIRED	2.24	2.24	202	ILLUMINA	Illumina HiSeq 2000
823	SRS1619495	Mycobacterium tuberculosis	PRJNA323744	SRR4033743	SRX2025066	WGS	RANDOM	GENOMIC	PAIRED	1.97	1.97	202	ILLUMINA	Illumina HiSeq 2000
824	SRS1619496	Mycobacterium tuberculosis	PRJNA323744	SRR4033745	SRX2025068	WGS	RANDOM	GENOMIC	PAIRED	1.73	1.73	202	ILLUMINA	Illumina HiSeq 2000
825	SRS1619497	Mycobacterium tuberculosis	PRJNA323744	SRR4033744	SRX2025067	WGS	RANDOM	GENOMIC	PAIRED	1.11	1.11	202	ILLUMINA	Illumina HiSeq 2000
826	SRS1619498	Mycobacterium tuberculosis	PRJNA323744	SRR4033746	SRX2025069	WGS	RANDOM	GENOMIC	PAIRED	2.18	2.18	202	ILLUMINA	Illumina HiSeq 2000
827	SRS1619499	Mycobacterium tuberculosis	PRJNA323744	SRR4033747	SRX2025070	WGS	RANDOM	GENOMIC	PAIRED	2	2	202	ILLUMINA	Illumina HiSeq 2000
828	SRS1619500	Mycobacterium tuberculosis	PRJNA323744	SRR4033748	SRX2025071	WGS	RANDOM	GENOMIC	PAIRED	2.07	2.07	202	ILLUMINA	Illumina HiSeq 2000
829	SRS1619501	Mycobacterium tuberculosis	PRJNA323744	SRR4033749	SRX2025072	WGS	RANDOM	GENOMIC	PAIRED	2.61	2.61	202	ILLUMINA	Illumina HiSeq 2000
830	SRS1619503	Mycobacterium tuberculosis	PRJNA323744	SRR4033751	SRX2025074	WGS	RANDOM	GENOMIC	PAIRED	1.79	1.79	202	ILLUMINA	Illumina HiSeq 2000
831	SRS1619504	Mycobacterium tuberculosis	PRJNA323744	SRR4033752	SRX2025075	WGS	RANDOM	GENOMIC	PAIRED	2.45	2.45	202	ILLUMINA	Illumina HiSeq 2000
832	SRS1619505	Mycobacterium tuberculosis	PRJNA323744	SRR4033753	SRX2025076	WGS	RANDOM	GENOMIC	PAIRED	2.14	2.14	202	ILLUMINA	Illumina HiSeq 2000
833	SRS1619506	Mycobacterium tuberculosis	PRJNA323744	SRR4033754	SRX2025077	WGS	RANDOM	GENOMIC	PAIRED	1.51	1.51	202	ILLUMINA	Illumina HiSeq 2000
834	SRS1619507	Mycobacterium tuberculosis	PRJNA323744	SRR4033755	SRX2025078	WGS	RANDOM	GENOMIC	PAIRED	1.87	1.87	202	ILLUMINA	Illumina HiSeq 2000
835	SRS1619508	Mycobacterium tuberculosis	PRJNA323744	SRR4033756	SRX2025079	WGS	RANDOM	GENOMIC	PAIRED	1.55	1.55	202	ILLUMINA	Illumina HiSeq 2000
836	SRS1619509	Mycobacterium tuberculosis	PRJNA323744	SRR4033758	SRX2025081	WGS	RANDOM	GENOMIC	PAIRED	1.25	1.25	202	ILLUMINA	Illumina HiSeq 2000
837	SRS1619510	Mycobacterium tuberculosis	PRJNA323744	SRR4033757	SRX2025080	WGS	RANDOM	GENOMIC	PAIRED	2.79	2.79	202	ILLUMINA	Illumina HiSeq 2000
838	SRS1619511	Mycobacterium tuberculosis	PRJNA323744	SRR4033759	SRX2025082	WGS	RANDOM	GENOMIC	PAIRED	3.09	3.09	202	ILLUMINA	Illumina HiSeq 2000
839	SRS1619512	Mycobacterium tuberculosis	PRJNA323744	SRR4033761	SRX2025084	WGS	RANDOM	GENOMIC	PAIRED	2.01	2.01	202	ILLUMINA	Illumina HiSeq 2000
840	SRS1619513	Mycobacterium tuberculosis	PRJNA323744	SRR4033760	SRX2025083	WGS	RANDOM	GENOMIC	PAIRED	3.43	3.43	202	ILLUMINA	Illumina HiSeq 2000
841	SRS1619514	Mycobacterium tuberculosis	PRJNA323744	SRR4033762	SRX2025085	WGS	RANDOM	GENOMIC	PAIRED	1.78	1.78	202	ILLUMINA	Illumina HiSeq 2000
842	SRS1619515	Mycobacterium tuberculosis	PRJNA323744	SRR4033764	SRX2025087	WGS	RANDOM	GENOMIC	PAIRED	2.91	2.91	202	ILLUMINA	Illumina HiSeq 2000
843	SRS1619516	Mycobacterium tuberculosis	PRJNA323744	SRR4033763	SRX2025086	WGS	RANDOM	GENOMIC	PAIRED	1.7	1.7	202	ILLUMINA	Illumina HiSeq 2000
844	SRS1619517	Mycobacterium tuberculosis	PRJNA323744	SRR4033765	SRX2025088	WGS	RANDOM	GENOMIC	PAIRED	1.34	1.34	202	ILLUMINA	Illumina HiSeq 2000
845	SRS1619518	Mycobacterium tuberculosis	PRJNA323744	SRR4033766	SRX2025089	WGS	RANDOM	GENOMIC	PAIRED	2.58	2.58	202	ILLUMINA	Illumina HiSeq 2000
846	SRS1619520	Mycobacterium tuberculosis	PRJNA323744	SRR4033768	SRX2025091	WGS	RANDOM	GENOMIC	PAIRED	1.49	1.49	202	ILLUMINA	Illumina HiSeq 2000
847	SRS1619521	Mycobacterium tuberculosis	PRJNA323744	SRR4033769	SRX2025092	WGS	RANDOM	GENOMIC	PAIRED	1.78	1.78	202	ILLUMINA	Illumina HiSeq 2000
848	SRS1619522	Mycobacterium tuberculosis	PRJNA323744	SRR4033770	SRX2025093	WGS	RANDOM	GENOMIC	PAIRED	1.07	1.07	202	ILLUMINA	Illumina HiSeq 2000
849	SRS1619523	Mycobacterium tuberculosis	PRJNA323744	SRR4033771	SRX2025094	WGS	RANDOM	GENOMIC	PAIRED	1.55	1.55	202	ILLUMINA	Illumina HiSeq 2000
850	SRS1619524	Mycobacterium tuberculosis	PRJNA323744	SRR4033772	SRX2025095	WGS	RANDOM	GENOMIC	PAIRED	1.38	1.38	202	ILLUMINA	Illumina HiSeq 2000
851	SRS1619525	Mycobacterium tuberculosis	PRJNA323744	SRR4033773	SRX2025096	WGS	RANDOM	GENOMIC	PAIRED	3.27	3.27	202	ILLUMINA	Illumina HiSeq 2000
852	SRS1619526	Mycobacterium tuberculosis	PRJNA323744	SRR4033774	SRX2025097	WGS	RANDOM	GENOMIC	PAIRED	1.27	1.27	202	ILLUMINA	Illumina HiSeq 2000
853	SRS1619527	Mycobacterium tuberculosis	PRJNA323744	SRR4033775	SRX2025098	WGS	RANDOM	GENOMIC	PAIRED	1.48	1.48	202	ILLUMINA	Illumina HiSeq 2000
854	SRS1619528	Mycobacterium tuberculosis	PRJNA323744	SRR4033776	SRX2025099	WGS	RANDOM	GENOMIC	PAIRED	1.4	1.4	202	ILLUMINA	Illumina HiSeq 2000
855	SRS1619529	Mycobacterium tuberculosis	PRJNA323744	SRR4033777	SRX2025100	WGS	RANDOM	GENOMIC	PAIRED	1.34	1.34	202	ILLUMINA	Illumina HiSeq 2000
856	SRS1619530	Mycobacterium tuberculosis	PRJNA323744	SRR4033778	SRX2025101	WGS	RANDOM	GENOMIC	PAIRED	2.74	2.74	202	ILLUMINA	Illumina HiSeq 2000
857	SRS1619531	Mycobacterium tuberculosis	PRJNA323744	SRR4033779	SRX2025102	WGS	RANDOM	GENOMIC	PAIRED	2.01	2.01	202	ILLUMINA	Illumina HiSeq 2000
858	SRS1619532	Mycobacterium tuberculosis	PRJNA323744	SRR4033780	SRX2025103	WGS	RANDOM	GENOMIC	PAIRED	2.61	2.61	202	ILLUMINA	Illumina HiSeq 2000
859	SRS1619533	Mycobacterium tuberculosis	PRJNA323744	SRR4033781	SRX2025104	WGS	RANDOM	GENOMIC	PAIRED	2.26	2.26	202	ILLUMINA	Illumina HiSeq 2000
860	SRS1619535	Mycobacterium tuberculosis	PRJNA323744	SRR4033783	SRX2025106	WGS	RANDOM	GENOMIC	PAIRED	1.41	1.41	202	ILLUMINA	Illumina HiSeq 2000
861	SRS1619536	Mycobacterium tuberculosis	PRJNA323744	SRR4033784	SRX2025107	WGS	RANDOM	GENOMIC	PAIRED	1.56	1.56	202	ILLUMINA	Illumina HiSeq 2000
862	SRS1619537	Mycobacterium tuberculosis	PRJNA323744	SRR4033785	SRX2025108	WGS	RANDOM	GENOMIC	PAIRED	3.18	3.18	202	ILLUMINA	Illumina HiSeq 2000
863	SRS1619538	Mycobacterium tuberculosis	PRJNA323744	SRR4033786	SRX2025109	WGS	RANDOM	GENOMIC	PAIRED	1.7	1.7	202	ILLUMINA	Illumina HiSeq 2000
864	SRS1619539	Mycobacterium tuberculosis	PRJNA323744	SRR4033787	SRX2025110	WGS	RANDOM	GENOMIC	PAIRED	1.96	1.96	202	ILLUMINA	Illumina HiSeq 2000
865	SRS1619541	Mycobacterium tuberculosis	PRJNA323744	SRR4033789	SRX2025112	WGS	RANDOM	GENOMIC	PAIRED	2.43	2.43	202	ILLUMINA	Illumina HiSeq 2000
866	SRS1619542	Mycobacterium tuberculosis	PRJNA323744	SRR4033790	SRX2025113	WGS	RANDOM	GENOMIC	PAIRED	2.13	2.13	202	ILLUMINA	Illumina HiSeq 2000
867	SRS1619543	Mycobacterium tuberculosis	PRJNA323744	SRR4033791	SRX2025114	WGS	RANDOM	GENOMIC	PAIRED	1.79	1.79	202	ILLUMINA	Illumina HiSeq 2000
868	SRS1619544	Mycobacterium tuberculosis	PRJNA323744	SRR4033792	SRX2025115	WGS	RANDOM	GENOMIC	PAIRED	1.66	1.66	202	ILLUMINA	Illumina HiSeq 2000
869	SRS1619545	Mycobacterium tuberculosis	PRJNA323744	SRR4033793	SRX2025116	WGS	RANDOM	GENOMIC	PAIRED	1.39	1.39	202	ILLUMINA	Illumina HiSeq 2000
870	SRS1619546	Mycobacterium tuberculosis	PRJNA323744	SRR4033794	SRX2025117	WGS	RANDOM	GENOMIC	PAIRED	1.73	1.73	202	ILLUMINA	Illumina HiSeq 2000
871	SRS1619548	Mycobacterium tuberculosis	PRJNA323744	SRR4033797	SRX2025120	WGS	RANDOM	GENOMIC	PAIRED	1.18	1.18	202	ILLUMINA	Illumina HiSeq 2000
872	SRS1619549	Mycobacterium tuberculosis	PRJNA323744	SRR4033796	SRX2025119	WGS	RANDOM	GENOMIC	PAIRED	1.93	1.93	202	ILLUMINA	Illumina HiSeq 2000
873	SRS1619550	Mycobacterium tuberculosis	PRJNA323744	SRR4033798	SRX2025121	WGS	RANDOM	GENOMIC	PAIRED	2.12	2.12	202	ILLUMINA	Illumina HiSeq 2000
874	SRS1619551	Mycobacterium tuberculosis	PRJNA323744	SRR4033799	SRX2025122	WGS	RANDOM	GENOMIC	PAIRED	1.58	1.58	202	ILLUMINA	Illumina HiSeq 2000
875	SRS1619552	Mycobacterium tuberculosis	PRJNA323744	SRR4033800	SRX2025123	WGS	RANDOM	GENOMIC	PAIRED	1.64	1.64	202	ILLUMINA	Illumina HiSeq 2000
876	SRS1619553	Mycobacterium tuberculosis	PRJNA323744	SRR4033801	SRX2025124	WGS	RANDOM	GENOMIC	PAIRED	1.63	1.63	202	ILLUMINA	Illumina HiSeq 2000
877	SRS1619554	Mycobacterium tuberculosis	PRJNA323744	SRR4033802	SRX2025125	WGS	RANDOM	GENOMIC	PAIRED	1.33	1.33	202	ILLUMINA	Illumina HiSeq 2000
878	SRS1619555	Mycobacterium tuberculosis	PRJNA323744	SRR4033803	SRX2025126	WGS	RANDOM	GENOMIC	PAIRED	1.34	1.34	202	ILLUMINA	Illumina HiSeq 2000
879	SRS1619556	Mycobacterium tuberculosis	PRJNA323744	SRR4033804	SRX2025127	WGS	RANDOM	GENOMIC	PAIRED	2.63	2.63	202	ILLUMINA	Illumina HiSeq 2000
880	SRS1619557	Mycobacterium tuberculosis	PRJNA323744	SRR4033805	SRX2025128	WGS	RANDOM	GENOMIC	PAIRED	1.67	1.67	202	ILLUMINA	Illumina HiSeq 2000
881	SRS1619558	Mycobacterium tuberculosis	PRJNA323744	SRR4033806	SRX2025129	WGS	RANDOM	GENOMIC	PAIRED	1.36	1.36	202	ILLUMINA	Illumina HiSeq 2000
882	SRS1619559	Mycobacterium tuberculosis	PRJNA323744	SRR4033807	SRX2025130	WGS	RANDOM	GENOMIC	PAIRED	2.01	2.01	202	ILLUMINA	Illumina HiSeq 2000
883	SRS1619560	Mycobacterium tuberculosis	PRJNA323744	SRR4033808	SRX2025131	WGS	RANDOM	GENOMIC	PAIRED	2.66	2.66	202	ILLUMINA	Illumina HiSeq 2000
884	SRS1619562	Mycobacterium tuberculosis	PRJNA323744	SRR4033810	SRX2025133	WGS	RANDOM	GENOMIC	PAIRED	2.91	2.91	202	ILLUMINA	Illumina HiSeq 2000
885	SRS1619563	Mycobacterium tuberculosis	PRJNA323744	SRR4033811	SRX2025134	WGS	RANDOM	GENOMIC	PAIRED	1.65	1.65	202	ILLUMINA	Illumina HiSeq 2000
886	SRS1619564	Mycobacterium tuberculosis	PRJNA323744	SRR4033812	SRX2025135	WGS	RANDOM	GENOMIC	PAIRED	2.85	2.85	202	ILLUMINA	Illumina HiSeq 2000
887	SRS1619565	Mycobacterium tuberculosis	PRJNA323744	SRR4033813	SRX2025136	WGS	RANDOM	GENOMIC	PAIRED	1.68	1.68	202	ILLUMINA	Illumina HiSeq 2000
888	SRS1619566	Mycobacterium tuberculosis	PRJNA323744	SRR4033814	SRX2025137	WGS	RANDOM	GENOMIC	PAIRED	2.1	2.1	202	ILLUMINA	Illumina HiSeq 2000
889	SRS1619567	Mycobacterium tuberculosis	PRJNA323744	SRR4033815	SRX2025138	WGS	RANDOM	GENOMIC	PAIRED	1.54	1.54	202	ILLUMINA	Illumina HiSeq 2000
890	SRS1619568	Mycobacterium tuberculosis	PRJNA323744	SRR4033816	SRX2025139	WGS	RANDOM	GENOMIC	PAIRED	1.5	1.5	202	ILLUMINA	Illumina HiSeq 2000
891	SRS1619569	Mycobacterium tuberculosis	PRJNA323744	SRR4033817	SRX2025140	WGS	RANDOM	GENOMIC	PAIRED	2.48	2.48	202	ILLUMINA	Illumina HiSeq 2000
892	SRS1619570	Mycobacterium tuberculosis	PRJNA323744	SRR4033818	SRX2025141	WGS	RANDOM	GENOMIC	PAIRED	1.97	1.97	202	ILLUMINA	Illumina HiSeq 2000
893	SRS1619571	Mycobacterium tuberculosis	PRJNA323744	SRR4033819	SRX2025142	WGS	RANDOM	GENOMIC	PAIRED	1.35	1.35	202	ILLUMINA	Illumina HiSeq 2000
894	SRS1619572	Mycobacterium tuberculosis	PRJNA323744	SRR4033820	SRX2025143	WGS	RANDOM	GENOMIC	PAIRED	1.18	1.18	202	ILLUMINA	Illumina HiSeq 2000
895	SRS1619573	Mycobacterium tuberculosis	PRJNA323744	SRR4033821	SRX2025144	WGS	RANDOM	GENOMIC	PAIRED	2.62	2.62	202	ILLUMINA	Illumina HiSeq 2000
896	SRS1619574	Mycobacterium tuberculosis	PRJNA323744	SRR4033822	SRX2025145	WGS	RANDOM	GENOMIC	PAIRED	2.07	2.07	202	ILLUMINA	Illumina HiSeq 2000
897	SRS1619575	Mycobacterium tuberculosis	PRJNA323744	SRR4033823	SRX2025146	WGS	RANDOM	GENOMIC	PAIRED	1.51	1.51	202	ILLUMINA	Illumina HiSeq 2000
898	SRS1619576	Mycobacterium tuberculosis	PRJNA323744	SRR4033824	SRX2025147	WGS	RANDOM	GENOMIC	PAIRED	1.37	1.37	202	ILLUMINA	Illumina HiSeq 2000
899	SRS1619577	Mycobacterium tuberculosis	PRJNA323744	SRR4033825	SRX2025148	WGS	RANDOM	GENOMIC	PAIRED	2.26	2.26	202	ILLUMINA	Illumina HiSeq 2000
900	SRS1619578	Mycobacterium tuberculosis	PRJNA323744	SRR4033826	SRX2025149	WGS	RANDOM	GENOMIC	PAIRED	1.8	1.8	202	ILLUMINA	Illumina HiSeq 2000
901	SRS1619579	Mycobacterium tuberculosis	PRJNA323744	SRR4033827	SRX2025150	WGS	RANDOM	GENOMIC	PAIRED	1.82	1.82	202	ILLUMINA	Illumina HiSeq 2000
902	SRS1619580	Mycobacterium tuberculosis	PRJNA323744	SRR4033828	SRX2025151	WGS	RANDOM	GENOMIC	PAIRED	1.83	1.83	202	ILLUMINA	Illumina HiSeq 2000
903	SRS1619581	Mycobacterium tuberculosis	PRJNA323744	SRR4033829	SRX2025152	WGS	RANDOM	GENOMIC	PAIRED	1.59	1.59	202	ILLUMINA	Illumina HiSeq 2000
904	SRS1619582	Mycobacterium tuberculosis	PRJNA323744	SRR4033830	SRX2025153	WGS	RANDOM	GENOMIC	PAIRED	2.21	2.21	202	ILLUMINA	Illumina HiSeq 2000
905	SRS1619583	Mycobacterium tuberculosis	PRJNA323744	SRR4033831	SRX2025154	WGS	RANDOM	GENOMIC	PAIRED	1.37	1.37	202	ILLUMINA	Illumina HiSeq 2000
906	SRS1619584	Mycobacterium tuberculosis	PRJNA323744	SRR4033832	SRX2025155	WGS	RANDOM	GENOMIC	PAIRED	1.37	1.37	202	ILLUMINA	Illumina HiSeq 2000
907	SRS1619585	Mycobacterium tuberculosis	PRJNA323744	SRR4033833	SRX2025156	WGS	RANDOM	GENOMIC	PAIRED	1.3	1.3	202	ILLUMINA	Illumina HiSeq 2000
908	SRS1619586	Mycobacterium tuberculosis	PRJNA323744	SRR4033834	SRX2025157	WGS	RANDOM	GENOMIC	PAIRED	1.72	1.72	202	ILLUMINA	Illumina HiSeq 2000
909	SRS1619587	Mycobacterium tuberculosis	PRJNA323744	SRR4033835	SRX2025158	WGS	RANDOM	GENOMIC	PAIRED	1.61	1.61	202	ILLUMINA	Illumina HiSeq 2000
910	SRS1619588	Mycobacterium tuberculosis	PRJNA323744	SRR4033837	SRX2025160	WGS	RANDOM	GENOMIC	PAIRED	1.03	1.03	202	ILLUMINA	Illumina HiSeq 2000
911	SRS1619589	Mycobacterium tuberculosis	PRJNA323744	SRR4033836	SRX2025159	WGS	RANDOM	GENOMIC	PAIRED	1.17	1.17	202	ILLUMINA	Illumina HiSeq 2000
912	SRS1619590	Mycobacterium tuberculosis	PRJNA323744	SRR4033838	SRX2025161	WGS	RANDOM	GENOMIC	PAIRED	2.53	2.53	202	ILLUMINA	Illumina HiSeq 2000
913	SRS1619592	Mycobacterium tuberculosis	PRJNA323744	SRR4033840	SRX2025163	WGS	RANDOM	GENOMIC	PAIRED	1.41	1.41	202	ILLUMINA	Illumina HiSeq 2000
914	SRS1619593	Mycobacterium tuberculosis	PRJNA323744	SRR4033841	SRX2025164	WGS	RANDOM	GENOMIC	PAIRED	2.52	2.52	202	ILLUMINA	Illumina HiSeq 2000
915	SRS1619594	Mycobacterium tuberculosis	PRJNA323744	SRR4033842	SRX2025165	WGS	RANDOM	GENOMIC	PAIRED	2.38	2.38	202	ILLUMINA	Illumina HiSeq 2000
916	SRS1619595	Mycobacterium tuberculosis	PRJNA323744	SRR4033843	SRX2025166	WGS	RANDOM	GENOMIC	PAIRED	2.37	2.37	202	ILLUMINA	Illumina HiSeq 2000
917	SRS1619597	Mycobacterium tuberculosis	PRJNA323744	SRR4033845	SRX2025168	WGS	RANDOM	GENOMIC	PAIRED	1.48	1.48	202	ILLUMINA	Illumina HiSeq 2000
918	SRS1619598	Mycobacterium tuberculosis	PRJNA323744	SRR4033846	SRX2025169	WGS	RANDOM	GENOMIC	PAIRED	1.81	1.81	202	ILLUMINA	Illumina HiSeq 2000
919	SRS1619599	Mycobacterium tuberculosis	PRJNA323744	SRR4033847	SRX2025170	WGS	RANDOM	GENOMIC	PAIRED	3.17	3.17	202	ILLUMINA	Illumina HiSeq 2000
920	SRS1619600	Mycobacterium tuberculosis	PRJNA323744	SRR4033848	SRX2025171	WGS	RANDOM	GENOMIC	PAIRED	1.37	1.37	202	ILLUMINA	Illumina HiSeq 2000
921	SRS1619601	Mycobacterium tuberculosis	PRJNA323744	SRR4033849	SRX2025172	WGS	RANDOM	GENOMIC	PAIRED	1.5	1.5	202	ILLUMINA	Illumina HiSeq 2000
922	SRS1619602	Mycobacterium tuberculosis	PRJNA323744	SRR4033851	SRX2025174	WGS	RANDOM	GENOMIC	PAIRED	1.49	1.49	202	ILLUMINA	Illumina HiSeq 2000
923	SRS1619603	Mycobacterium tuberculosis	PRJNA323744	SRR4033850	SRX2025173	WGS	RANDOM	GENOMIC	PAIRED	1.72	1.72	202	ILLUMINA	Illumina HiSeq 2000
924	SRS1619604	Mycobacterium tuberculosis	PRJNA323744	SRR4033852	SRX2025175	WGS	RANDOM	GENOMIC	PAIRED	2.03	2.03	202	ILLUMINA	Illumina HiSeq 2000
925	SRS1619605	Mycobacterium tuberculosis	PRJNA323744	SRR4033853	SRX2025176	WGS	RANDOM	GENOMIC	PAIRED	1.86	1.86	202	ILLUMINA	Illumina HiSeq 2000
926	SRS1619606	Mycobacterium tuberculosis	PRJNA323744	SRR4033854	SRX2025177	WGS	RANDOM	GENOMIC	PAIRED	2.23	2.23	202	ILLUMINA	Illumina HiSeq 2000
927	SRS1619607	Mycobacterium tuberculosis	PRJNA323744	SRR4033855	SRX2025178	WGS	RANDOM	GENOMIC	PAIRED	1.65	1.65	202	ILLUMINA	Illumina HiSeq 2000
928	SRS1619608	Mycobacterium tuberculosis	PRJNA323744	SRR4033856	SRX2025179	WGS	RANDOM	GENOMIC	PAIRED	2.16	2.16	202	ILLUMINA	Illumina HiSeq 2000
929	SRS1619609	Mycobacterium tuberculosis	PRJNA323744	SRR4033857	SRX2025180	WGS	RANDOM	GENOMIC	PAIRED	1.32	1.32	202	ILLUMINA	Illumina HiSeq 2000
930	SRS1619610	Mycobacterium tuberculosis	PRJNA323744	SRR4033858	SRX2025181	WGS	RANDOM	GENOMIC	PAIRED	2.77	2.77	202	ILLUMINA	Illumina HiSeq 2000
931	SRS1619611	Mycobacterium tuberculosis	PRJNA323744	SRR4033859	SRX2025182	WGS	RANDOM	GENOMIC	PAIRED	2.32	2.32	202	ILLUMINA	Illumina HiSeq 2000
932	SRS1619612	Mycobacterium tuberculosis	PRJNA323744	SRR4033860	SRX2025183	WGS	RANDOM	GENOMIC	PAIRED	2.19	2.19	202	ILLUMINA	Illumina HiSeq 2000
933	SRS1619613	Mycobacterium tuberculosis	PRJNA323744	SRR4033861	SRX2025184	WGS	RANDOM	GENOMIC	PAIRED	1.79	1.79	202	ILLUMINA	Illumina HiSeq 2000
934	SRS1619616	Mycobacterium tuberculosis	PRJNA323744	SRR4033864	SRX2025187	WGS	RANDOM	GENOMIC	PAIRED	2.23	2.23	202	ILLUMINA	Illumina HiSeq 2000
935	SRS1619617	Mycobacterium tuberculosis	PRJNA323744	SRR4033865	SRX2025188	WGS	RANDOM	GENOMIC	PAIRED	2.6	2.6	202	ILLUMINA	Illumina HiSeq 2000
936	SRS1619618	Mycobacterium tuberculosis	PRJNA323744	SRR4033866	SRX2025189	WGS	RANDOM	GENOMIC	PAIRED	2.66	2.66	202	ILLUMINA	Illumina HiSeq 2000
937	SRS1619619	Mycobacterium tuberculosis	PRJNA323744	SRR4033867	SRX2025190	WGS	RANDOM	GENOMIC	PAIRED	2.25	2.25	202	ILLUMINA	Illumina HiSeq 2000
938	SRS1619620	Mycobacterium tuberculosis	PRJNA323744	SRR4033868	SRX2025191	WGS	RANDOM	GENOMIC	PAIRED	1.82	1.82	202	ILLUMINA	Illumina HiSeq 2000
939	SRS1619621	Mycobacterium tuberculosis	PRJNA323744	SRR4033869	SRX2025192	WGS	RANDOM	GENOMIC	PAIRED	2.93	2.93	202	ILLUMINA	Illumina HiSeq 2000
940	SRS1619622	Mycobacterium tuberculosis	PRJNA323744	SRR4033870	SRX2025193	WGS	RANDOM	GENOMIC	PAIRED	3.12	3.12	202	ILLUMINA	Illumina HiSeq 2000
941	SRS1619623	Mycobacterium tuberculosis	PRJNA323744	SRR4033871	SRX2025194	WGS	RANDOM	GENOMIC	PAIRED	1.03	1.03	202	ILLUMINA	Illumina HiSeq 2000
942	SRS1619624	Mycobacterium tuberculosis	PRJNA323744	SRR4033872	SRX2025195	WGS	RANDOM	GENOMIC	PAIRED	2.34	2.34	202	ILLUMINA	Illumina HiSeq 2000
943	SRS1619625	Mycobacterium tuberculosis	PRJNA323744	SRR4033873	SRX2025196	WGS	RANDOM	GENOMIC	PAIRED	2.53	2.53	202	ILLUMINA	Illumina HiSeq 2000
944	SRS1619626	Mycobacterium tuberculosis	PRJNA323744	SRR4033874	SRX2025197	WGS	RANDOM	GENOMIC	PAIRED	2.96	2.96	202	ILLUMINA	Illumina HiSeq 2000
945	SRS1619627	Mycobacterium tuberculosis	PRJNA323744	SRR4033875	SRX2025198	WGS	RANDOM	GENOMIC	PAIRED	1.8	1.8	202	ILLUMINA	Illumina HiSeq 2000
946	SRS1619629	Mycobacterium tuberculosis	PRJNA323744	SRR4033877	SRX2025200	WGS	RANDOM	GENOMIC	PAIRED	2.04	2.04	202	ILLUMINA	Illumina HiSeq 2000
947	SRS1619630	Mycobacterium tuberculosis	PRJNA323744	SRR4033878	SRX2025201	WGS	RANDOM	GENOMIC	PAIRED	2.02	2.02	202	ILLUMINA	Illumina HiSeq 2000
948	SRS1619632	Mycobacterium tuberculosis	PRJNA323744	SRR4033880	SRX2025203	WGS	RANDOM	GENOMIC	PAIRED	2.08	2.08	202	ILLUMINA	Illumina HiSeq 2000
949	SRS1619633	Mycobacterium tuberculosis	PRJNA323744	SRR4033881	SRX2025204	WGS	RANDOM	GENOMIC	PAIRED	3.06	3.06	202	ILLUMINA	Illumina HiSeq 2000
950	SRS1619634	Mycobacterium tuberculosis	PRJNA323744	SRR4033882	SRX2025205	WGS	RANDOM	GENOMIC	PAIRED	2.57	2.57	202	ILLUMINA	Illumina HiSeq 2000
951	SRS1619635	Mycobacterium tuberculosis	PRJNA323744	SRR4033883	SRX2025206	WGS	RANDOM	GENOMIC	PAIRED	3.75	3.75	202	ILLUMINA	Illumina HiSeq 2000
952	SRS1619636	Mycobacterium tuberculosis	PRJNA323744	SRR4033884	SRX2025207	WGS	RANDOM	GENOMIC	PAIRED	2.16	2.16	202	ILLUMINA	Illumina HiSeq 2000
953	SRS1619637	Mycobacterium tuberculosis	PRJNA323744	SRR4033885	SRX2025208	WGS	RANDOM	GENOMIC	PAIRED	2.92	2.92	202	ILLUMINA	Illumina HiSeq 2000
954	SRS1619641	Mycobacterium tuberculosis	PRJNA323744	SRR4033889	SRX2025212	WGS	RANDOM	GENOMIC	PAIRED	1.34	1.34	202	ILLUMINA	Illumina HiSeq 2000
955	SRS1619642	Mycobacterium tuberculosis	PRJNA323744	SRR4033890	SRX2025213	WGS	RANDOM	GENOMIC	PAIRED	2.76	2.76	202	ILLUMINA	Illumina HiSeq 2000
956	SRS1619643	Mycobacterium tuberculosis	PRJNA323744	SRR4033891	SRX2025214	WGS	RANDOM	GENOMIC	PAIRED	1.39	1.39	202	ILLUMINA	Illumina HiSeq 2000
957	SRS1619644	Mycobacterium tuberculosis	PRJNA323744	SRR4033892	SRX2025215	WGS	RANDOM	GENOMIC	PAIRED	3.35	3.35	202	ILLUMINA	Illumina HiSeq 2000
958	SRS1619645	Mycobacterium tuberculosis	PRJNA323744	SRR4033893	SRX2025216	WGS	RANDOM	GENOMIC	PAIRED	2.18	2.18	202	ILLUMINA	Illumina HiSeq 2000
959	SRS1619646	Mycobacterium tuberculosis	PRJNA323744	SRR4033894	SRX2025217	WGS	RANDOM	GENOMIC	PAIRED	2.78	2.78	202	ILLUMINA	Illumina HiSeq 2000
960	SRS1619648	Mycobacterium tuberculosis	PRJNA323744	SRR4033896	SRX2025219	WGS	RANDOM	GENOMIC	PAIRED	1.28	1.28	202	ILLUMINA	Illumina HiSeq 2000
961	SRS1619649	Mycobacterium tuberculosis	PRJNA323744	SRR4033897	SRX2025220	WGS	RANDOM	GENOMIC	PAIRED	1.02	1.02	202	ILLUMINA	Illumina HiSeq 2000
962	SRS1619650	Mycobacterium tuberculosis	PRJNA323744	SRR4033898	SRX2025221	WGS	RANDOM	GENOMIC	PAIRED	2.26	2.26	202	ILLUMINA	Illumina HiSeq 2000
963	SRS1619653	Mycobacterium tuberculosis	PRJNA323744	SRR4033901	SRX2025224	WGS	RANDOM	GENOMIC	PAIRED	2.08	2.08	202	ILLUMINA	Illumina HiSeq 2000
964	SRS1619654	Mycobacterium tuberculosis	PRJNA323744	SRR4033902	SRX2025225	WGS	RANDOM	GENOMIC	PAIRED	1.3	1.3	202	ILLUMINA	Illumina HiSeq 2000
965	SRS1619655	Mycobacterium tuberculosis	PRJNA323744	SRR4033903	SRX2025226	WGS	RANDOM	GENOMIC	PAIRED	1.57	1.57	202	ILLUMINA	Illumina HiSeq 2000
966	SRS1619656	Mycobacterium tuberculosis	PRJNA323744	SRR4033904	SRX2025227	WGS	RANDOM	GENOMIC	PAIRED	2.07	2.07	202	ILLUMINA	Illumina HiSeq 2000
967	SRS1619657	Mycobacterium tuberculosis	PRJNA323744	SRR4033905	SRX2025228	WGS	RANDOM	GENOMIC	PAIRED	4.69	4.69	202	ILLUMINA	Illumina HiSeq 2000
968	SRS1619658	Mycobacterium tuberculosis	PRJNA323744	SRR4033906	SRX2025229	WGS	RANDOM	GENOMIC	PAIRED	1.88	1.88	202	ILLUMINA	Illumina HiSeq 2000
969	SRS1619659	Mycobacterium tuberculosis	PRJNA323744	SRR4033907	SRX2025230	WGS	RANDOM	GENOMIC	PAIRED	1.17	1.17	202	ILLUMINA	Illumina HiSeq 2000
970	SRS1619660	Mycobacterium tuberculosis	PRJNA323744	SRR4033908	SRX2025231	WGS	RANDOM	GENOMIC	PAIRED	1.41	1.41	202	ILLUMINA	Illumina HiSeq 2000
971	SRS1619661	Mycobacterium tuberculosis	PRJNA323744	SRR4033909	SRX2025232	WGS	RANDOM	GENOMIC	PAIRED	2.12	2.12	202	ILLUMINA	Illumina HiSeq 2000
972	SRS1619662	Mycobacterium tuberculosis	PRJNA323744	SRR4033910	SRX2025233	WGS	RANDOM	GENOMIC	PAIRED	1.2	1.2	202	ILLUMINA	Illumina HiSeq 2000
973	SRS1619663	Mycobacterium tuberculosis	PRJNA323744	SRR4033911	SRX2025234	WGS	RANDOM	GENOMIC	PAIRED	2.67	2.67	202	ILLUMINA	Illumina HiSeq 2000
974	SRS1619664	Mycobacterium tuberculosis	PRJNA323744	SRR4033912	SRX2025235	WGS	RANDOM	GENOMIC	PAIRED	1.85	1.85	202	ILLUMINA	Illumina HiSeq 2000
975	SRS1619665	Mycobacterium tuberculosis	PRJNA323744	SRR4033913	SRX2025236	WGS	RANDOM	GENOMIC	PAIRED	2.94	2.94	202	ILLUMINA	Illumina HiSeq 2000
976	SRS1619666	Mycobacterium tuberculosis	PRJNA323744	SRR4033914	SRX2025237	WGS	RANDOM	GENOMIC	PAIRED	1.9	1.9	202	ILLUMINA	Illumina HiSeq 2000
977	SRS1619667	Mycobacterium tuberculosis	PRJNA323744	SRR4033915	SRX2025238	WGS	RANDOM	GENOMIC	PAIRED	2.57	2.57	202	ILLUMINA	Illumina HiSeq 2000
978	SRS1619668	Mycobacterium tuberculosis	PRJNA323744	SRR4033916	SRX2025239	WGS	RANDOM	GENOMIC	PAIRED	1.94	1.94	202	ILLUMINA	Illumina HiSeq 2000
979	SRS1619669	Mycobacterium tuberculosis	PRJNA323744	SRR4033917	SRX2025240	WGS	RANDOM	GENOMIC	PAIRED	2.29	2.29	202	ILLUMINA	Illumina HiSeq 2000
980	SRS1619670	Mycobacterium tuberculosis	PRJNA323744	SRR4033918	SRX2025241	WGS	RANDOM	GENOMIC	PAIRED	1.79	1.79	202	ILLUMINA	Illumina HiSeq 2000
981	SRS1619671	Mycobacterium tuberculosis	PRJNA323744	SRR4033919	SRX2025242	WGS	RANDOM	GENOMIC	PAIRED	1.49	1.49	202	ILLUMINA	Illumina HiSeq 2000
982	SRS1619672	Mycobacterium tuberculosis	PRJNA323744	SRR4033920	SRX2025243	WGS	RANDOM	GENOMIC	PAIRED	1.71	1.71	202	ILLUMINA	Illumina HiSeq 2000
983	SRS1619673	Mycobacterium tuberculosis	PRJNA323744	SRR4033921	SRX2025244	WGS	RANDOM	GENOMIC	PAIRED	2.21	2.21	202	ILLUMINA	Illumina HiSeq 2000
984	SRS1619674	Mycobacterium tuberculosis	PRJNA323744	SRR4033922	SRX2025245	WGS	RANDOM	GENOMIC	PAIRED	2.07	2.07	202	ILLUMINA	Illumina HiSeq 2000
985	SRS1619675	Mycobacterium tuberculosis	PRJNA323744	SRR4033923	SRX2025246	WGS	RANDOM	GENOMIC	PAIRED	1.9	1.9	202	ILLUMINA	Illumina HiSeq 2000
986	SRS1619676	Mycobacterium tuberculosis	PRJNA323744	SRR4033924	SRX2025247	WGS	RANDOM	GENOMIC	PAIRED	2.33	2.33	202	ILLUMINA	Illumina HiSeq 2000
987	SRS1619677	Mycobacterium tuberculosis	PRJNA323744	SRR4033925	SRX2025248	WGS	RANDOM	GENOMIC	PAIRED	1.35	1.35	202	ILLUMINA	Illumina HiSeq 2000
988	SRS1619678	Mycobacterium tuberculosis	PRJNA323744	SRR4033926	SRX2025249	WGS	RANDOM	GENOMIC	PAIRED	1.82	1.82	202	ILLUMINA	Illumina HiSeq 2000
989	SRS1619679	Mycobacterium tuberculosis	PRJNA323744	SRR4033927	SRX2025250	WGS	RANDOM	GENOMIC	PAIRED	3.6	3.6	202	ILLUMINA	Illumina HiSeq 2000
990	SRS1619680	Mycobacterium tuberculosis	PRJNA323744	SRR4033928	SRX2025251	WGS	RANDOM	GENOMIC	PAIRED	1.66	1.66	202	ILLUMINA	Illumina HiSeq 2000
991	SRS1619681	Mycobacterium tuberculosis	PRJNA323744	SRR4033929	SRX2025252	WGS	RANDOM	GENOMIC	PAIRED	3.26	3.26	202	ILLUMINA	Illumina HiSeq 2000
992	SRS1619682	Mycobacterium tuberculosis	PRJNA323744	SRR4033930	SRX2025253	WGS	RANDOM	GENOMIC	PAIRED	2.59	2.59	202	ILLUMINA	Illumina HiSeq 2000
993	SRS1619683	Mycobacterium tuberculosis	PRJNA323744	SRR4033931	SRX2025254	WGS	RANDOM	GENOMIC	PAIRED	1.66	1.66	202	ILLUMINA	Illumina HiSeq 2000
994	SRS1619684	Mycobacterium tuberculosis	PRJNA323744	SRR4033932	SRX2025255	WGS	RANDOM	GENOMIC	PAIRED	3.58	3.58	202	ILLUMINA	Illumina HiSeq 2000
995	SRS1619685	Mycobacterium tuberculosis	PRJNA323744	SRR4033933	SRX2025256	WGS	RANDOM	GENOMIC	PAIRED	1.34	1.34	202	ILLUMINA	Illumina HiSeq 2000
996	SRS1619686	Mycobacterium tuberculosis	PRJNA323744	SRR4033934	SRX2025257	WGS	RANDOM	GENOMIC	PAIRED	2.51	2.51	202	ILLUMINA	Illumina HiSeq 2000
997	SRS1619687	Mycobacterium tuberculosis	PRJNA323744	SRR4033935	SRX2025258	WGS	RANDOM	GENOMIC	PAIRED	1.32	1.32	202	ILLUMINA	Illumina HiSeq 2000
998	SRS1619688	Mycobacterium tuberculosis	PRJNA323744	SRR4033936	SRX2025259	WGS	RANDOM	GENOMIC	PAIRED	3	3	202	ILLUMINA	Illumina HiSeq 2000
999	SRS1619689	Mycobacterium tuberculosis	PRJNA323744	SRR4033937	SRX2025260	WGS	RANDOM	GENOMIC	PAIRED	3.15	3.15	202	ILLUMINA	Illumina HiSeq 2000
1000	SRS1619690	Mycobacterium tuberculosis	PRJNA323744	SRR4033938	SRX2025261	WGS	RANDOM	GENOMIC	PAIRED	3.05	3.05	202	ILLUMINA	Illumina HiSeq 2000
1001	SRS1619692	Mycobacterium tuberculosis	PRJNA323744	SRR4033940	SRX2025263	WGS	RANDOM	GENOMIC	PAIRED	1.65	1.65	202	ILLUMINA	Illumina HiSeq 2000
1002	SRS1619693	Mycobacterium tuberculosis	PRJNA323744	SRR4033941	SRX2025264	WGS	RANDOM	GENOMIC	PAIRED	2.57	2.57	202	ILLUMINA	Illumina HiSeq 2000
1003	SRS1619694	Mycobacterium tuberculosis	PRJNA323744	SRR4033942	SRX2025265	WGS	RANDOM	GENOMIC	PAIRED	1.61	1.61	202	ILLUMINA	Illumina HiSeq 2000
1004	SRS1619695	Mycobacterium tuberculosis	PRJNA323744	SRR4033943	SRX2025266	WGS	RANDOM	GENOMIC	PAIRED	2.93	2.93	202	ILLUMINA	Illumina HiSeq 2000
1005	SRS1619696	Mycobacterium tuberculosis	PRJNA323744	SRR4033944	SRX2025267	WGS	RANDOM	GENOMIC	PAIRED	1.74	1.74	202	ILLUMINA	Illumina HiSeq 2000
1006	SRS1619697	Mycobacterium tuberculosis	PRJNA323744	SRR4033945	SRX2025268	WGS	RANDOM	GENOMIC	PAIRED	1.56	1.56	202	ILLUMINA	Illumina HiSeq 2000
1007	SRS1619698	Mycobacterium tuberculosis	PRJNA323744	SRR4033946	SRX2025269	WGS	RANDOM	GENOMIC	PAIRED	3.33	3.33	202	ILLUMINA	Illumina HiSeq 2000
1008	SRS1619699	Mycobacterium tuberculosis	PRJNA323744	SRR4033947	SRX2025270	WGS	RANDOM	GENOMIC	PAIRED	2.25	2.25	202	ILLUMINA	Illumina HiSeq 2000
1009	SRS1619700	Mycobacterium tuberculosis	PRJNA323744	SRR4033948	SRX2025271	WGS	RANDOM	GENOMIC	PAIRED	2.74	2.74	202	ILLUMINA	Illumina HiSeq 2000
1010	SRS1619702	Mycobacterium tuberculosis	PRJNA323744	SRR4033950	SRX2025273	WGS	RANDOM	GENOMIC	PAIRED	2.11	2.11	202	ILLUMINA	Illumina HiSeq 2000
1011	SRS1619703	Mycobacterium tuberculosis	PRJNA323744	SRR4033951	SRX2025274	WGS	RANDOM	GENOMIC	PAIRED	1.45	1.45	202	ILLUMINA	Illumina HiSeq 2000
1012	SRS1619704	Mycobacterium tuberculosis	PRJNA323744	SRR4033952	SRX2025275	WGS	RANDOM	GENOMIC	PAIRED	2.98	2.98	202	ILLUMINA	Illumina HiSeq 2000
1013	SRS1619706	Mycobacterium tuberculosis	PRJNA323744	SRR4033954	SRX2025277	WGS	RANDOM	GENOMIC	PAIRED	2.99	2.99	202	ILLUMINA	Illumina HiSeq 2000
1014	SRS1619707	Mycobacterium tuberculosis	PRJNA323744	SRR4033955	SRX2025278	WGS	RANDOM	GENOMIC	PAIRED	1.96	1.96	202	ILLUMINA	Illumina HiSeq 2000
1015	SRS1619708	Mycobacterium tuberculosis	PRJNA323744	SRR4033956	SRX2025279	WGS	RANDOM	GENOMIC	PAIRED	2.66	2.66	202	ILLUMINA	Illumina HiSeq 2000
1016	SRS1619709	Mycobacterium tuberculosis	PRJNA323744	SRR4033957	SRX2025280	WGS	RANDOM	GENOMIC	PAIRED	1.66	1.66	202	ILLUMINA	Illumina HiSeq 2000
1017	SRS1619710	Mycobacterium tuberculosis	PRJNA323744	SRR4033958	SRX2025281	WGS	RANDOM	GENOMIC	PAIRED	2.38	2.38	202	ILLUMINA	Illumina HiSeq 2000
1018	SRS1619711	Mycobacterium tuberculosis	PRJNA323744	SRR4033959	SRX2025282	WGS	RANDOM	GENOMIC	PAIRED	1.46	1.46	202	ILLUMINA	Illumina HiSeq 2000
1019	SRS1619712	Mycobacterium tuberculosis	PRJNA323744	SRR4033960	SRX2025283	WGS	RANDOM	GENOMIC	PAIRED	2.62	2.62	202	ILLUMINA	Illumina HiSeq 2000
1020	SRS1619713	Mycobacterium tuberculosis	PRJNA323744	SRR4033961	SRX2025284	WGS	RANDOM	GENOMIC	PAIRED	2.2	2.2	202	ILLUMINA	Illumina HiSeq 2000
1021	SRS1619714	Mycobacterium tuberculosis	PRJNA323744	SRR4033962	SRX2025285	WGS	RANDOM	GENOMIC	PAIRED	1.39	1.39	202	ILLUMINA	Illumina HiSeq 2000
1022	SRS1619715	Mycobacterium tuberculosis	PRJNA323744	SRR4033963	SRX2025286	WGS	RANDOM	GENOMIC	PAIRED	2.18	2.18	202	ILLUMINA	Illumina HiSeq 2000
1023	SRS1619717	Mycobacterium tuberculosis	PRJNA323744	SRR4033966	SRX2025289	WGS	RANDOM	GENOMIC	PAIRED	1.6	1.6	202	ILLUMINA	Illumina HiSeq 2000
1024	SRS1619718	Mycobacterium tuberculosis	PRJNA323744	SRR4033965	SRX2025288	WGS	RANDOM	GENOMIC	PAIRED	2.34	2.34	202	ILLUMINA	Illumina HiSeq 2000
1025	SRS1619719	Mycobacterium tuberculosis	PRJNA323744	SRR4033967	SRX2025290	WGS	RANDOM	GENOMIC	PAIRED	1.63	1.63	202	ILLUMINA	Illumina HiSeq 2000
1026	SRS1619720	Mycobacterium tuberculosis	PRJNA323744	SRR4033969	SRX2025292	WGS	RANDOM	GENOMIC	PAIRED	1.19	1.19	202	ILLUMINA	Illumina HiSeq 2000
1027	SRS1619721	Mycobacterium tuberculosis	PRJNA323744	SRR4033968	SRX2025291	WGS	RANDOM	GENOMIC	PAIRED	3.5	3.5	202	ILLUMINA	Illumina HiSeq 2000
1028	SRS1619722	Mycobacterium tuberculosis	PRJNA323744	SRR4033970	SRX2025293	WGS	RANDOM	GENOMIC	PAIRED	2.6	2.6	202	ILLUMINA	Illumina HiSeq 2000
1029	SRS1619723	Mycobacterium tuberculosis	PRJNA323744	SRR4033971	SRX2025294	WGS	RANDOM	GENOMIC	PAIRED	2.37	2.37	202	ILLUMINA	Illumina HiSeq 2000
1030	SRS1619724	Mycobacterium tuberculosis	PRJNA323744	SRR4033972	SRX2025295	WGS	RANDOM	GENOMIC	PAIRED	1.82	1.82	202	ILLUMINA	Illumina HiSeq 2000
1031	SRS1619725	Mycobacterium tuberculosis	PRJNA323744	SRR4033973	SRX2025296	WGS	RANDOM	GENOMIC	PAIRED	3.06	3.06	202	ILLUMINA	Illumina HiSeq 2000
1032	SRS1619726	Mycobacterium tuberculosis	PRJNA323744	SRR4033974	SRX2025297	WGS	RANDOM	GENOMIC	PAIRED	2.57	2.57	202	ILLUMINA	Illumina HiSeq 2000
1033	SRS1619727	Mycobacterium tuberculosis	PRJNA323744	SRR4033975	SRX2025298	WGS	RANDOM	GENOMIC	PAIRED	3.08	3.08	202	ILLUMINA	Illumina HiSeq 2000
1034	SRS1619728	Mycobacterium tuberculosis	PRJNA323744	SRR4033976	SRX2025299	WGS	RANDOM	GENOMIC	PAIRED	1.32	1.32	202	ILLUMINA	Illumina HiSeq 2000
1035	SRS1619730	Mycobacterium tuberculosis	PRJNA323744	SRR4033978	SRX2025301	WGS	RANDOM	GENOMIC	PAIRED	2.79	2.79	202	ILLUMINA	Illumina HiSeq 2000
1036	SRS1619731	Mycobacterium tuberculosis	PRJNA323744	SRR4033979	SRX2025302	WGS	RANDOM	GENOMIC	PAIRED	1.54	1.54	202	ILLUMINA	Illumina HiSeq 2000
1037	SRS1619732	Mycobacterium tuberculosis	PRJNA323744	SRR4033980	SRX2025303	WGS	RANDOM	GENOMIC	PAIRED	2.71	2.71	202	ILLUMINA	Illumina HiSeq 2000
1038	SRS1619733	Mycobacterium tuberculosis	PRJNA323744	SRR4033981	SRX2025304	WGS	RANDOM	GENOMIC	PAIRED	1.33	1.33	202	ILLUMINA	Illumina HiSeq 2000
1039	SRS1619734	Mycobacterium tuberculosis	PRJNA323744	SRR4033982	SRX2025305	WGS	RANDOM	GENOMIC	PAIRED	2.16	2.16	202	ILLUMINA	Illumina HiSeq 2000
1040	SRS1619737	Mycobacterium tuberculosis	PRJNA323744	SRR4033984	SRX2025307	WGS	RANDOM	GENOMIC	PAIRED	3.22	3.22	202	ILLUMINA	Illumina HiSeq 2000
1041	SRS1619739	Mycobacterium tuberculosis	PRJNA323744	SRR4033987	SRX2025310	WGS	RANDOM	GENOMIC	PAIRED	1.86	1.86	202	ILLUMINA	Illumina HiSeq 2000
1042	SRS1619740	Mycobacterium tuberculosis	PRJNA323744	SRR4033988	SRX2025311	WGS	RANDOM	GENOMIC	PAIRED	1.51	1.51	202	ILLUMINA	Illumina HiSeq 2000
1043	SRS1619741	Mycobacterium tuberculosis	PRJNA323744	SRR4033989	SRX2025312	WGS	RANDOM	GENOMIC	PAIRED	1.89	1.89	202	ILLUMINA	Illumina HiSeq 2000
1044	SRS1619742	Mycobacterium tuberculosis	PRJNA323744	SRR4033990	SRX2025313	WGS	RANDOM	GENOMIC	PAIRED	2.76	2.76	202	ILLUMINA	Illumina HiSeq 2000
1045	SRS1619743	Mycobacterium tuberculosis	PRJNA323744	SRR4033991	SRX2025314	WGS	RANDOM	GENOMIC	PAIRED	2.14	2.14	202	ILLUMINA	Illumina HiSeq 2000
1046	SRS1619744	Mycobacterium tuberculosis	PRJNA323744	SRR4033992	SRX2025315	WGS	RANDOM	GENOMIC	PAIRED	2.9	2.9	202	ILLUMINA	Illumina HiSeq 2000
1047	SRS1619745	Mycobacterium tuberculosis	PRJNA323744	SRR4033993	SRX2025316	WGS	RANDOM	GENOMIC	PAIRED	3.94	3.94	202	ILLUMINA	Illumina HiSeq 2000
1048	SRS1619747	Mycobacterium tuberculosis	PRJNA323744	SRR4033995	SRX2025318	WGS	RANDOM	GENOMIC	PAIRED	2.79	2.79	202	ILLUMINA	Illumina HiSeq 2000
1049	SRS1619748	Mycobacterium tuberculosis	PRJNA323744	SRR4033996	SRX2025319	WGS	RANDOM	GENOMIC	PAIRED	2.06	2.06	202	ILLUMINA	Illumina HiSeq 2000
1050	SRS1619749	Mycobacterium tuberculosis	PRJNA323744	SRR4033997	SRX2025320	WGS	RANDOM	GENOMIC	PAIRED	2.89	2.89	202	ILLUMINA	Illumina HiSeq 2000
1051	SRS1619750	Mycobacterium tuberculosis	PRJNA323744	SRR4033998	SRX2025321	WGS	RANDOM	GENOMIC	PAIRED	1.5	1.5	202	ILLUMINA	Illumina HiSeq 2000
1052	SRS1619751	Mycobacterium tuberculosis	PRJNA323744	SRR4033999	SRX2025322	WGS	RANDOM	GENOMIC	PAIRED	2.36	2.36	202	ILLUMINA	Illumina HiSeq 2000
1053	SRS1619753	Mycobacterium tuberculosis	PRJNA323744	SRR4034002	SRX2025325	WGS	RANDOM	GENOMIC	PAIRED	1.89	1.89	202	ILLUMINA	Illumina HiSeq 2000
1054	SRS1619754	Mycobacterium tuberculosis	PRJNA323744	SRR4034000	SRX2025323	WGS	RANDOM	GENOMIC	PAIRED	1.89	1.89	202	ILLUMINA	Illumina HiSeq 2000
1055	SRS1619755	Mycobacterium tuberculosis	PRJNA323744	SRR4034003	SRX2025326	WGS	RANDOM	GENOMIC	PAIRED	2.28	2.28	202	ILLUMINA	Illumina HiSeq 2000
1056	SRS1619757	Mycobacterium tuberculosis	PRJNA323744	SRR4034005	SRX2025328	WGS	RANDOM	GENOMIC	PAIRED	3.05	3.05	202	ILLUMINA	Illumina HiSeq 2000
1057	SRS1619758	Mycobacterium tuberculosis	PRJNA323744	SRR4034007	SRX2025330	WGS	RANDOM	GENOMIC	PAIRED	1.94	1.94	202	ILLUMINA	Illumina HiSeq 2000
1058	SRS1619760	Mycobacterium tuberculosis	PRJNA323744	SRR4034008	SRX2025331	WGS	RANDOM	GENOMIC	PAIRED	1.33	1.33	202	ILLUMINA	Illumina HiSeq 2000
1059	SRS1619762	Mycobacterium tuberculosis	PRJNA323744	SRR4034010	SRX2025333	WGS	RANDOM	GENOMIC	PAIRED	1.55	1.55	202	ILLUMINA	Illumina HiSeq 2000
1060	SRS1619763	Mycobacterium tuberculosis	PRJNA323744	SRR4034011	SRX2025334	WGS	RANDOM	GENOMIC	PAIRED	1.84	1.84	202	ILLUMINA	Illumina HiSeq 2000
1061	SRS1619764	Mycobacterium tuberculosis	PRJNA323744	SRR4034012	SRX2025335	WGS	RANDOM	GENOMIC	PAIRED	4.51	4.51	202	ILLUMINA	Illumina HiSeq 2000
1062	SRS1619765	Mycobacterium tuberculosis	PRJNA323744	SRR4034013	SRX2025336	WGS	RANDOM	GENOMIC	PAIRED	1.77	1.77	202	ILLUMINA	Illumina HiSeq 2000
1063	SRS1619766	Mycobacterium tuberculosis	PRJNA323744	SRR4034014	SRX2025337	WGS	RANDOM	GENOMIC	PAIRED	3.68	3.68	202	ILLUMINA	Illumina HiSeq 2000
1064	SRS1619767	Mycobacterium tuberculosis	PRJNA323744	SRR4034015	SRX2025338	WGS	RANDOM	GENOMIC	PAIRED	3.01	3.01	202	ILLUMINA	Illumina HiSeq 2000
1065	SRS1619768	Mycobacterium tuberculosis	PRJNA323744	SRR4034016	SRX2025339	WGS	RANDOM	GENOMIC	PAIRED	4.38	4.38	202	ILLUMINA	Illumina HiSeq 2000
1066	SRS1619769	Mycobacterium tuberculosis	PRJNA323744	SRR4034017	SRX2025340	WGS	RANDOM	GENOMIC	PAIRED	1.97	1.97	202	ILLUMINA	Illumina HiSeq 2000
1067	SRS1619770	Mycobacterium tuberculosis	PRJNA323744	SRR4034018	SRX2025341	WGS	RANDOM	GENOMIC	PAIRED	2.05	2.05	202	ILLUMINA	Illumina HiSeq 2000
1068	SRS1619771	Mycobacterium tuberculosis	PRJNA323744	SRR4034019	SRX2025342	WGS	RANDOM	GENOMIC	PAIRED	2.7	2.7	202	ILLUMINA	Illumina HiSeq 2000
1069	SRS1619772	Mycobacterium tuberculosis	PRJNA323744	SRR4034020	SRX2025343	WGS	RANDOM	GENOMIC	PAIRED	3.06	3.06	202	ILLUMINA	Illumina HiSeq 2000
1070	SRS1619773	Mycobacterium tuberculosis	PRJNA323744	SRR4034022	SRX2025345	WGS	RANDOM	GENOMIC	PAIRED	1.28	1.28	202	ILLUMINA	Illumina HiSeq 2000
1071	SRS1619774	Mycobacterium tuberculosis	PRJNA323744	SRR4034021	SRX2025344	WGS	RANDOM	GENOMIC	PAIRED	1.28	1.28	202	ILLUMINA	Illumina HiSeq 2000
1072	SRS1619775	Mycobacterium tuberculosis	PRJNA323744	SRR4034023	SRX2025346	WGS	RANDOM	GENOMIC	PAIRED	2.63	2.63	202	ILLUMINA	Illumina HiSeq 2000
1073	SRS1619776	Mycobacterium tuberculosis	PRJNA323744	SRR4034024	SRX2025347	WGS	RANDOM	GENOMIC	PAIRED	2.26	2.26	202	ILLUMINA	Illumina HiSeq 2000
1074	SRS1619777	Mycobacterium tuberculosis	PRJNA323744	SRR4034025	SRX2025348	WGS	RANDOM	GENOMIC	PAIRED	2.6	2.6	202	ILLUMINA	Illumina HiSeq 2000
1075	SRS1619778	Mycobacterium tuberculosis	PRJNA323744	SRR4034026	SRX2025349	WGS	RANDOM	GENOMIC	PAIRED	2.87	2.87	202	ILLUMINA	Illumina HiSeq 2000
1076	SRS1619779	Mycobacterium tuberculosis	PRJNA323744	SRR4034027	SRX2025350	WGS	RANDOM	GENOMIC	PAIRED	2.27	2.27	202	ILLUMINA	Illumina HiSeq 2000
1077	SRS1619780	Mycobacterium tuberculosis	PRJNA323744	SRR4034028	SRX2025351	WGS	RANDOM	GENOMIC	PAIRED	1.94	1.94	202	ILLUMINA	Illumina HiSeq 2000
1078	SRS1619782	Mycobacterium tuberculosis	PRJNA323744	SRR4034030	SRX2025353	WGS	RANDOM	GENOMIC	PAIRED	1.05	1.05	202	ILLUMINA	Illumina HiSeq 2000
1079	SRS1619783	Mycobacterium tuberculosis	PRJNA323744	SRR4034031	SRX2025354	WGS	RANDOM	GENOMIC	PAIRED	1.3	1.3	202	ILLUMINA	Illumina HiSeq 2000
1080	SRS1619784	Mycobacterium tuberculosis	PRJNA323744	SRR4034032	SRX2025355	WGS	RANDOM	GENOMIC	PAIRED	4.48	4.48	202	ILLUMINA	Illumina HiSeq 2000
1081	SRS1619785	Mycobacterium tuberculosis	PRJNA323744	SRR4034033	SRX2025356	WGS	RANDOM	GENOMIC	PAIRED	1.69	1.69	202	ILLUMINA	Illumina HiSeq 2000
1082	SRS1619786	Mycobacterium tuberculosis	PRJNA323744	SRR4034034	SRX2025357	WGS	RANDOM	GENOMIC	PAIRED	1.09	1.09	202	ILLUMINA	Illumina HiSeq 2000
1083	SRS1619787	Mycobacterium tuberculosis	PRJNA323744	SRR4034035	SRX2025358	WGS	RANDOM	GENOMIC	PAIRED	4.25	4.25	202	ILLUMINA	Illumina HiSeq 2000
1084	SRS1619788	Mycobacterium tuberculosis	PRJNA323744	SRR4034036	SRX2025359	WGS	RANDOM	GENOMIC	PAIRED	3.38	3.38	202	ILLUMINA	Illumina HiSeq 2000
1085	SRS1619789	Mycobacterium tuberculosis	PRJNA323744	SRR4034037	SRX2025360	WGS	RANDOM	GENOMIC	PAIRED	2.72	2.72	202	ILLUMINA	Illumina HiSeq 2000
1086	SRS1619790	Mycobacterium tuberculosis	PRJNA323744	SRR4034038	SRX2025361	WGS	RANDOM	GENOMIC	PAIRED	4.22	4.22	202	ILLUMINA	Illumina HiSeq 2000
1087	SRS1619791	Mycobacterium tuberculosis	PRJNA323744	SRR4034039	SRX2025362	WGS	RANDOM	GENOMIC	PAIRED	1.78	1.78	202	ILLUMINA	Illumina HiSeq 2000
1088	SRS1619792	Mycobacterium tuberculosis	PRJNA323744	SRR4034040	SRX2025363	WGS	RANDOM	GENOMIC	PAIRED	1.55	1.55	202	ILLUMINA	Illumina HiSeq 2000
1089	SRS1619793	Mycobacterium tuberculosis	PRJNA323744	SRR4034041	SRX2025364	WGS	RANDOM	GENOMIC	PAIRED	2.56	2.56	202	ILLUMINA	Illumina HiSeq 2000
1090	SRS1619794	Mycobacterium tuberculosis	PRJNA323744	SRR4034042	SRX2025365	WGS	RANDOM	GENOMIC	PAIRED	1.13	1.13	202	ILLUMINA	Illumina HiSeq 2000
1091	SRS1619795	Mycobacterium tuberculosis	PRJNA323744	SRR4034043	SRX2025366	WGS	RANDOM	GENOMIC	PAIRED	1.59	1.59	202	ILLUMINA	Illumina HiSeq 2000
1092	SRS1619796	Mycobacterium tuberculosis	PRJNA323744	SRR4034044	SRX2025367	WGS	RANDOM	GENOMIC	PAIRED	1.35	1.35	202	ILLUMINA	Illumina HiSeq 2000
1093	SRS1619797	Mycobacterium tuberculosis	PRJNA323744	SRR4034045	SRX2025368	WGS	RANDOM	GENOMIC	PAIRED	1.47	1.47	202	ILLUMINA	Illumina HiSeq 2000
1094	SRS1619798	Mycobacterium tuberculosis	PRJNA323744	SRR4034046	SRX2025369	WGS	RANDOM	GENOMIC	PAIRED	1.75	1.75	202	ILLUMINA	Illumina HiSeq 2000
1095	SRS1619799	Mycobacterium tuberculosis	PRJNA323744	SRR4034047	SRX2025370	WGS	RANDOM	GENOMIC	PAIRED	2.52	2.52	202	ILLUMINA	Illumina HiSeq 2000
1096	SRS1619800	Mycobacterium tuberculosis	PRJNA323744	SRR4034048	SRX2025371	WGS	RANDOM	GENOMIC	PAIRED	1.81	1.81	202	ILLUMINA	Illumina HiSeq 2000
1097	SRS1619801	Mycobacterium tuberculosis	PRJNA323744	SRR4034049	SRX2025372	WGS	RANDOM	GENOMIC	PAIRED	1.84	1.84	202	ILLUMINA	Illumina HiSeq 2000
1098	SRS1619802	Mycobacterium tuberculosis	PRJNA323744	SRR4034050	SRX2025373	WGS	RANDOM	GENOMIC	PAIRED	1.52	1.52	202	ILLUMINA	Illumina HiSeq 2000
1099	SRS1619803	Mycobacterium tuberculosis	PRJNA323744	SRR4034051	SRX2025374	WGS	RANDOM	GENOMIC	PAIRED	1.94	1.94	202	ILLUMINA	Illumina HiSeq 2000
1100	SRS1619804	Mycobacterium tuberculosis	PRJNA323744	SRR4034052	SRX2025375	WGS	RANDOM	GENOMIC	PAIRED	1.59	1.59	202	ILLUMINA	Illumina HiSeq 2000
1101	SRS1619805	Mycobacterium tuberculosis	PRJNA323744	SRR4034053	SRX2025376	WGS	RANDOM	GENOMIC	PAIRED	1.27	1.27	202	ILLUMINA	Illumina HiSeq 2000
1102	SRS1619806	Mycobacterium tuberculosis	PRJNA323744	SRR4034054	SRX2025377	WGS	RANDOM	GENOMIC	PAIRED	1.41	1.41	202	ILLUMINA	Illumina HiSeq 2000
1103	SRS1619807	Mycobacterium tuberculosis	PRJNA323744	SRR4034055	SRX2025378	WGS	RANDOM	GENOMIC	PAIRED	2.56	2.56	202	ILLUMINA	Illumina HiSeq 2000
1104	SRS1619808	Mycobacterium tuberculosis	PRJNA323744	SRR4034056	SRX2025379	WGS	RANDOM	GENOMIC	PAIRED	2.07	2.07	202	ILLUMINA	Illumina HiSeq 2000
1105	SRS1619809	Mycobacterium tuberculosis	PRJNA323744	SRR4034058	SRX2025381	WGS	RANDOM	GENOMIC	PAIRED	2.56	2.56	202	ILLUMINA	Illumina HiSeq 2000
1106	SRS1619810	Mycobacterium tuberculosis	PRJNA323744	SRR4034057	SRX2025380	WGS	RANDOM	GENOMIC	PAIRED	1.56	1.56	202	ILLUMINA	Illumina HiSeq 2000
1107	SRS1619811	Mycobacterium tuberculosis	PRJNA323744	SRR4034059	SRX2025382	WGS	RANDOM	GENOMIC	PAIRED	1.03	1.03	202	ILLUMINA	Illumina HiSeq 2000
1108	SRS1619814	Mycobacterium tuberculosis	PRJNA323744	SRR4034061	SRX2025384	WGS	RANDOM	GENOMIC	PAIRED	4.24	4.24	202	ILLUMINA	Illumina HiSeq 2000
1109	SRS1619816	Mycobacterium tuberculosis	PRJNA323744	SRR4034063	SRX2025386	WGS	RANDOM	GENOMIC	PAIRED	1.88	1.88	202	ILLUMINA	Illumina HiSeq 2000
1110	SRS1619817	Mycobacterium tuberculosis	PRJNA323744	SRR4034065	SRX2025388	WGS	RANDOM	GENOMIC	PAIRED	2.66	2.66	202	ILLUMINA	Illumina HiSeq 2000
1111	SRS1619818	Mycobacterium tuberculosis	PRJNA323744	SRR4034066	SRX2025389	WGS	RANDOM	GENOMIC	PAIRED	1.71	1.71	202	ILLUMINA	Illumina HiSeq 2000
1112	SRS1619819	Mycobacterium tuberculosis	PRJNA323744	SRR4034067	SRX2025390	WGS	RANDOM	GENOMIC	PAIRED	1.38	1.38	202	ILLUMINA	Illumina HiSeq 2000
1113	SRS1619820	Mycobacterium tuberculosis	PRJNA323744	SRR4034068	SRX2025391	WGS	RANDOM	GENOMIC	PAIRED	1.49	1.49	202	ILLUMINA	Illumina HiSeq 2000
1114	SRS1619821	Mycobacterium tuberculosis	PRJNA323744	SRR4034069	SRX2025392	WGS	RANDOM	GENOMIC	PAIRED	1.89	1.89	202	ILLUMINA	Illumina HiSeq 2000
1115	SRS1619822	Mycobacterium tuberculosis	PRJNA323744	SRR4034070	SRX2025393	WGS	RANDOM	GENOMIC	PAIRED	1.81	1.81	202	ILLUMINA	Illumina HiSeq 2000
1116	SRS1619823	Mycobacterium tuberculosis	PRJNA323744	SRR4034071	SRX2025394	WGS	RANDOM	GENOMIC	PAIRED	1.54	1.54	202	ILLUMINA	Illumina HiSeq 2000
1117	SRS1619825	Mycobacterium tuberculosis	PRJNA323744	SRR4034073	SRX2025396	WGS	RANDOM	GENOMIC	PAIRED	1.16	1.16	202	ILLUMINA	Illumina HiSeq 2000
1118	SRS1619826	Mycobacterium tuberculosis	PRJNA323744	SRR4034074	SRX2025397	WGS	RANDOM	GENOMIC	PAIRED	1.79	1.79	202	ILLUMINA	Illumina HiSeq 2000
1119	SRS1619827	Mycobacterium tuberculosis	PRJNA323744	SRR4034075	SRX2025398	WGS	RANDOM	GENOMIC	PAIRED	1.74	1.74	202	ILLUMINA	Illumina HiSeq 2000
1120	SRS1619828	Mycobacterium tuberculosis	PRJNA323744	SRR4034076	SRX2025399	WGS	RANDOM	GENOMIC	PAIRED	2.61	2.61	202	ILLUMINA	Illumina HiSeq 2000
1121	SRS1619830	Mycobacterium tuberculosis	PRJNA323744	SRR4034078	SRX2025401	WGS	RANDOM	GENOMIC	PAIRED	1.67	1.67	202	ILLUMINA	Illumina HiSeq 2000
1122	SRS1619831	Mycobacterium tuberculosis	PRJNA323744	SRR4034079	SRX2025402	WGS	RANDOM	GENOMIC	PAIRED	2.69	2.69	202	ILLUMINA	Illumina HiSeq 2000
1123	SRS1619832	Mycobacterium tuberculosis	PRJNA323744	SRR4034080	SRX2025403	WGS	RANDOM	GENOMIC	PAIRED	1.83	1.83	202	ILLUMINA	Illumina HiSeq 2000
1124	SRS1619833	Mycobacterium tuberculosis	PRJNA323744	SRR4034081	SRX2025404	WGS	RANDOM	GENOMIC	PAIRED	1.38	1.38	202	ILLUMINA	Illumina HiSeq 2000
1125	SRS1619834	Mycobacterium tuberculosis	PRJNA323744	SRR4034082	SRX2025405	WGS	RANDOM	GENOMIC	PAIRED	1.44	1.44	202	ILLUMINA	Illumina HiSeq 2000
1126	SRS1619835	Mycobacterium tuberculosis	PRJNA323744	SRR4034083	SRX2025406	WGS	RANDOM	GENOMIC	PAIRED	2.08	2.08	202	ILLUMINA	Illumina HiSeq 2000
1127	SRS1619836	Mycobacterium tuberculosis	PRJNA323744	SRR4034084	SRX2025407	WGS	RANDOM	GENOMIC	PAIRED	2.13	2.13	202	ILLUMINA	Illumina HiSeq 2000
1128	SRS1619837	Mycobacterium tuberculosis	PRJNA323744	SRR4034085	SRX2025408	WGS	RANDOM	GENOMIC	PAIRED	2.45	2.45	202	ILLUMINA	Illumina HiSeq 2000
1129	SRS1619838	Mycobacterium tuberculosis	PRJNA323744	SRR4034086	SRX2025409	WGS	RANDOM	GENOMIC	PAIRED	2.63	2.63	202	ILLUMINA	Illumina HiSeq 2000
1130	SRS1619839	Mycobacterium tuberculosis	PRJNA323744	SRR4034087	SRX2025410	WGS	RANDOM	GENOMIC	PAIRED	3.15	3.15	202	ILLUMINA	Illumina HiSeq 2000
1131	SRS1619840	Mycobacterium tuberculosis	PRJNA323744	SRR4034088	SRX2025411	WGS	RANDOM	GENOMIC	PAIRED	2.07	2.07	202	ILLUMINA	Illumina HiSeq 2000
1132	SRS1619841	Mycobacterium tuberculosis	PRJNA323744	SRR4034089	SRX2025412	WGS	RANDOM	GENOMIC	PAIRED	1.6	1.6	202	ILLUMINA	Illumina HiSeq 2000
1133	SRS1619842	Mycobacterium tuberculosis	PRJNA323744	SRR4034090	SRX2025413	WGS	RANDOM	GENOMIC	PAIRED	1.79	1.79	202	ILLUMINA	Illumina HiSeq 2000
1134	SRS1619843	Mycobacterium tuberculosis	PRJNA323744	SRR4034091	SRX2025414	WGS	RANDOM	GENOMIC	PAIRED	1.81	1.81	202	ILLUMINA	Illumina HiSeq 2000
1135	SRS1619844	Mycobacterium tuberculosis	PRJNA323744	SRR4034092	SRX2025415	WGS	RANDOM	GENOMIC	PAIRED	1.76	1.76	202	ILLUMINA	Illumina HiSeq 2000
1136	SRS1619845	Mycobacterium tuberculosis	PRJNA323744	SRR4034094	SRX2025417	WGS	RANDOM	GENOMIC	PAIRED	1.49	1.49	202	ILLUMINA	Illumina HiSeq 2000
1137	SRS1619846	Mycobacterium tuberculosis	PRJNA323744	SRR4034093	SRX2025416	WGS	RANDOM	GENOMIC	PAIRED	1.99	1.99	202	ILLUMINA	Illumina HiSeq 2000
1138	SRS1619847	Mycobacterium tuberculosis	PRJNA323744	SRR4034097	SRX2025420	WGS	RANDOM	GENOMIC	PAIRED	1.57	1.57	202	ILLUMINA	Illumina HiSeq 2000
1139	SRS1619848	Mycobacterium tuberculosis	PRJNA323744	SRR4034095	SRX2025418	WGS	RANDOM	GENOMIC	PAIRED	1.21	1.21	202	ILLUMINA	Illumina HiSeq 2000
1140	SRS1619849	Mycobacterium tuberculosis	PRJNA323744	SRR4034096	SRX2025419	WGS	RANDOM	GENOMIC	PAIRED	1.4	1.4	202	ILLUMINA	Illumina HiSeq 2000
1141	SRS1619850	Mycobacterium tuberculosis	PRJNA323744	SRR4034099	SRX2025422	WGS	RANDOM	GENOMIC	PAIRED	2.27	2.27	202	ILLUMINA	Illumina HiSeq 2000
1142	SRS1619851	Mycobacterium tuberculosis	PRJNA323744	SRR4034098	SRX2025421	WGS	RANDOM	GENOMIC	PAIRED	1.31	1.31	202	ILLUMINA	Illumina HiSeq 2000
1143	SRS1619853	Mycobacterium tuberculosis	PRJNA323744	SRR4034101	SRX2025424	WGS	RANDOM	GENOMIC	PAIRED	1.37	1.37	202	ILLUMINA	Illumina HiSeq 2000
1144	SRS1619854	Mycobacterium tuberculosis	PRJNA323744	SRR4034102	SRX2025425	WGS	RANDOM	GENOMIC	PAIRED	1.67	1.67	202	ILLUMINA	Illumina HiSeq 2000
1145	SRS1619855	Mycobacterium tuberculosis	PRJNA323744	SRR4034103	SRX2025426	WGS	RANDOM	GENOMIC	PAIRED	1.04	1.04	202	ILLUMINA	Illumina HiSeq 2000
1146	SRS1619856	Mycobacterium tuberculosis	PRJNA323744	SRR4034105	SRX2025428	WGS	RANDOM	GENOMIC	PAIRED	1.14	1.14	202	ILLUMINA	Illumina HiSeq 2000
1147	SRS1619857	Mycobacterium tuberculosis	PRJNA323744	SRR4034104	SRX2025427	WGS	RANDOM	GENOMIC	PAIRED	2.85	2.85	202	ILLUMINA	Illumina HiSeq 2000
1148	SRS1619858	Mycobacterium tuberculosis	PRJNA323744	SRR4034106	SRX2025429	WGS	RANDOM	GENOMIC	PAIRED	1.46	1.46	202	ILLUMINA	Illumina HiSeq 2000
1149	SRS1619859	Mycobacterium tuberculosis	PRJNA323744	SRR4034107	SRX2025430	WGS	RANDOM	GENOMIC	PAIRED	1.66	1.66	202	ILLUMINA	Illumina HiSeq 2000
1150	SRS1619860	Mycobacterium tuberculosis	PRJNA323744	SRR4034108	SRX2025431	WGS	RANDOM	GENOMIC	PAIRED	1.9	1.9	202	ILLUMINA	Illumina HiSeq 2000
1151	SRS1619861	Mycobacterium tuberculosis	PRJNA323744	SRR4034109	SRX2025432	WGS	RANDOM	GENOMIC	PAIRED	1.75	1.75	202	ILLUMINA	Illumina HiSeq 2000
1152	SRS1619862	Mycobacterium tuberculosis	PRJNA323744	SRR4034110	SRX2025433	WGS	RANDOM	GENOMIC	PAIRED	1	1	202	ILLUMINA	Illumina HiSeq 2000
1153	SRS1619865	Mycobacterium tuberculosis	PRJNA323744	SRR4034112	SRX2025435	WGS	RANDOM	GENOMIC	PAIRED	1.09	1.09	202	ILLUMINA	Illumina HiSeq 2000
1154	SRS1619866	Mycobacterium tuberculosis	PRJNA323744	SRR4034114	SRX2025437	WGS	RANDOM	GENOMIC	PAIRED	2.27	2.27	202	ILLUMINA	Illumina HiSeq 2000
1155	SRS1619867	Mycobacterium tuberculosis	PRJNA323744	SRR4034115	SRX2025438	WGS	RANDOM	GENOMIC	PAIRED	1.86	1.86	202	ILLUMINA	Illumina HiSeq 2000
1156	SRS1619868	Mycobacterium tuberculosis	PRJNA323744	SRR4034116	SRX2025439	WGS	RANDOM	GENOMIC	PAIRED	1.37	1.37	202	ILLUMINA	Illumina HiSeq 2000
1157	SRS1619869	Mycobacterium tuberculosis	PRJNA323744	SRR4034117	SRX2025440	WGS	RANDOM	GENOMIC	PAIRED	2.12	2.12	202	ILLUMINA	Illumina HiSeq 2000
1158	SRS1619870	Mycobacterium tuberculosis	PRJNA323744	SRR4034118	SRX2025441	WGS	RANDOM	GENOMIC	PAIRED	1.53	1.53	202	ILLUMINA	Illumina HiSeq 2000
1159	SRS1619871	Mycobacterium tuberculosis	PRJNA323744	SRR4034119	SRX2025442	WGS	RANDOM	GENOMIC	PAIRED	1.66	1.66	202	ILLUMINA	Illumina HiSeq 2000
1160	SRS1619872	Mycobacterium tuberculosis	PRJNA323744	SRR4034146	SRX2025445	WGS	RANDOM	GENOMIC	PAIRED	2.26	2.26	202	ILLUMINA	Illumina HiSeq 2000
1161	SRS1619875	Mycobacterium tuberculosis	PRJNA323744	SRR4034147	SRX2025446	WGS	RANDOM	GENOMIC	PAIRED	2.02	2.02	202	ILLUMINA	Illumina HiSeq 2000
1162	SRS1619876	Mycobacterium tuberculosis	PRJNA323744	SRR4034148	SRX2025447	WGS	RANDOM	GENOMIC	PAIRED	2.19	2.19	202	ILLUMINA	Illumina HiSeq 2000
1163	SRS1619877	Mycobacterium tuberculosis	PRJNA323744	SRR4034149	SRX2025448	WGS	RANDOM	GENOMIC	PAIRED	2.16	2.16	202	ILLUMINA	Illumina HiSeq 2000
1164	SRS1619880	Mycobacterium tuberculosis	PRJNA323744	SRR4034152	SRX2025451	WGS	RANDOM	GENOMIC	PAIRED	1.67	1.67	202	ILLUMINA	Illumina HiSeq 2000
1165	SRS1619882	Mycobacterium tuberculosis	PRJNA323744	SRR4034154	SRX2025453	WGS	RANDOM	GENOMIC	PAIRED	1.68	1.68	202	ILLUMINA	Illumina HiSeq 2000
1166	SRS1619883	Mycobacterium tuberculosis	PRJNA323744	SRR4034155	SRX2025454	WGS	RANDOM	GENOMIC	PAIRED	1.35	1.35	202	ILLUMINA	Illumina HiSeq 2000
1167	SRS1619884	Mycobacterium tuberculosis	PRJNA323744	SRR4034157	SRX2025456	WGS	RANDOM	GENOMIC	PAIRED	2.23	2.23	202	ILLUMINA	Illumina HiSeq 2000
1168	SRS1619885	Mycobacterium tuberculosis	PRJNA323744	SRR4034156	SRX2025455	WGS	RANDOM	GENOMIC	PAIRED	1.91	1.91	202	ILLUMINA	Illumina HiSeq 2000
1169	SRS1619886	Mycobacterium tuberculosis	PRJNA323744	SRR4034158	SRX2025457	WGS	RANDOM	GENOMIC	PAIRED	1.71	1.71	202	ILLUMINA	Illumina HiSeq 2000
1170	SRS1619887	Mycobacterium tuberculosis	PRJNA323744	SRR4034159	SRX2025458	WGS	RANDOM	GENOMIC	PAIRED	1.74	1.74	202	ILLUMINA	Illumina HiSeq 2000
1171	SRS1619888	Mycobacterium tuberculosis	PRJNA323744	SRR4034161	SRX2025460	WGS	RANDOM	GENOMIC	PAIRED	1.04	1.04	202	ILLUMINA	Illumina HiSeq 2000
1172	SRS1619891	Mycobacterium tuberculosis	PRJNA323744	SRR4034164	SRX2025463	WGS	RANDOM	GENOMIC	PAIRED	2.05	2.05	202	ILLUMINA	Illumina HiSeq 2000
1173	SRS1619892	Mycobacterium tuberculosis	PRJNA323744	SRR4034163	SRX2025462	WGS	RANDOM	GENOMIC	PAIRED	1.81	1.81	202	ILLUMINA	Illumina HiSeq 2000
1174	SRS1619893	Mycobacterium tuberculosis	PRJNA323744	SRR4034165	SRX2025464	WGS	RANDOM	GENOMIC	PAIRED	1.35	1.35	202	ILLUMINA	Illumina HiSeq 2000
1175	SRS1619894	Mycobacterium tuberculosis	PRJNA323744	SRR4034166	SRX2025465	WGS	RANDOM	GENOMIC	PAIRED	2.73	2.73	202	ILLUMINA	Illumina HiSeq 2000
1176	SRS1619895	Mycobacterium tuberculosis	PRJNA323744	SRR4034167	SRX2025466	WGS	RANDOM	GENOMIC	PAIRED	2.67	2.67	202	ILLUMINA	Illumina HiSeq 2000
1177	SRS1619896	Mycobacterium tuberculosis	PRJNA323744	SRR4034168	SRX2025467	WGS	RANDOM	GENOMIC	PAIRED	2.27	2.27	202	ILLUMINA	Illumina HiSeq 2000
1178	SRS1619897	Mycobacterium tuberculosis	PRJNA323744	SRR4034169	SRX2025468	WGS	RANDOM	GENOMIC	PAIRED	1.01	1.01	202	ILLUMINA	Illumina HiSeq 2000
1179	SRS1619898	Mycobacterium tuberculosis	PRJNA323744	SRR4034170	SRX2025469	WGS	RANDOM	GENOMIC	PAIRED	1.05	1.05	202	ILLUMINA	Illumina HiSeq 2000
1180	SRS1619899	Mycobacterium tuberculosis	PRJNA323744	SRR4034171	SRX2025470	WGS	RANDOM	GENOMIC	PAIRED	1.74	1.74	202	ILLUMINA	Illumina HiSeq 2000
1181	SRS1619900	Mycobacterium tuberculosis	PRJNA323744	SRR4034172	SRX2025471	WGS	RANDOM	GENOMIC	PAIRED	2.5	2.5	202	ILLUMINA	Illumina HiSeq 2000
1182	SRS1619901	Mycobacterium tuberculosis	PRJNA323744	SRR4034173	SRX2025472	WGS	RANDOM	GENOMIC	PAIRED	1.18	1.18	202	ILLUMINA	Illumina HiSeq 2000
1183	SRS1619902	Mycobacterium tuberculosis	PRJNA323744	SRR4034174	SRX2025473	WGS	RANDOM	GENOMIC	PAIRED	1.96	1.96	202	ILLUMINA	Illumina HiSeq 2000
1184	SRS1619907	Mycobacterium tuberculosis	PRJNA323744	SRR4034179	SRX2025478	WGS	RANDOM	GENOMIC	PAIRED	1.68	1.68	202	ILLUMINA	Illumina HiSeq 2000
1185	SRS1619908	Mycobacterium tuberculosis	PRJNA323744	SRR4034180	SRX2025479	WGS	RANDOM	GENOMIC	PAIRED	1.1	1.1	202	ILLUMINA	Illumina HiSeq 2000
1186	SRS1619909	Mycobacterium tuberculosis	PRJNA323744	SRR4034181	SRX2025480	WGS	RANDOM	GENOMIC	PAIRED	2.17	2.17	202	ILLUMINA	Illumina HiSeq 2000
1187	SRS1619910	Mycobacterium tuberculosis	PRJNA323744	SRR4034183	SRX2025482	WGS	RANDOM	GENOMIC	PAIRED	1.98	1.98	202	ILLUMINA	Illumina HiSeq 2000
[truncated: 3,229 more rows]

## Sheet: Supplementary Table 3
Supplementary Table 3. Sources of S. aureus sequencing data (Illumina paired-end reads of ≥ 150bp).
[truncated: 1,167 more rows]

[truncated: 5 more sheets: Supplementary Table 4, Supplementary Table 5, Supplementary Table 6, Supplementary Table 7, Supplementary Table 8]
